# Supplementary material for: Comparison of RNA-Seq and Microarray Gene Expression Platforms for the Toxicogenomic Evaluation of Liver From Short-Term Rat Toxicity Studies
Source: Front Genet. 2019 Jan 22;9:636. doi: 10.3389/fgene.2018.00636 (PMC6349826; doi:10.3389/fgene.2018.00636)
Supplement: TABLE S1 — Summary of RNA-Seq alignment statistics. [file Data_Sheet_3.zip]

Archive with 5 entries (5 files):
- Supplemental_Tables S1.docx
- Supplemental_TableS3A_D.docx
- Supplemental_TableS4A_C.docx
- Supplementary_TableS2.docx
- Supplemental_Table_S5A_B.docx
