# Supplementary material for: Comparison of RNA-Seq and Microarray Gene Expression Platforms for the Toxicogenomic Evaluation of Liver From Short-Term Rat Toxicity Studies
Source: Front Genet. 2019 Jan 22;9:636. doi: 10.3389/fgene.2018.00636 (PMC6349826; doi:10.3389/fgene.2018.00636)
Supplement: FILE S1 — Summary of microarray specific DEGs. [file Data_Sheet_1.zip]

Archive with 7 entries (7 files):
- Supplemental_excel_3.xlsx
- Supplemental_excel_4.xlsx
- Supplemental_excel_5A.XLSX
- Supplemental_excel_5B.XLSX
- Supplemental_excel_6.xlsx
- Supplemental_excel_1.xlsx
- Supplemental_excel_2.xlsx
