# Supplementary material for: Comparison of RNA-Seq and Microarray Gene Expression Platforms for the Toxicogenomic Evaluation of Liver From Short-Term Rat Toxicity Studies
Source: Front Genet. 2019 Jan 22;9:636. doi: 10.3389/fgene.2018.00636 (PMC6349826; doi:10.3389/fgene.2018.00636)
Supplement: FILE S1 — Summary of microarray specific DEGs. [file Data_Sheet_1.zip › Supplemental_excel_3.xlsx]

## Sheet: ANIT_miRNA
GeneID	Treatment2 => ANIT vs Vehicle.FoldChange	GeneName	Source
ENSRNOG00000048176	-2.5909	AABR07024593.2	miRNA
ENSRNOG00000035602	-4.9613	Mir3591	miRNA
ENSRNOG00000048754	1.7248	Mir378b	miRNA
ENSRNOG00000048851	2.7592	AABR07070357.1	miRNA

## Sheet: CCl4_miRNA
GeneID	Treatment2 => CCl4 vs Vehicle.FoldChange	GeneName	Source
ENSRNOG00000045691	1.6424	AABR07058795.1	miRNA
ENSRNOG00000055739	5.1913	AABR07027752.1	miRNA
ENSRNOG00000055106	-2.1098	AABR07027809.2	miRNA

## Sheet: DCLF_miRNA
GeneID	Treatment2 => Diclofenac vs Vehicle.FoldChange	GeneName	Source
ENSRNOG00000047152	2.5672	AABR07070185.1	miRNA
ENSRNOG00000054914	-1.8497	AABR07005040.1	miRNA
ENSRNOG00000010615	-2.9551	AABR07007690.1	miRNA
ENSRNOG00000043550	-1.8497	AC139392.1	miRNA
ENSRNOG00000043854	-6.4214	AABR07071187.1	miRNA
ENSRNOG00000056245	-2.1709	AC123185.4	miRNA
ENSRNOG00000035594	-2.9551	Mirlet7d	miRNA
ENSRNOG00000055487	-1.8497	AC120241.1	miRNA

## Sheet: MDA_miRNA
GeneID	Treatment2 => Methylene dianiline vs Vehicle.FoldChange	GeneName	Source
ENSRNOG00000035591	-4.0572	Mir3567	miRNA
ENSRNOG00000046630	-5.439	AABR07071431.1	miRNA
ENSRNOG00000046282	-5.1909	Mir6326	miRNA
ENSRNOG00000045884	-3.048	AABR07030590.1	miRNA

## Sheet: APAP_miRNA
GeneID	Fold (RNASeq)	GeneName	Source
ENSRNOG00000050490	-2.3314	Mir3064	miRNA
ENSRNOG00000041170	-4.4669	AC135741.1	miRNA
