# Supplementary material for: Comparison of RNA-Seq and Microarray Gene Expression Platforms for the Toxicogenomic Evaluation of Liver From Short-Term Rat Toxicity Studies
Source: Front Genet. 2019 Jan 22;9:636. doi: 10.3389/fgene.2018.00636 (PMC6349826; doi:10.3389/fgene.2018.00636)
Supplement: FILE S1 — Summary of microarray specific DEGs. [file Data_Sheet_1.zip › Supplemental_excel_4.xlsx]

## Sheet: DCLF_Pseudo_Genes
GeneName	Treatment2 => Diclofenac vs Vehicle.FoldChange	Source
AABR07059925.1	3.8123	processed_pseudogene
Rn50_13_0839.1	2.1439	processed_pseudogene
Rn50_13_0842.3	2.6505	processed_pseudogene
Rn50_15_0538.1	4.6216	processed_pseudogene
Rn50_X_0694.1	2.2122	processed_pseudogene
Rn50_3_1464.1	-2.7679	processed_pseudogene
Polr2h-ps1	-8.7409	processed_pseudogene
LOC102549158	-4.4109	processed_pseudogene
AABR07053580.1	3.2095	pseudogene
AABR07062766.1	4.2878	pseudogene
AABR07064349.1	3.2095	pseudogene
AABR07055943.1	16.9425	pseudogene
AC093965.1	18.0792	pseudogene
AABR07033540.1	4.965	pseudogene
AC128353.1	14.3389	pseudogene
AC126148.1	-97.1223	pseudogene
AABR07010583.1	-2.1709	pseudogene
AABR07058410.1	-5.3327	pseudogene
AC142458.1	-6.557	pseudogene
AABR07029803.1	-4.0159	pseudogene
AABR07032856.1	-2.9551	pseudogene
AC134009.1	-2.1709	pseudogene
AABR07045307.1	-1.8706	pseudogene
AABR07042077.1	-5.4682	pseudogene
AC244815.1	-11.2434	pseudogene

## Sheet: APAP_Pseudo_Genes
GeneName	Fold (RNASeq)	Source
AC110709.1	11.8039	processed_pseudogene
AABR07059925.1	3.1598	processed_pseudogene
Rn60_14_0792.1	2.1033	processed_pseudogene
AABR07017110.1	-12.2006	processed_pseudogene
Rn50_X_0744.1	-1.739	processed_pseudogene
Ncf2	2.2204	processed_transcript
Cyp3a2	-5.0947	processed_transcript
AABR07001048.1	6.6249	pseudogene
AC117330.1	1.873	pseudogene
AABR07054262.1	1.6885	pseudogene
AABR07060610.1	4.8997	pseudogene
AC142180.1	2.4716	pseudogene
LOC100362999	1.7523	pseudogene
AC109837.1	5.3635	pseudogene
AABR07043601.1	9.3874	pseudogene
AC244815.1	-6.3727	pseudogene

## Sheet: CCL4_Pseudo_Genes
GeneName	Treatment2 => CCl4 vs Vehicle.FoldChange	Source
Rn50_1_1736.2	1.5563	processed_pseudogene
LOC100912427	3.8166	processed_pseudogene
AABR07049574.1	2.1548	processed_pseudogene
Rn60_12_0106.2	2.4902	processed_pseudogene
Rn50_13_0842.3	2.0213	processed_pseudogene
AABR07021734.2	9.4347	processed_pseudogene
Rn50_X_0745.4	21.8577	processed_pseudogene
AABR07002564.1	-4.375	processed_pseudogene
AC098459.1	-2.5245	processed_pseudogene
AABR07068162.1	-15.1844	processed_pseudogene
Rn50_14_1004.2	-4.0741	processed_pseudogene
AABR07043725.1	-4.1353	processed_pseudogene
Rn50_X_0752.4	-6.9883	processed_pseudogene
Ncf2	1.8925	processed_transcript
Cntnap2	-6.5021	processed_transcript
Cyp3a2	-16.0036	processed_transcript
AC114460.1	2.1489	pseudogene
AABR07060610.1	9.211	pseudogene
AABR07065750.3	5.3904	pseudogene
AABR07067267.1	257.474	pseudogene
AABR07029741.1	1.8588	pseudogene
AABR07019083.1	3.206	pseudogene
AABR07025051.3	15.5339	pseudogene
AABR07026311.1	1.8583	pseudogene
AABR07006866.1	-1.6918	pseudogene
AABR07007744.1	-3.2896	pseudogene
AC112531.2	-3.2207	pseudogene
AABR07013566.1	-2.0833	pseudogene
AC123251.1	-4.1146	pseudogene
AABR07047744.1	-2.0567	pseudogene
AABR07047750.2	-2.0567	pseudogene
AABR07049038.1	-2.1262	pseudogene
AABR07064253.1	-6.6509	pseudogene
AABR07065559.1	-8.7443	pseudogene
AABR07058914.1	-2.1412	pseudogene
AABR07068587.1	-2.4449	pseudogene
AABR07035541.2	-3.6278	pseudogene
AC124874.2	-2.9288	pseudogene
AC124926.2	-3.9707	pseudogene

## Sheet: MDA_Pseudo_Genes
GeneName	Treatment2 => Methylene dianiline vs Vehicle.FoldChange	Source
Itpripl2	2.5893	processed_pseudogene
Rn50_6_0926.1	11.1429	processed_pseudogene
Rn50_10_0705.2	2.7521	processed_pseudogene
Polr2h-ps1	2.8982	processed_pseudogene
AABR07006160.1	-1.6964	processed_pseudogene
AABR07059171.1	-5.1372	processed_pseudogene
AC098459.1	-2.972	processed_pseudogene
Rn50_6_0926.2	-4.0782	processed_pseudogene
RGD1562690	-4.013	processed_pseudogene
Rn50_10_0698.6	-1.7793	processed_pseudogene
Rn60_12_0107.2	-6.4311	processed_pseudogene
Rn60_12_0108.1	-7.6249	processed_pseudogene
Rn50_14_1004.2	-3.2203	processed_pseudogene
Rn60_17_0530.1	-1.75	processed_pseudogene
Rn50_X_0744.1	-1.6086	processed_pseudogene
AABR07052611.1	4.2606	pseudogene
AABR07058479.1	2.7973	pseudogene
AABR07031674.2	15.1044	pseudogene
AABR07001435.1	-1.8468	pseudogene
AC114460.1	-1.9482	pseudogene
AC098008.2	-2.1708	pseudogene
AC096030.1	-9.8393	pseudogene
AABR07005779.1	-3.0371	pseudogene
AABR07006866.1	-2.3488	pseudogene
AABR07008293.3	-2.6704	pseudogene
AABR07010460.1	-2.0706	pseudogene
AABR07010609.1	-2.1876	pseudogene
AABR07013566.1	-2.1547	pseudogene
AABR07013654.1	-2.8803	pseudogene
AC112350.1	-4.8873	pseudogene
AABR07053741.1	-1.5721	pseudogene
AABR07059891.1	-1.5735	pseudogene
AABR07047744.1	-3.1071	pseudogene
AABR07047750.2	-3.1071	pseudogene
AABR07047771.1	-1.96	pseudogene
AABR07049038.1	-2.8333	pseudogene
AABR07064257.1	-2.5301	pseudogene
AABR07065031.1	-5.3351	pseudogene
AABR07065485.1	-2.6781	pseudogene
AABR07035541.2	-3.7763	pseudogene
AABR07014289.1	-4.1805	pseudogene
AABR07025673.1	-5.0423	pseudogene
AC128960.1	-4.6242	pseudogene
AC126530.2	-2.065	pseudogene
AC104053.1	-3.257	pseudogene
AABR07043601.1	-7.0604	pseudogene
AABR07044825.1	-1.539	pseudogene
AC120727.1	-1.6182	pseudogene
AABR07037058.1	-2.2436	pseudogene
AC124926.2	-3.3093	pseudogene
AABR07042385.1	-2.8803	pseudogene
AC242863.1	-3.5186	pseudogene
AC244225.1	-5.4615	pseudogene

## Sheet: ANIT_Pseudo_Genes
GeneName	ANIT-FC: RNA-Seq	Source
AABR07002564.1	-3.6248	processed_pseudogene
AC098459.1	-1.7413	processed_pseudogene
Rn50_10_0698.6	-2.6142	processed_pseudogene
Rn50_14_1004.2	-5.2844	processed_pseudogene
AABR07043725.1	-4.1353	processed_pseudogene
Rn50_X_0733.2	-1.6943	processed_pseudogene
AABR07029847.1	2.3188	processed_pseudogene
AABR07021734.2	9.8591	processed_pseudogene
AABR07027010.1	2.1572	processed_pseudogene
Cyp3a2	-5.0462	processed_transcript
Smim20	-1.6262	processed_transcript
Rn50_6_1241.2	3.5807	processed_transcript
Col6a3	3.3185	processed_transcript
AC098008.2	-2.2792	pseudogene
AABR07006866.1	-4.687	pseudogene
AABR07007744.1	-3.1125	pseudogene
AABR07007997.1	-1.9041	pseudogene
AABR07008293.3	-2.6831	pseudogene
AABR07010609.1	-1.9907	pseudogene
AABR07010682.1	-9.2252	pseudogene
AABR07013566.1	-2.705	pseudogene
AABR07013654.1	-2.442	pseudogene
AABR07053580.1	-2.6811	pseudogene
AABR07053741.1	-1.5368	pseudogene
AC123251.1	-3.6147	pseudogene
AABR07059891.1	-1.6562	pseudogene
AABR07060593.1	-6.5147	pseudogene
AABR07047744.1	-2.5123	pseudogene
AABR07047750.2	-2.5123	pseudogene
AABR07049038.1	-2.3818	pseudogene
AABR07064253.1	-5.9206	pseudogene
AABR07064257.1	-2.4244	pseudogene
AABR07065485.1	-2.7021	pseudogene
AABR07068587.1	-2.0401	pseudogene
AC128353.1	-17.7533	pseudogene
AABR07014289.1	-2.4552	pseudogene
AC117058.1	-2.831	pseudogene
AC124926.2	-2.5524	pseudogene
AABR07042385.1	-2.442	pseudogene
AABR07000658.1	14.0021	pseudogene
LOC100909747	6.2367	pseudogene
AABR07006111.1	2.5235	pseudogene
AABR07054362.1	7.4052	pseudogene
AABR07048253.1	1.7481	pseudogene
AABR07064349.1	2.8593	pseudogene
AABR07069282.1	22.1563	pseudogene
AABR07067267.1	129.282	pseudogene
AABR07068127.1	2.9834	pseudogene
AABR07026311.1	2.1893	pseudogene
AABR07027096.1	2.5235	pseudogene
