# Supplementary material for: Comparison of RNA-Seq and Microarray Gene Expression Platforms for the Toxicogenomic Evaluation of Liver From Short-Term Rat Toxicity Studies
Source: Front Genet. 2019 Jan 22;9:636. doi: 10.3389/fgene.2018.00636 (PMC6349826; doi:10.3389/fgene.2018.00636)
Supplement: FILE S1 — Summary of microarray specific DEGs. [file Data_Sheet_1.zip › Supplemental_excel_5A.XLSX]

## Sheet: ANIT_Causal_Affy
Upstream Regulator	Molecule Type	Predicted Activation State	Activation z-score	p-value of overlap	Target molecules in dataset	Mechanistic Network
POR	enzyme	Inhibited	-4.553	2.09e-27	ABCC3,ACADVL,ACAT2,ACLY,ACSL1,ACTG1,ADH4,AHR,ANXA5,APOA4,ATF5,BDH1,CAPRIN2,CPT1A,CPT2,CYP1A1,CYP2B6,CYP4A11,CYP51A1,CYP7A1,DHCR24,DHCR7,ECI1,EHHADH,ELOVL6,FABP2,FDFT1,FDPS,FGF1,GPHN,GSTA3,Gstm3,HADHB,HLA-A,HLF,HMGCR,HMOX1,HSD17B11,HSPH1,IDI1,INSIG1,KDR,LGALS1,LSS,MSMO1,MVD,MVK,PGD,PMVK,PNPLA7,RAB30,RAD51B,SC5D,SECISBP2L,SLC22A5,Slco1a4,SQLE,SREBF2,TMEM97,VNN1
PPARA	ligand-dependent nuclear receptor	Inhibited	-4.363	1.51e-32	ACAA2,ACACA,ACADVL,ACAT1,ACAT2,ACOX1,ACSL1,ACSS2,ADTRP,AGXT,AHCY,ALDH2,ANGPTL4,ANXA2,APOA4,APOA5,APOC2,APP,CCNA2,CCNB1,CCND1,CD63,CDK1,CEBPA,CPT1A,CPT2,CROT,CXCL12,CYP1A1,CYP2B6,CYP2C9,CYP4A11,Cyp4a14,CYP51A1,CYP7A1,DBI,DECR1,DECR2,DHCR7,DIO1,ECH1,ECI1,ECI2,EHHADH,ELOVL6,F11R,FABP2,FABP5,FADS1,FASN,FDFT1,FDPS,FTCD,G0S2,G6PC,G6PD,Gk,GPAM,GPT,Gsta4,GSTZ1,H2AFZ,HACL1,HADH,HADHA,HADHB,HMGCR,HMGCS2,HM…	303 (16)
OGA	enzyme	Inhibited	-3.606	2.23e-06	ACSS2,ACTG1,APOC2,CALCRL,CAVIN2,Ccl9,CCND1,CD14,CD151,CD44,CDCA7,CDK10,CEBPA,CLDN1,CYP2B6,CYP4V2,DHCR7,EFNB2,FABP7,FBP1,FDFT1,FDPS,FLNA,G6PD,GADD45A,GALNT4,GTF2IRD1,HMGCR,IGF1,IGF2BP3,JUN,LIPC,LSS,MGLL,MSMO1,NDUFA6,PHKB,PLIN2,PROM1,RB1,RHOB,S100A6,SOCS2,SOCS3,SREBF2,ST14,SUCLG2,TGFBI,TIMP1,TNFRSF12A,USF2,VIM	501 (25)
INSIG1	other	Inhibited	-3.581	1.1e-13	AACS,ACACA,ACACB,ACLY,ACSS2,CCL5,CXCL2,CYP51A1,DHCR24,DHCR7,ELOVL6,FABP5,FADS1,FASN,FDFT1,FDPS,G6PD,GPAM,HMGCR,HMGCS2,IDI1,LCN2,LSS,MVK,OLR1,PLIN2,PMVK,SLC2A2,SQLE,SREBF2,VNN1	316 (11)
SMARCB1	transcription regulator	Inhibited	-3.466	3.98e-07	ABCB1,ACAT1,ACSL1,APOA5,BCL2L11,CCNA2,CCND1,CD44,CDK1,COL1A1,Cyp3a25 (includes others),CYP4A11,Cyp4a14,CYP4F8,ETS2,F11R,FBP1,G6PC,GADD45A,GJB1,HES1,IL1A,KIF23,LBP,MCM5,MYC,PC,PLK4,POSTN,RND3	417 (24)
let-7	microRNA	Inhibited	-3.365	0.000175	ACTA2,BRCA1,BTG2,BUB1B,CCNA2,CCNB1,CCND1,CD44,CDCA2,CDCA5,CDCA7,CDCA8,CDK1,COL1A1,DUSP6,HBA1/HBA2,MAD2L1,MCM5,MYC,NXT2,PROM1,RDH10,RRM2,SSR1,STARD13,STAT3,VIM	390 (21)
curcumin	chemical drug	Inhibited	-3.29	0.000633	ABCB1,ACTA2,APP,BCL2L11,BIRC3,BIRC5,CCL5,CCNB1,CCND1,CD44,CDK1,CEBPA,CLIC1,COL1A1,CTGF,CYP1A1,CYP3A4,EGFR,HMOX1,JUN,JUNB,JUND,MYC,NQO1,OLR1,PDE3B,SLC10A1,SOCS3,SREBF2,STAT3,TFAM,TFRC,TOP2A,VEGFB,VIM,WEE1	388 (18)
calcitriol	chemical drug	Inhibited	-3.276	1.94e-18	ABCB1,ABCC3,ACADSB,ACAT2,ACSL1,ADCY9,ADHFE1,AHR,ANLN,ANXA2,APP,BCL3,BIRC5,BRCA1,BUB1B,CCNA2,CCNB1,CCND1,CD14,CDCA5,CDCA8,CDK1,CEBPA,CES1,CHAF1A,COL4A1,CPT1A,CXCL2,CYP1A1,CYP2B6,CYP2C9,CYP3A4,CYP7A1,DCTPP1,DDAH1,DNM1L,ECH1,ECT2,EGFR,ENPEP,ETFB,FASN,FDPS,FDX1,FECH,G6PD,GADD45A,GNAI2,H2AFZ,HAGH,HSD17B2,IER3,IGF1,IL1A,IL1RN,JUN,KIF20A,KIF22,KIF23,KLF4,LBH,LCN2,LGALS1,MAD2L1,MAF,MCM5,MYC,NCAPD2,NEDD9,…	414 (24)
arsenic trioxide	chemical drug	Inhibited	-3.261	1.3e-09	ACAT2,CCND1,CD44,CDK1,CYP51A1,DHCR24,DHCR7,EBP,FADS1,FASN,FDFT1,FDPS,FDX1,GCLC,HMGCR,HMOX1,IDI1,LSS,MAF,MSMO1,MYC,NQO1,RARB,RHOA,SQLE,SREBF2,TFRC,TGIF1,TYMS	427 (21)
mir-21	microRNA	Inhibited	-3.242	5.74e-06	ACTA2,ANLN,ASPM,BTG2,CCNA2,CCNB1,CD274,CKS2,COL1A1,COPG1,DDAH1,DLGAP5,ECT2,FAM3C,KIF23,KNTC1,MKI67,NCAPD2,NME1,NMT2,NPAS2,NUSAP1,PLAT,PRC1,RACGAP1,RHOB,SSR1,STAT3,STMN1,TACC3,TGM1,TMEM97,TOP2A,ZWILCH
miR-29b-3p (and other miRNAs w/seed AGCACCA)	mature microRNA	Inhibited	-3.233	0.00204	BCL2L11,CD276,COL1A1,COL4A1,FAM3C,HMGN3,INSIG1,KLF4,TNFAIP3,Tpm1,TUBB2A
SB203580	chemical - kinase inhibitor	Inhibited	-3.191	1.51e-06	ACOX1,ACTA2,ANXA1,BCL2L11,BIRC5,BMP2,CCL5,CCNB1,CCND1,CD2AP,CDK1,COL1A1,CTGF,CYP1A1,CYP1B1,CYP2J2,EGF,ETS2,G6PC,GADD45A,Gsta4,HMOX1,IER3,IL1A,IL1RN,ISG20,JUN,JUNB,JUND,KDR,MXD1,MYC,NFKB2,NQO1,PDE4B,PDGFA,PLAT,POSTN,S100A10,SLC20A1,SOCS3,TAGLN,TGM1,TIMP1,VIM	309 (18)
KDM5B	transcription regulator	Inhibited	-3.096	0.000204	BRCA1,BUB1B,CCNB1,CCND1,CDK1,CLDN1,CTGF,DHCR24,DLGAP5,ECT2,FABP5,GADD45A,HMMR,INSIG1,NEDD9,NOL3,PDE3B,SNRPD1,TOP2A,TTK,TUBB2A	284 (11)
TCF3	transcription regulator	Inhibited	-3.004	4.68e-06	ACACB,ANLN,BCL2L11,BIRC5,CCNA2,CCNB1,CCNB2,CDK1,CKAP4,CKS2,COL1A1,ECT2,EPCAM,ESCO2,ETS2,GADD45A,GPAM,HADHA,HMMR,JUN,JUND,KLF4,MAD2L1,MEF2C,MKI67,MSMO1,MYC,NUSAP1,PLK4,PQLC3,PRC1,RACGAP1,RCBTB2,RRM2,SELENOP,SOCS3,SPC24,TMEM184B,TOP2A,TTK,TYMS	391 (17)
APP	other	Activated	3.049	0.000137	ACTA2,ACTB,ACTG1,ANKS4B,APP,BCL2L11,BMF,CCL5,CCND1,CD151,CD44,CDK1,CLDN1,CLIC1,CTGF,CXCL12,CXCL2,DBI,DDAH1,DNM1L,DPY19L3,DPYSL2,ECH1,EGFR,ENPP2,ETS2,EXT1,FLNA,FZD1,GNB1,Gsta4,HBA1/HBA2,HES1,HMGCR,HMOX1,IGF1,IL1A,INHBA,INSR,ISG20,JUN,JUNB,JUND,KYNU,LBP,LGALS3,MAF,MAFB,MEF2C,MERTK,MYC,NBR1,NCDN,NME1,NRP1,OLR1,PDE4B,PDGFA,PEA15,PLAT,RHOA,SIRPA,SLFN5,SOCS3,SPTAN1,SREBF2,STAT3,STMN1,TAGLN,TBC1D4,TOP2A…	433 (23)
isoquercitrin	chemical drug	Activated	3.058	2.46e-14	ACAT2,CYP51A1,DHCR7,FASN,FDFT1,FDPS,HMGCR,HMGCS2,INSIG1,MSMO1,SC5D,SQLE,SREBF2	223 (4)
HGF	growth factor	Activated	3.069	2.85e-13	ACKR3,ACTA2,ADGRF5,AHR,ANGPTL4,BIRC3,BIRC5,BMP2,BUB1B,CALCRL,CCL5,CCND1,CCNG1,CD44,CDK1,COL1A1,COL4A1,CRYAB,CTGF,CXCL2,CYP2B6,DSG1,DUSP6,EBP,EFNB2,EMP1,EPCAM,FAM3C,FKBP5,FLNA,HES1,HMMR,HMOX1,IGF1,INHBA,INSIG1,ISG20,KIF20B,KIF22,KRT18,LAMC2,LCN2,MAD2L1,MCM5,MEOX2,MERTK,MKI67,MYC,NRG1,NRP1,OSMR,PDGFA,PKMYT1,PLK4,PRC1,PRKAA1,RGS2,RHOB,SFRP1,SLC19A2,SLC20A1,SLC2A2,SOCS2,SOCS3,ST14,STAB1,TAGLN2,TIMP1,…	456 (17)
phorbol esters	chemical - other	Activated	3.101	0.0357	ANXA1,APP,CD44,IL1R1,JUN,JUNB,PDGFA,PLAT,TGM1,TIMP1
Jnk	group	Activated	3.142	1.07e-07	ACTA2,ANXA5,APP,ASAH1,BCL2L11,BIRC3,BIRC5,BMF,BRCA1,CCL5,CCND1,CD44,COL1A1,CTGF,CXCL12,GADD45A,HES1,HMOX1,IGF1,IL1A,JUN,JUND,KLF6,MYC,NOX4,NQO1,PLAT,PLSCR1,POSTN,SOCS3,TIMP1,TNFRSF12A,VCAN	444 (20)
AREG	growth factor	Activated	3.157	8.01e-06	ARHGAP11A,BIRC5,CCNA2,CCNB1,CCNB2,CCND1,CDCA8,EGFR,HJURP,IQGAP3,JUN,KIF20A,MKI67,MMP15,PRC1,RRM2,TOP2A	460 (24)
IL1B	cytokine	Activated	3.173	1.78e-14	ABCC3,ACPP,ACTA2,ADAM8,AGTR1,ANGPTL4,ANXA1,APOC2,APP,ATF5,AVPR1A,BCL3,BIRC3,BMF,BMP2,BTG2,CCL24,CCL5,Ccl9,CD14,CD274,CD44,CEBPA,COL1A1,CREM,CRYAB,CTGF,CXCL12,CXCL2,CYP1A1,CYP2B6,Cyp2c12,Cyp2c13,CYP2C9,CYP3A4,CYP7A1,DBI,DIO1,EGLN3,ENPP2,ETS2,FABP5,FKBP5,G0S2,G6PD,GADD45A,GCLC,GRB7,HES1,HLA-A,HMOX1,IER3,IGF1,IGFALS,IL1A,IL1R1,IL1RAP,IL1RN,INHBA,INSR,IRAK3,ISG20,ITGAV,JUN,JUNB,JUND,KDR,LAMC2,LBP,LCN…	342 (14)
nicotine	chemical drug	Activated	3.176	0.00409	AHR,BIRC5,BMP2,CCND1,CD44,CTGF,CYP2B6,CYP3A4,DBI,HMOX1,IGF1,IL1A,JUNB,KDR,KMT2C,LGALS3,PLAT,POSTN,PTH1R,SLC20A1,TGM1	280 (16)
E. coli B5 lipopolysaccharide	chemical - endogenous non-mammalian	Activated	3.185	6.26e-10	ACKR3,ALDH2,APOA5,BCL3,BHLHE40,BIRC3,CCL24,CCL5,Ccl9,CCND1,CD274,CD44,CEBPA,CES1,CXCL2,Cyp2a12/Cyp2a22,CYP7A1,DBI,EGFR,ETS2,FASN,FMO1,G6PC,GCLC,HLA-A,HMOX1,IL13RA1,IL1A,IL1R1,IL1RAP,IRAK3,ISG20,JUNB,PDE4B,RHOB,SELENOP,SLCO1B3,SOCS2,SOCS3,STAT3,TGIF1,TNFAIP3,TOLLIP	326 (14)
MTPN	transcription regulator	Activated	3.195	4.47e-05	ANXA1,Calm1 (includes others),CCNA2,CCNB1,CCNB2,CCND1,CDK1,CEBPA,COL1A1,DDC,IGF1,JUN,MYC,PLAT,S100A10,S100A6,TAGLN	312 (11)
Ins1	other	Activated	3.213	6.83e-07	Abcb1b,ACACA,ACTB,ADIPOR2,ANGPTL4,APOA5,BCKDHA,BDH1,CCL5,CCND1,CEBPA,COL1A1,CRYAB,CYP1A1,CYP7A1,ECI1,ECI2,EHHADH,ELOVL6,FADS1,FASN,FDFT1,G6PC,G6PD,Gk,HMGCR,IGF1,INSR,JUN,JUNB,MYC,PLAT,PLIN2,PTGFRN,RHOA,RRM2,SLC2A2,SOCS2,SOCS3,STAT3,THRSP,TIMP1,TK1,VIM	475 (22)
SMAD3	transcription regulator	Activated	3.25	0.00117	ACTA2,APOA4,BCL2L11,BMP2,CCND1,COL1A1,COL6A3,CTGF,CYP7A1,FZD8,GZMA,HMOX1,JAM2,JUN,JUNB,JUND,LGALS9B,MXD1,MYC,PMEPA1,RHOB,SLC25A4,STAT3,TAGLN,TIMP1,VIM	449 (23)
ezetimibe	chemical drug	Activated	3.289	3.54e-11	ABCG5,CYP51A1,DHCR7,FDFT1,FDPS,HMGCR,IDI1,MVD,MVK,PCSK9,PMVK,SREBF2	235 (13)
3,4,5,3',4'-pentachlorobiphenyl	chemical toxicant	Activated	3.311	1.51e-06	CA3,CD44,CES1,COL1A1,CYP1A1,CYP1B1,Cyp2c12,EGF,ETS2,GADD45A,Gsta4,ITGA7,JUN,NQO1,SERPINA7,Slco1a4,SLCO2B1,SOCS2,TMSB10/TMSB4X	359 (16)
acetaminophen	chemical drug	Activated	3.314	1.83e-12	ABCB1,ABCC3,ACTB,ACTG1,AMACR,BCKDHA,BTG2,CA3,CCND1,CCNG1,CES1,CXCL2,CYP4A11,FLT4,GADD45A,GJB1,GPT,HMGCR,HMGCS2,HMOX1,IGF1,IL1A,JUN,KDR,Kng1/Kng2,LIPC,Mug1 (includes others),MYC,NDRG2,NQO1,Obp3 (includes others),SELENOP,Serpina3c/Serpina3m,SLC10A1,SOCS3,SSTR3,TUBB	411 (18)
SIRT2	transcription regulator	Activated	3.317	3.63e-10	AACS,DHCR7,FDFT1,HMGCR,IDI1,LSS,MVD,MVK,PMVK,SC5D,SQLE	87 (5)
FOXO1	transcription regulator	Activated	3.33	5.35e-12	ACACA,ACLY,AGXT,ANGPTL4,ANLN,APOA5,ASPM,BCL2L11,BIRC3,BIRC5,CCNA2,CCNB1,CCNB2,CCND1,CDK1,COL4A1,CPT2,CTGF,CYP7A1,DLGAP5,ELOVL6,ENPEP,FABP2,FABP5,FASN,FDPS,FLT4,G6PC,GADD45A,Gk,GPAM,GZMA,HAL,HMGCR,HMOX1,IER3,IGF1,IL1R1,INSR,ITGAV,JUN,JUNB,KLF4,LAMP2,LPIN2,MCM5,MVD,MYC,NUSAP1,PLSCR1,PRC1,Rcan1,Slc25a1,SLC25A20,SLC25A23,SLC25A24,SLC25A30,SLC2A2,SPTLC2,SQLE,SREBF2,Tcf7,TKT,TSPO,TXNIP,WNT4	448 (25)
EGF	growth factor	Activated	3.342	2.92e-07	B4GALT1,BIRC5,BRCA1,BTG2,CAVIN2,CCNB1,CCND1,CD44,CDK1,CKS2,COL1A1,CREM,CTGF,CXCL2,CYP1A1,CYP2B6,DUSP6,EFNB2,EGFR,EIF2AK3,EPHA2,ETS2,FABP7,FASN,GADD45A,GRB7,Gsta4,HES1,HMOX1,IDI1,IER3,IGF1,IGFALS,IL1R1,INHBA,JUN,JUNB,JUND,LCN2,LIMK2,MAD2L1,MAP3K20,MAP3K5,MYC,NRP1,PLAT,PLSCR1,RHOA,RHOB,RRM2,S100A10,S100A11,SOCS3,TGIF1,TGM1,TIMP1,TJP3,TNFRSF12A,UGT2B17,VCAN,VIM	421 (19)
FOXM1	transcription regulator	Activated	3.374	3.43e-12	ANXA1,BIRC5,BUB1B,CCNA2,CCNB1,CCNB2,CCND1,CDCA2,CDCA8,CDK1,CKS2,CXCL12,CYP7A1,FZD1,IGF1,IL1RN,JUN,KDR,KIF20A,MKI67,MYC,NBN,NFKB2,PDGFA,PLK4,PRC1,PROM1,SFRP1,STAT3,STMN1,TOP2A,VCAN,VIM	366 (22)
sphingosine-1-phosphate	chemical - endogenous mammalian	Activated	3.376	0.000152	ACTA2,ANXA2,CCL5,CCND1,CD44,CTGF,CXCL2,EGFR,ENPP2,JUN,PDGFA,S1PR2,TAGLN,TIMP1,VIM	262 (15)
ERBB2	kinase	Activated	3.38	2.98e-17	ACAA2,ACTA2,ACTB,ADAM8,ADIPOR2,ANG,ANGPTL4,ANXA2,ASPM,BCL3,BHLHE40,BIRC3,BIRC5,BTG2,BUB1B,CAVIN2,CCL5,CCNA2,CCNB1,CCNB2,CCND1,CD9,CDC42SE1,CDCA2,CDCA5,CDCA7,CDCA8,CDK1,CES1,CHCHD10,CKS2,COL1A1,COL4A1,COL6A3,CPT2,CTGF,CXCL12,CYP2J2,CYP4B1,DAP,DECR1,DUSP18,DUSP6,EBP,EGFR,EHHADH,EMP1,ETFB,FASN,FZD4,GPAM,GSTZ1,HADHB,HES1,HSD17B11,IL1A,JAM2,JUN,JUNB,KDR,KIFC3,KLF4,LAMC2,LAMP2,LCN2,LGALS1,LGALS3,MCCC1,…	399 (19)
atorvastatin	chemical drug	Activated	3.421	8.38e-12	ABCB1,ABCC3,ABCG5,ABCG8,BMP2,COL1A1,CTGF,CYP2B6,CYP51A1,CYP7A1,DHCR24,DHCR7,FDFT1,FDPS,GPAM,HBA1/HBA2,HBB,HMGCR,HMOX1,HSD17B7,IDI1,IER3,JUN,JUNB,LSS,MSMO1,MVD,MVK,NOX4,OLR1,PCSK9,PLAT,PMVK,POSTN,RHOA,RHOB,SLC10A1,SLCO1B3,SLCO2B1,SQLE,TMEM106A	462 (24)
captopril	chemical drug	Activated	3.464	1.21e-06	ANXA1,BIRC5,CD44,EFEMP2,GNAI2,GPX2,HMOX1,IER3,IL1RN,LAMC2,LCN2,LGALS3,POSTN,S100A10,S100A11,TIMP1,TMSB10/TMSB4X,TNFRSF12A,Tpm1	315 (12)
decitabine	chemical drug	Activated	3.483	3.53e-08	ABCB1,ABCC3,ANGPTL4,ANXA2,BCL2L11,BIRC3,BTG3,CCL5,Ccl9,CCNA2,CCND1,CD44,CD9,CDK1,COL1A1,COL6A3,CTGF,CXCL12,CYP1A1,CYP1B1,CYP3A4,CYP4B1,FECH,GFRA1,GJB1,HMGCS2,HMMR,ITGAV,JUNB,KLF4,KLF6,KRT18,KRT8,LGALS3,MAF,MAFB,MAOB,MKI67,MYC,NME1,NQO1,PAWR,RARB,RB1,RNASE4,S100A10,SERPINH1,SFRP1,SLCO1B3,SOCS3,ST14,TFRC,TGFBI,TMSB10/TMSB4X,TOP2A,Tpm1,Tpm2,Tpm3,VCAN,VIM	388 (20)
diethylnitrosamine	chemical toxicant	Activated	3.507	4.18e-06	Abcb1b,CCND1,CD63,CXCL12,CYP4A11,EPCAM,ETS2,FAM214A,IL1A,IL1RAP,KRT8,LCN2,MYC,PLSCR1,PROM1,SLC22A25,SLCO2B1	309 (16)
TGFB1	growth factor	Activated	3.534	5.34e-14	ACAA2,ACLY,ACPP,ACSL3,ACSM3,ACTA2,ADAMTS2,ADCY9,AFM,AHR,ALDH2,ANGPTL4,ANXA2,APOC2,Apon,APP,ASPM,BCL2L11,BCL3,BDH1,BHLHE40,BIRC5,BMF,BMP2,BUB1B,Calm1 (includes others),CAVIN2,CCL5,CCNA2,CCNB1,CCNB2,CCND1,CD14,CD163,CD44,CDC42SE1,CDK1,CEBPA,CEMIP,CKS2,COL12A1,COL1A1,COL4A1,COL6A3,COMP,CPQ,Crb3,CTGF,CTPS1,CTSC,CXADR,CXCL12,CXCL2,CYP7A1,DYRK2,ECM1,EGF,EPCAM,EPHA2,EXT1,FABP5,FAM3C,FASN,FLNA,FXYD5,FZD1…	469 (22)
2,3,4,7,8-pentachlorodibenzofuran	chemical toxicant	Activated	3.568	5.04e-05	CA3,CD44,CES1,COL1A1,CYP1A1,CYP1B1,Cyp2c12,EGF,GADD45A,ITGA7,NQO1,SERPINA7,TMSB10/TMSB4X	266 (7)
INS	other	Activated	3.631	7.13e-05	ACACA,ACADVL,ACLY,CCND1,CPT1A,CTGF,FASN,G6PC,HMGCR,IER3,IGF1,INSR,JUN,JUNB,JUND,NOX4,PLIN2,RARB,RDH10,Slc25a1,SLC2A2,SREBF2,TFAM,UGCG	399 (21)
TBX2	transcription regulator	Activated	3.742	0.000613	ANLN,ATF5,BHLHE40,CCNA2,CCNB1,CDCA5,CDK1,CKAP2,MAD2L1,MCM5,NCAPD2,PKMYT1,PRC1,SREBF2	262 (11)
hydrogen peroxide	chemical - endogenous mammalian	Activated	3.802	7.85e-10	Abcb1b,ACAT2,ACTA2,ANXA2,APP,AVPR1A,BCL2L11,BIRC3,BIRC5,BRCA1,BTG2,BUB1B,CCNA2,CCNB1,CCND1,CD63,CDK1,COL1A1,CRYAB,CTGF,CYP1A1,CYP51A1,DHCR7,DUSP16,EGFR,ENC1,ENPP2,EPHA2,ETS2,FASN,FDFT1,FDPS,GADD45A,GLS2,HMGCR,HMGCS2,HMOX1,IER5,INSIG1,JUN,KDR,KLF4,LCN2,MSMO1,MYC,NOL3,RASSF8,SC5D,SELENOP,SERPINH1,SLC20A1,SQLE,SREBF2,STAT3,STMN1,TAGLN,TFAM,TFRC,TNFAIP3,TUBB2A,TXNIP,VIM,WNT4	407 (23)
IL6	cytokine	Activated	3.84	7.27e-18	ABCC3,ACOX1,AHR,ANG,ANXA1,APP,BCL2L11,BCL3,BIRC5,BMP2,BTG2,BUB1B,CCL24,CCL5,CCNA2,CCNB1,CCNB2,CCND1,CD14,CD163,CD44,CDK1,CEBPA,CES1,COL1A1,COMP,CTGF,CTSC,CXCL2,CYP1A1,CYP1B1,CYP2B6,Cyp2c12,CYP2C9,CYP3A4,DIO1,DUSP16,DUSP6,EGFR,ENPP2,ETS2,G6PC,GADD45A,GALE,Gsta4,HLA-A,HMOX1,IFITM3,IGF1,IL1R1,IL1RN,IL4R,ITGAV,JUN,JUNB,JUND,KDR,KIF22,KRT18,KRT8,LBP,LCN2,LGALS1,MAD2L1,MAF,MERTK,MKI67,Mt1m/Mt2A,MYC,OSB…	498 (18)
SCAP	other	Activated	3.88	5.9e-22	AACS,ACAA2,ACACA,ACACB,ACLY,ACSL1,ACSS2,CYP51A1,DHCR7,EHHADH,ELOVL6,FASN,FDFT1,FDPS,GPAM,HMGCR,IDI1,INSIG1,LSS,MSMO1,MVD,MVK,PCSK9,PMVK,RDH11,SC5D,SQLE,SREBF2,TMEM97	314 (11)
ethionine	chemical toxicant	Activated	3.898	2.6e-12	ANXA1,CD14,CD44,GPNMB,GPX2,IER3,LAMC2,LCN2,LGALS3,MYC,PLA1A,PSMB10,S100A10,S100A11,TES,TIMP1,TMSB10/TMSB4X,TNFRSF12A,Tpm1
methylprednisolone	chemical drug	Activated	3.91	2.8e-22	ACSL1,AHCY,ANXA1,ANXA2,ASAH1,ATP5IF1,ATRN,AZIN1,BDH1,Calm1 (includes others),CCND1,CCNG1,CD44,CD9,Ces1e,CNP,CREM,CROT,CTGF,CTSC,Cyp2a1,Cyp2a12/Cyp2a22,CYP2D6,Cyp3a25 (includes others),CYP4F8,DIO1,DSG1,DUSP6,EMP1,ENPP2,EPHX1,EPN2,FABP5,FABP7,FDFT1,G0S2,G6PC,GADD45A,GCLC,GNAI2,Gnmt/LOC100911564,GPT,HAGH,HAL,HMOX1,HSD17B2,HSPH1,IGF1,IGFALS,IL1A,IL1R1,IL1RN,INSIG1,ITGA7,JUN,KMO,LGALS9B,MAFB,MAOB,MAP3…	469 (19)
CREB1	transcription regulator	Activated	3.983	1.72e-06	ATF5,BHLHE40,BIRC5,BTG2,CCNA2,CCNB1,CCNB2,CCND1,CD9,CDCA8,CPT1A,CREM,CXCL2,CYP51A1,EBP,ECM1,ETV3,FABP2,FASN,G6PC,GADD45A,GFRA1,GPNMB,HECA,HLA-A,HMGCR,HMOX1,IDI1,IER3,INHBA,JUN,JUNB,KDELR3,KLF4,LCN2,LSS,MCM5,MKI67,MKNK2,MSMO1,MVD,MVK,MYC,MYH10,NREP,NRP1,PDE3B,PLAT,Pvr,RB1,REM2,RGS2,SHTN1,SLC16A1,SOCS2,STAT3,STMN1,SYNJ2,TAGLN2,TFRC,TGIF1,TMBIM1,Tpm4,VIM,ZDHHC23	385 (19)
lipopolysaccharide	chemical drug	Activated	4.017	7.24e-22	ABCB1,Abcb1b,ABCC3,ABCG5,ABCG8,ACKR3,ACLY,ACP5,ACSL1,ACTA2,AGTR1,AHR,ALDH2,ANGPTL4,ANXA1,ANXA5,ANXA7,APOA4,APOC2,APP,ARPC1B,AVPR1A,BCL10,BCL2L11,BCL3,BIRC3,BMP2,Calm1 (includes others),CCL24,CCL5,Ccl9,CCNB1,CCNB2,CCND1,CD14,CD163,CD274,CD276,CD2AP,CD44,CD9,CEBPA,CEMIP,CLDN1,COL12A1,COL1A1,COL4A1,CREB3L3,CREM,CRYAB,CTGF,CTSC,CXADR,CXCL12,CXCL2,CYP1A1,CYP2B6,CYP2C9,CYP3A4,CYP4A11,CYP7A1,DHCR24,DRAM…	389 (15)
2-bromoethylamine	chemical reagent	Activated	4.131	7.88e-13	ANXA1,ANXA2,CD14,CD44,EFEMP2,FXYD5,GPNMB,GPX2,IER3,LAMC2,LCN2,LGALS3,MYC,PLA1A,S100A10,S100A11,TGIF1,TIMP1,TMSB10/TMSB4X,TNFRSF12A,TUBB,VIM
SREBF1	transcription regulator	Activated	4.194	5.89e-13	AACS,ACACA,ACACB,ACLY,ACSL1,ACSS2,APOA5,BHLHE40,CD14,CEBPA,CXADR,CYP51A1,CYP7A1,DBI,DHCR7,DPY19L3,EHHADH,ELOVL6,FABP5,FABP7,FADS1,FASN,FDFT1,FDPS,G6PC,G6PD,GPAM,GPNMB,HMGCR,HMOX1,IDI1,IL1A,INSIG1,LGALS3,LSS,MEF2C,MSMO1,MVD,PCSK9,PMVK,PNPLA3,RDH11,RETREG1,SC5D,SLC20A1,SLC22A5,SLC2A2,SQLE,THRSP,TMEM97	397 (19)
phenacetin	chemical drug	Activated	4.208	2.51e-10	ANXA1,ANXA2,BIRC3,CD44,GPX2,IER3,LAMC2,LCN2,LGALS3,MYC,PLA1A,S100A10,S100A11,TES,TIMP1,TMSB10/TMSB4X,TNFRSF12A,VIM	289 (7)
F2	peptidase	Activated	4.21	4.27e-08	ACTA2,ANGPTL4,B4GALT1,BCL3,BIRC3,Ccl9,CCNA2,CCND1,CD44,CD63,CKAP4,CLIC1,COL1A1,COL4A1,CTGF,CTPS1,CYP2B6,EPB41,HMOX1,IER3,IGF1,JUN,JUNB,KDR,KLF6,LAMP2,LBH,MAP3K5,MGLL,MYC,MYH9,PDGFA,PLAT,RELB,RGS3,RHOA,RHOB,TAGLN2,TNFAIP3,TNFRSF12A	393 (19)
phenylbutazone	chemical drug	Activated	4.271	1.02e-10	ANXA1,ANXA2,CCND1,CD44,EFEMP2,FXYD5,GPNMB,GPX2,IER3,LAMC2,LCN2,LGALS3,PLA1A,PRTFDC1,Pvr,S100A10,S100A11,TIMP1,TMSB10/TMSB4X,TNFRSF12A,TUBB,VIM	325 (11)
PDGF BB	complex	Activated	4.308	1.25e-11	Abcb1b,ACAT2,ACKR3,ACTA2,AVPR1A,BCL3,BHLHE40,BRCA1,CCND1,CD44,CDK1,CDO1,CRYAB,CTGF,CXCL2,DUSP6,EGFR,ETS2,FASN,FLNA,FMO1,FXYD5,FZD1,GADD45A,HES1,HMGCR,HMOX1,IER3,IGF1,INHBA,JUN,JUNB,KLF6,KLHL21,LBP,LGALS3,MYC,NOX4,OLR1,Omd,PAWR,PCOLCE,PDGFA,PLAT,POSTN,Pvr,RGS2,RHOB,RND3,S1PR2,SOCS3,STAT3,TAGLN,TIMP1,TNFAIP3,TNFRSF12A,VCAN	417 (20)
TNF	cytokine	Activated	4.346	9.81e-21	Abcb1b,ABCC3,ABTB2,ACACA,ACADVL,ACKR3,ACOX1,ACP5,ACSL1,ACTA2,ACTB,ADAM8,AGTR1,AKR1B10,ALDH1A3,ALDH2,ANGPTL4,ANXA1,APOC2,APP,AVPR1A,B4GALT1,BCKDHA,BCL10,BCL2L11,BCL3,BHLHE40,BIRC3,BIRC5,BMP2,BTG2,BTG3,BUB1B,CCL5,Ccl9,CCND1,CD14,CD163,CD274,CD44,CDC42EP5,CDO1,CEBPA,CMBL,CNP,COL1A1,COLQ,CPT1A,CPT2,CREB3L3,CREM,CRYAB,CTGF,CTSC,CXCL12,CXCL2,CYP1A1,CYP1B1,CYP7A1,DBI,DBT,DHRS3,DIO1,DUSP16,DUSP6,ECH1,EFN…	493 (17)
hexachlorobenzene	chemical toxicant	Activated	4.372	2.36e-12	ANXA1,ANXA2,CD14,CD44,EFEMP2,FXYD5,GPNMB,GPX2,IER3,LAMC2,LCN2,LGALS3,MYC,PSMB10,S100A10,S100A11,TES,TGIF1,TIMP1,TMSB10/TMSB4X,TNFRSF12A,Tpm1,VIM	183 (7)
AGT	growth factor	Activated	4.414	9.53e-08	ACAT2,ACTA2,AGTR1,ANXA1,BRCA1,Calm1 (includes others),CCL5,CCND1,CD44,CDK1,COL1A1,COL4A1,CREM,CTGF,CXCL2,CYP2C9,CYP2J2,CYP4A11,Cyp4a14,EBP,EFNB2,EGFR,FASN,FDFT1,FDX1,Foxn3,GSTA3,HES1,HMGCR,HMOX1,IDI1,IGF1,INSR,ITGA7,ITGAV,JUN,LSS,MAD2L1,MSMO1,MYC,MYH10,NFKB2,NOX4,NREP,NRG1,OLR1,PDGFA,POSTN,Rcan1,RGS2,RHOA,RRAS,SOCS3,TFRC,TIMP1,TNFRSF12A,TXNIP,UGCG	316 (21)
SREBF2	transcription regulator	Activated	4.467	6.83e-20	AACS,ACAA2,ACACA,ACLY,ACSL1,ACSS2,CYP51A1,DBI,DHCR7,EBP,ELOVL6,FABP5,FABP7,FASN,FDFT1,FDPS,G6PD,HMGCR,IDI1,INSIG1,LSS,MSMO1,MVD,MVK,PCSK9,PLIN2,PMVK,RDH11,SC5D,SQLE,SREBF2,THRSP,TMEM97	435 (20)
thioacetamide	chemical toxicant	Activated	4.524	1.54e-14	AACS,ABCG5,ABCG8,ACP5,ACTA2,ADH4,ANXA1,ANXA2,ANXA4,AOC1,BHLHE40,BIRC3,BRCA1,CD14,CD44,CHAF1A,COL1A1,CPQ,CTGF,CYP1A1,DAB1,EMP1,EPHX1,GPNMB,GPX2,IER3,IGF1,ITGA7,JUN,LAMC2,LCN2,LGALS1,LGALS3,LIN7A,MYC,PCOLCE,PLA1A,PRELP,PROM1,PSMB10,PTGFRN,Pvr,S100A10,S100A11,SERPINA7,SLC22A5,TAGLN,TES,TGIF1,TIMP1,TMSB10/TMSB4X,TNFRSF12A,TOPBP1,Tpm1,UGT2B17	436 (13)
lomustine	chemical drug	Activated	4.6	4.31e-13	ANXA1,ANXA2,BIRC3,CD14,CD44,FXYD5,GPNMB,IER3,LAMC2,LCN2,LGALS3,MYC,PLA1A,PRTFDC1,Pvr,S100A10,S100A11,TES,TGIF1,TIMP1,TMSB10/TMSB4X,TNFRSF12A,Tpm1,TUBB,VIM
cisplatin	chemical drug	Activated	4.67	9.36e-19	AADAT,Abcb1b,ABCC3,ACADVL,ACOX1,ACTA2,ACTB,ALDH1A3,ANXA1,ANXA2,ANXA4,ANXA5,BCL2L11,BIRC3,BIRC5,BRCA1,BTG2,CCL5,CCNB1,CCND1,CCNG1,CD14,CD44,CDK1,CDO1,CEBPA,CLCN6,COL1A1,CPT1A,CPT2,CTGF,CYP3A4,DHRS3,DRAM1,DUSP6,EFEMP2,EGF,FASN,FXYD5,G0S2,G6PC,G6PD,GADD45A,GKAP1,GLS2,GPNMB,GPX2,HADHA,HAO2,HBA1/HBA2,HJURP,HMGCR,HMOX1,IER3,IL1A,IL4R,ISYNA1,ITGA7,JUN,JUND,LAMC2,LBP,LCN2,LGALS3,LIPC,MYC,NOX4,NQO1,NREP,P…	465 (20)
allopurinol	chemical drug	Activated	4.747	1.34e-14	ANXA1,ANXA2,BIRC3,CD14,CD44,EFEMP2,FXYD5,GPNMB,GPX2,HMOX1,IER3,LAMC2,LCN2,LGALS3,MYC,PLA1A,PRTFDC1,PSMB10,Pvr,S100A10,S100A11,TES,TGIF1,TIMP1,TMSB10/TMSB4X,TNFRSF12A,Tpm1,TUBB,TXNIP,VIM	259 (18)
triamterene	chemical drug	Activated	4.784	3.5e-15	ANXA1,ANXA2,BIRC3,CD14,CD44,EFEMP2,FXYD5,GPNMB,GPX2,IER3,LAMC2,LCN2,LGALS3,MYC,PLA1A,PRTFDC1,PSMB10,Pvr,S100A10,S100A11,TES,TGIF1,TIMP1,TMSB10/TMSB4X,TNFRSF12A,Tpm1,TUBB,VIM
fenamic acid	chemical reagent	Activated	4.793	1.39e-14	ANXA1,ANXA2,BIRC3,CD14,CD44,EFEMP2,FXYD5,GPNMB,GPX2,IER3,LAMC2,LCN2,LGALS3,MYC,PLA1A,PRTFDC1,PSMB10,Pvr,S100A10,S100A11,TES,TGIF1,TIMP1,TMSB10/TMSB4X,TNFRSF12A,Tpm1,TUBB,VIM
methapyrilene	chemical drug	Activated	4.811	2.28e-16	ACTG1,AMACR,ANXA2,ANXA5,AZIN1,BCKDHA,BTG2,CCND1,CCNG1,CES1,CPT1A,CYP4A11,CYP7A1,DBI,DECR1,EHHADH,ENPP2,FBP1,GADD45A,GCLC,GFRA1,GJB1,HMGCR,HMGCS2,HMOX1,IGF1,IGFALS,KYNU,LGALS9B,LIPC,MAOB,Mug1 (includes others),MYC,NFIB,Obp3 (includes others),PC,Pvr,SELENOP,Serpina3c/Serpina3m,SLC10A1,STMN1,TUBB
gentamicin C	chemical drug	Activated	4.914	4.79e-16	ANXA1,ANXA2,BIRC3,CD14,CD44,EFEMP2,FXYD5,GPNMB,GPX2,IER3,LAMC2,LCN2,LGALS3,MYC,PLA1A,PRTFDC1,PSMB10,Pvr,S100A10,S100A11,TES,TGIF1,TIMP1,TMSB10/TMSB4X,TNFRSF12A,Tpm1,TUBB,VIM
nitrofurantoin	chemical drug	Activated	4.97	3.45e-13	ACADVL,ACOX1,ACTB,ACTG1,AMACR,ANXA2,ANXA5,BTG2,CCND1,CCNG1,CES1,CPT1A,CYP4A11,DBI,EHHADH,GADD45A,GJB1,GPNMB,GPX2,HMGCR,HMGCS2,HMOX1,IER3,IGF1,Kng1/Kng2,LBP,LGALS3,LIPC,Mug1 (includes others),MYC,NQO1,Obp3 (includes others),PLAT,S100A10,S100A11,SELENOP,Serpina3c/Serpina3m,STMN1,TIMP1,TNFRSF12A,TUBB,TYMS
vancomycin	biologic drug	Activated	5.181	1.23e-14	ANXA1,ANXA2,BIRC3,CD14,CD44,CXCL2,EFEMP2,FXYD5,GPNMB,GPX2,HMOX1,IER3,LAMC2,LCN2,LGALS3,MYC,NOX4,PLA1A,PRTFDC1,PSMB10,Pvr,S100A10,S100A11,TES,TGIF1,TIMP1,TMSB10/TMSB4X,TNFRSF12A,Tpm1,TUBB,VIM
gentamicin	chemical drug	Activated	5.27	8.64e-13	Abcb1b,ACADSB,ACSL3,ACSM3,AZIN1,BTG2,BTG3,CCNG1,CD9,CDO1,CPQ,CYP1A1,CYP2C9,DDC,DECR1,DECR2,DIO1,EGF,ENPP2,ETFDH,FMO1,G6PC,GADD45A,Gnmt/LOC100911564,HACL1,HBB,HMOX1,JUN,JUNB,KLF6,KMO,KYNU,L3HYPDH,LCN2,MAF,MYC,NEURL3,NME1,NRG1,PC,PLIN2,PSAT1,PTH1R,Pvr,PXMP2,SLC22A5,SLC2A2,TFRC,TIMP1,Tpm3,TUBB,UBQLN1	231 (11)
CSF2	cytokine	Activated	5.299	1.28e-11	ACP5,ADAM8,ANLN,ANXA1,AOC1,BCL2L11,BCL3,BIRC3,BIRC5,BUB1B,CCNA2,CCNB1,CCND1,CD14,CD276,CD63,CDCA2,CDCA5,CDCA8,CDK1,CHAF1A,CTSC,CXCL2,DUSP6,EFEMP2,EPCAM,HJURP,HSPH1,IER3,IFITM3,IGF1,IL1A,IL1R1,IL1RN,INHBA,IRAK3,KNTC1,LAMP2,LOC100909593/RT1-DMa,MAP3K20,MCM5,MKI67,MYC,NCAPD2,NFKB2,NRP1,NUSAP1,OSMR,PDE4B,PRC1,RACGAP1,RB1,RELB,RRM2,SKA3,SOCS2,SOCS3,SPAG5,STMN1,TNFAIP3,TOP2A,TRIP13,UBE2C,UHRF1	474 (21)

## Sheet: APAP_Causal_Affy
Upstream Regulator	Molecule Type	Predicted Activation State	Activation z-score	p-value of overlap	Target molecules in dataset	Mechanistic Network
benzo(a)pyrene	chemical toxicant	Activated	2.942	4.85e-09	ALAS2,APOA1,ENTPD5,EPHX1,FASN,GCLC,GCLM,GSTA1,GSTP1,ME1,NQO1,TKT
1,2-dithiol-3-thione	chemical reagent	Activated	3.839	1.81e-12	ABCC3,ALAS2,CREG1,ENTPD5,EPHX1,GCLC,GCLM,GSR,GSTA1,GSTA3,GSTM5,GSTP1,IKBKG,NQO1,PSAT1	22 (3)
NFE2L2	transcription regulator	Activated	4.42	1.2e-15	ABCC3,ABCC4,ALAS2,CREG1,ENTPD5,EPHX1,GCLC,GCLM,GSR,GSTA1,GSTA3,GSTM5,GSTP1,IKBKG,ME1,NQO1,OAT,PHGDH,PSAT1,SLC6A9,TKT,UGDH

## Sheet: MDA_Causal_Affy
Upstream Regulator	Molecule Type	Predicted Activation State	Activation z-score	p-value of overlap	Target molecules in dataset	Mechanistic Network
PPARA	ligand-dependent nuclear receptor	Inhibited	-5.229	1.37e-26	ABCD3,ACAA2,ACAT1,ACOT2,ACOX1,ACSL1,AGXT,AHCY,ALDH3A2,ANGPTL4,APAF1,APCS,APOA4,APOC2,APP,AQP9,ASNS,C1QA,C1QB,C9,Ccl2,Cd24a,CDK2,CEBPA,CEBPD,CPT1A,CPT2,CROT,CXCL12,CYBA,CYBB,CYP1A1,CYP2B6,CYP2C9,CYP4A11,Cyp4a14,CYP8B1,DECR1,DIO1,ECH1,ECI1,EHHADH,ELOVL5,ENTPD1,FABP1,FABP2,FABP4,FASN,G6PC,G6PD,Gk,GLS,GLUD1,GOT2,GPAM,GPD1,GPT,GSTP1,GSTZ1,HACL1,HADH,HADHA,HLA-DQA1,HMGCS2,HMGN1,HMOX1,HNF4A,HPX,HSD17B10…	327 (18)
SP600125	chemical - kinase inhibitor	Inhibited	-4.556	0.000167	Abcb1b,AKR1C3,BBOX1,BCL2L11,BDH1,Ccl2,CD44,CD83,COL1A1,CSF1R,CXCL10,CXCL16,CXCL2,CYP1A1,EGR1,FASN,HIST2H2AA3/HIST2H2AA4,HMOX1,HNF4A,IL1B,JUNB,LAMA5,PLSCR1,POSTN,SCD,SOD2,TGFB1,VCAM1,XIAP	401 (17)
N-acetyl-L-cysteine	chemical drug	Inhibited	-4.278	3.8e-06	Abcb1b,ACTA2,AKR7A3,BCL2A1,BCL2L11,CASP4,Ccl2,CCR5,CDH1,COL1A1,CXCL10,CYBA,CYBB,EGR1,FASN,GNAI2,GSTP1,HLA-DRA,HMOX1,IL1B,IREB2,LY96,MSR1,NQO1,PLAU,PSEN2,SOD2,TGFB1,TNC,VCAM1,XIAP	425 (19)
SB203580	chemical - kinase inhibitor	Inhibited	-3.75	1.31e-07	ACOX1,ACTA2,ANXA3,AQP9,ARHGDIB,BCL2L11,Ccl2,CD83,CDH1,CEBPD,CIITA,COL1A1,CXCL10,CYP1A1,CYP26B1,EGF,EGR1,FYB1,G6PC,GBP2,GSTP1,HMOX1,IGFBP3,IL18,IL1B,JUNB,MXD1,NFKB1,NFKB2,NQO1,PDE4B,PDGFA,PDGFRA,PLAT,PLAU,POSTN,PPARA,RUNX1,S100A10,SERPINB9,SNAP23,SOD2,SOD3,TGFB1,TIMP1,TIMP3,TNFSF10,UCP2,VCAM1,XIAP	397 (19)
Alpha catenin	group	Inhibited	-3.692	1.32e-07	BCL3,COL1A1,COL5A2,COL6A3,CXCL10,CXCL12,CXCL2,ELK3,FMNL2,FSTL1,IGF1,IL1B,IL2RG,IRF1,LYZ,NFKBIA,NOV,PDGFRA,PLAU,RELB,TIMP1,TNC,TNFAIP3,TNFRSF12A,VCAM1,WIPF1	261 (13)
HNF4A	transcription regulator	Inhibited	-3.58	0.000327	ABCC3,ABCG1,ABCG5,ACAA2,ACAT1,ACOX1,ACOX3,ACSL1,ACTA2,ACTN1,AHNAK,AKR1B1,AKR1C3,ALDH1A1,AMACR,ANG,ANXA5,AOC1,APCS,APOA4,APOC2,Apon,APP,AQP9,ARMC1,ASNS,BDH1,BOLA1,C11orf54,C11orf71,CAMK2D,CAP1,CBS/CBSL,CDH1,CDK2,CEBPA,CEBPD,CHD1L,CLDN1,CLPX,CP,CPT1A,CPT2,CRIP1,CROT,CXADR,CYP1A1,CYP26A1,Cyp2a12/Cyp2a22,CYP2B6,CYP2C9,CYP2E1,CYP8B1,DCAF11,EGR1,EHD3,ENC1,EPCAM,EPHA2,EPHX1,EXO5,EXOSC5,FABP1,FABP2,FEM1C…	483 (19)
wortmannin	chemical - kinase inhibitor	Inhibited	-3.387	1.44e-08	ACTA2,AGTR1,BCL2L11,Ccl2,CD44,CDH1,CEBPD,CKB,COL1A1,CXCL10,CXCL16,CYP17A1,CYP2E1,EGR1,ENTPD1,ESR1,EZR,F2R,FASN,G6PC,GPD1,GSTP1,HMOX1,IGF1,IL1B,INSR,IRF1,MSN,MSR1,NFKB1,NFKBIA,PLAU,POSTN,RHOA,TNFSF10,VCAM1	463 (17)
L-dopa	chemical - endogenous mammalian	Inhibited	-3.37	0.00907	ABHD14B,ACTA2,AIF1,AXL,BICC1,C1QA,CAP1,CAPG,CASK,COL4A1,COTL1,CXCL12,DAB1,DGAT2,DPP7,FAAH,FES,FXYD5,GKAP1,GPD1,GUCY1A1,HCST,HLA-A,IFNAR2,IQGAP1,JUNB,KLF6,KLHL6,LAPTM5,LPP,MAP3K1,MFSD2A,MOB3A,MTERF2,MXD1,MYO1B,NOL3,ONECUT2,PDGFA,PFKP,PKIA,PLD4,PPP1R2,PRICKLE1,PRKD3,PTK2B,RELL1,RELN,S100A10,SCUBE3,SELENON,SEZ6,SH3BGRL3,SLAMF9,SLC44A2,SOX5,STXBP1,SYNE1,TLE1,TPD52,Tpm2,UAP1L1,VLDLR,WIPF1
PRDM1	transcription regulator	Inhibited	-3.353	0.00614	ANGPTL4,BCL2A1,BCL2L11,Ccl2,CD53,CD74,CIITA,CLDN1,CXCL2,ECM1,ESR1,FGR,HAL,HIST2H2AA3/HIST2H2AA4,HLA-DQA1,HLA-DRA,IL1B,PSMB10,RELN,SLCO2B1,ST14,TNFSF10	440 (19)
PD98059	chemical - kinase inhibitor	Inhibited	-3.319	2.5e-06	ACTA2,AGTR1,BCL2L11,BDH1,CCL19,Ccl2,CD37,CD4,CD44,CD74,CD83,CDH1,CDK2,CEBPA,CEBPD,CLU,COL1A1,COL4A1,CREM,CXCL10,CXCL2,CYP17A1,CYP1A1,EGFR,EGR1,EMP1,ENTPD1,F2R,FABP4,FASN,HMOX1,HPCAL1,IGF1,IGFBP3,IL1B,INSR,ITGB1,ITGB2,ITGB3,JUNB,KRT8,LAMA5,MGLL,MSR1,MXD1,NQO1,ODC1,OSMR,PC,PDGFA,PDGFRA,PLA1A,PLAT,PLAU,POSTN,RUNX1,S100A10,S100A4,SIRPA,SLC8A1,SOAT1,TGFB1,TIMP1,VCAM1,VCAN,ZFP36L2	428 (18)
ZNF106	other	Inhibited	-3.317	9.64e-05	CXCL10,GPNMB,HBA1/HBA2,IFITM3,LGALS3,LYZ,NDUFB10,RTN4,TMEM106B,TNFRSF12A,TSPO
LY294002	chemical - kinase inhibitor	Inhibited	-3.26	2.02e-07	ACAT1,ACTA2,ADH1C,ADIPOR2,AGL,BCL2L11,CASP4,Ccl2,CD38,CD44,CD74,CD83,CDH1,CDK2,CEBPA,COL1A1,CP,CREM,CXCL10,CXCL16,CXCL2,Cxcl9,CYP2E1,EGFR,EGR1,ENTPD1,ESR1,F2R,FASN,GEM,GPD1,GSTP1,HMOX1,IGF1,IGFBP3,IL1B,INHBB,INSR,IRF1,ITGB3,JUNB,LAMC2,LCN2,MAP2,MXD1,MYEF2,NFKBIA,NQO1,PDE4B,PKLR,PLAA,PLAU,POSTN,Raet1d/Raet1e,RGS2,RND3,SCD,TGFB1,TNFAIP3,VCAM1,VCAN,XIAP,ZFP36L2	417 (15)
PPARGC1A	transcription regulator	Inhibited	-3.235	6.39e-07	ACACB,ACAT1,ACOX1,APOA4,APOC2,BDH1,CD68,CEBPD,CPT1A,CYP1A1,CYP2B6,CYP2C9,CYP2D6,CYP8B1,DIO1,EGFR,FABP4,FASN,G6PC,Gk,GOT2,HMGCS2,INSIG2,KYAT3,MCM3,MMP15,NR1H4,PDK4,PHYH,PPARA,PRKAA2,RBP4,SCD,SESN2,SOD2,SPARCL1,TNFRSF12A,UCP2,VEGFD	377 (14)
miR-29b-3p (and other miRNAs w/seed AGCACCA)	mature microRNA	Inhibited	-3.223	0.00359	BCL2L11,CD276,COL1A1,COL4A1,COL5A2,FAM3C,FBN1,HMGN3,KLF4,TNFAIP3,Tpm1
INSR	kinase	Inhibited	-3.191	2.53e-05	ACAA2,ACOT2,ACSL1,BCL2A1,C1QA,Ccl2,CD83,CEBPA,CFL1,COL6A3,CORO1A,CPT2,DECR1,ECI1,EGR1,ETFB,FABP4,FASN,Foxn3,GOT2,GRB7,HADHA,HSD17B10,HSD17B4,IFITM2,IFNAR2,IGF1,IL1B,INSR,IQGAP1,JUNB,LCP1,LYZ,MCM2,NFKB2,PDE4B,PDK4,PKLR,PPARA,RWDD4,SAT1,SCD,SCP2,SLC30A1,TGFB1,Tpm2,UCP2,UHRF1,VCAM1	410 (23)
sirolimus	chemical drug	Inhibited	-3.174	0.000215	ACTA2,ACTB,ANXA5,APP,APPL1,ARHGDIB,ASNS,BCL2A1,BCL2L11,BCL3,Ccl2,CCR5,CD68,CEBPA,CFD,CLIC1,COL1A1,Cyp2a1,CYP2E1,DPP7,DPYSL2,EGR1,FASN,G6PD,GPD1,GSTP1,HMGCS2,HMOX1,IL1B,IL4R,INSR,JUNB,LCN2,LGALS3,LILRB4,NPM1,ODC1,PDGFRA,PKM,POSTN,PTP4A1,PYGB,RHOA,RPL3,S100A4,SCD,TGFB1,TIMP1,UCP2,VCAM1,VEGFD	494 (21)
pirinixic acid	chemical toxicant	Inhibited	-3.142	1.23e-23	ABCC3,ABCD3,ACAA2,ACACB,ACAT1,ACOT2,ACOX1,ACSL1,ADH1C,ADIPOR2,AKR1B10,AKR1C3,ALDH3A2,ANGPTL4,ANXA7,APCS,APOA4,APOC2,AQP9,ASNS,C9,Ccl2,CCT7,Cd24a,CDK2,CLU,COL1A1,CPT1A,CPT2,CXCL12,CYP1A1,CYP2B6,CYP2C9,CYP4A11,Cyp4a14,CYP8B1,DECR1,ECH1,ECI1,EGFR,EHHADH,ELOVL5,ENTPD1,FABP1,FABP2,FABP4,FASN,FCER1G,FOXA3,G6PC,G6PD,Gk,GOT1,GOT2,GPAM,GPD1,HADH,HADHA,HLA-DQA1,HMGCS2,HMGN1,HMOX1,HNF4A,HPX,HSD17B10,HSD17B4…	384 (15)
CAT	enzyme	Inhibited	-3.121	0.00047	Abcb1b,BCL2A1,Ccl2,COL1A1,HLA-DRA,HMOX1,TIMP1,TNC,VCAM1,XIAP	355 (17)
valsartan	chemical drug	Inhibited	-3.098	0.000287	APP,Ccl2,COL1A1,CYBA,CYBB,EGF,IL1B,POSTN,TGFB1,TIMP1	336 (17)
ABCB4	transporter	Inhibited	-3.078	3.39e-08	ACTA2,Ccl2,COL1A1,COL4A1,CXCL10,GPT,LGALS3,NFKB1,NFKB2,PDGFA,SLC10A1,TGFB1,TIMP1	265 (7)
GFI1	transcription regulator	Inhibited	-3.053	0.00163	BCL3,CASP1,Ccl2,CEBPA,DDB2,ENTPD1,F2R,IL1B,IL7R,IRF1,JAK3,LYZ,NFKB1,NFKB2,NFKBIA,RELB	354 (14)
TRIM24	transcription regulator	Inhibited	-3.046	0.0199	CMPK2,CXCL10,EPSTI1,FBN1,GBP2,GBP4,IFNGR2,IRF1,LGALS3,MYH10,PSMB10,PSMB9,TGFBI
HNF1A	transcription regulator	Inhibited	-2.956	7.42e-07	ADH1C,Akr1c12/Akr1c13,AKR1C3,ANGPTL3,ANKS4B,ANXA4,APCS,AQP9,C9,CBS/CBSL,CDO1,CYP2C9,CYP2E1,ENPEP,FABP1,FBXO8,FGL1,FOXA3,G6PC,GJB1,GOT1,GPX2,HACL1,HAL,HAO1,HNF4A,HOPX,HPGDS,HPX,IGF1,INSR,KYAT3,LBP,MIA2,NR1H4,ONECUT1,PDK1,PFKP,PKLR,PLA1A,PLCB1,PPCS,PROC,SEMA4A,SERPINA7,SLC10A1,SLC17A2,SLC37A4,SLC38A4,Slco1a1,SRI,TAT,TEF,TSC22D2,UCP2,VLDLR	413 (18)
IL1RN	cytokine	Inhibited	-2.913	0.0236	ACTA2,CD44,CIITA,CTSS,CXCL10,CYP2E1,IGF1,IL1B,IRF1,KLF6,SLC15A3,TIMP1,TNFSF10
PLG	peptidase	Activated	2.975	0.0832	CLEC7A,CNN2,COL1A1,FYN,IL1B,PLAU,RAC2,RALB,RHOA
mir-223	microRNA	Activated	2.998	1.6e-05	ACTA2,C15orf48,C5AR1,CD180,EGF,EMP1,FAM198B,FGL2,Gstm3,GSTM5,HPGDS,IFI16,IGF1,IL1B,LY96,MYOF,NFIA,NQO1,POSTN,RIPK3,SOAT1,TGFBI	183 (7)
TGM2	enzyme	Activated	2.998	0.0312	AQP9,BCL2A1,C5AR1,CD74,CXCL10,FCER1G,GCA,IL10RA,IL1B,ITGB3,LILRA5,PLSCR1,PTGS1,RNF213,SIRPA,SRD5A3,TGFB1,TIMM8A,TYROBP
HRG	other	Activated	3	5.56e-06	C1QA,C1QB,CD74,CD83,FCGR1A,FCGR3A/FCGR3B,HLA-DQA1,TIMP1,TIMP3
TET2	enzyme	Activated	3	7.59e-05	AHNAK,BCL2L11,BCL3,C5AR1,Ccl2,CMPK2,EPCAM,FGL2,HAL,IFI16,Ifitm1,IFITM3,IL1B,ITGB2,LILRB4,RND3,SLC16A12,SLC6A8,SPINT1,TIMP1	232 (7)
MAPK14	kinase	Activated	3.001	0.00346	ACTA2,Ccl2,CD83,CDH1,CEBPD,COL1A1,CXCL10,Cxcl9,EGFR,FASN,G6PC,HMOX1,IL18,IL1B,JUNB,LRP6,PLAU,SOD2,TGFB1,TIMP1,Tpm1,Tpm2,Tpm3	350 (18)
ANGPT2	growth factor	Activated	3.006	0.112	AGTR1,BCL2L11,Ccl2,CCT7,CD68,COL1A1,CYBA,EGFR,HMOX1,IL1B,NOX4,PLAU,POSTN,RDH10,SOD2,SOD3,TNFRSF12A,VCAM1
IL2	cytokine	Activated	3.013	4.49e-08	BCL2A1,CASP1,Ccl2,CCR5,CD38,CD44,CD83,CD9,CDH1,CDK2,CEBPA,CSF1R,CSF2RA,CXCL10,CXCL12,Cxcl9,CYP1A1,CYP2B6,CYP2C9,DAP,DENND2D,EMP1,ENTPD1,FCER1G,FCGR3A/FCGR3B,FGFR1,FGL2,FYN,HCK,HCST,IFNGR2,IL10RA,IL18,IL1B,IL2RB,IL2RG,IL4R,IL7R,IRF1,ITGA1,ITGB1,JAK3,KLF6,LAPTM5,LCK,LCP2,NFKB1,PDE3B,PDE4B,PEA15,PIM2,PLCB1,POLR1B,PTPN7,PTPRC,RGS2,S100A4,SERPINB9,SLC30A1,SNAP23,SPRED1,TGFB1,TIMP1,TNFRSF12A,TNFSF10,TP…	340 (16)
LDL	complex	Activated	3.066	5.21e-06	ABCG1,AKAP1,AXL,BCL2A1,CAPN2,CASP1,CBS/CBSL,Ccl2,CD68,CLIP2,CREM,CXCL10,CXCL2,CYBB,CYP2C9,EGR1,FABP4,FCGR1A,GNAI1,HMOX1,IGF1,IGFBP3,IL10RA,IL1B,IRAK3,ITGB3,MSR1,NFKB1,PLAT,PLAU,RND3,SOD2,TGFB1,TNFAIP3,VCAM1,VNN1	321 (15)
1-methyl-4-phenyl-1,2,3,6-tetrahydropyridine	chemical toxicant	Activated	3.083	0.00367	ADGRE1,AIF1,APP,CASP1,Ccl2,CLDN1,CYBB,EGR1,IL1B,MAP2,PTPRC,RHOA	417 (19)
Hbb-b1	transporter	Activated	3.101	1.07e-09	BCL2L11,C1QA,Ccl2,CCR5,CD44,CD74,CEBPA,CIITA,CLEC7A,CXCL10,Cxcl9,IL10RA,IL1B,IL2RB,IL2RG,LY86,VCAM1	229 (7)
carbon tetrachloride	chemical toxicant	Activated	3.137	2.57e-10	ACTA2,AMY2B,Apoc1,C9,CA3,Ccl2,CCR5,CD38,COL1A1,CXCL10,Cyp2d22,CYP2E1,EGF,FAAH,FABP1,GLUD1,GSTP1,HMOX1,IGF1,IL1B,ITGB1,JUNB,MGLL,NQO1,NR1H4,ODC1,PDGFA,PDGFRA,PON1,PTP4A1,RALB,RGN,SLC10A1,SLC8A1,Slco1a1,SOD2,SORD,TGFB1,TIMP1,TIMP3,TNFRSF12A,VCAM1	383 (20)
IL17A	cytokine	Activated	3.141	7.22e-05	ACTA2,ACTB,BCL2A1,Ccl2,CD163,CD68,CD83,CEBPD,COL1A1,COTL1,CXCL10,CXCL12,CXCL2,Cxcl9,ENTPD1,GBP2,IL1B,IL33,LCN2,MAP3K1,OSMR,PLAU,PPARA,TIMP1,TNC,TNFAIP3,TRAF6,VCAM1,VEGFD	407 (12)
MAP4K4	kinase	Activated	3.166	0.00189	ACAA2,ACACB,AGL,CEBPA,CHPT1,FASN,GOT1,HADH,HADHA,KYAT3,MGLL,PAPSS2,PEX11A,PEX19,PHYH,SCD,SCP2,SEPHS1	264 (6)
CpG oligonucleotide	chemical drug	Activated	3.222	0.000258	BCL2A1,CASP4,Ccl9,CD83,CXCL10,CXCL2,EGR1,ICOSLG/LOC102723996,IL18,IL1B,IL33,MSR1,RASSF4,SLC46A1,SOD2,TNFSF10,TNFSF13,VASP	312 (15)
E. coli lipopolysaccharide	chemical - endogenous non-mammalian	Activated	3.24	0.000774	BCL2L11,Ccl2,CD83,CEBPA,CEBPD,CXCL10,CXCL2,IL18,IL1B,TGFB1,VCAM1	275 (15)
LCN2	transporter	Activated	3.245	8.85e-07	ACTN1,CAPG,Ccl2,CDH1,COL1A1,CXCL10,CXCL2,Cxcl9,ESR1,FASN,HMOX1,IL1B,KIF11,KIF23,MSN,RBP4,SCD,TAGLN2,TGFB1	400 (18)
IL1A	cytokine	Activated	3.249	1.7e-07	ALDH1A1,ALDH1A3,ALDH3A2,APP,BCL3,Ccl2,CD44,CD83,CXCL10,CXCL12,CXCL2,CYP17A1,CYP1A1,CYP2B6,CYP2E1,FGFR1,HMOX1,IFNGR2,IGF1,IL18,IL1B,INHBA,ITGB1,ITGB3,LCN2,MCAM,NFKB1,NFKBIA,ORM1,PDGFA,PLAU,SOD2,TGFB1,TNFAIP3,VCAM1	339 (14)
VEGFA	growth factor	Activated	3.261	1.18e-05	ACSL1,ACTA2,BCL2A1,Ccl2,Ccl9,CD68,CD83,COL1A1,CTSS,CXCL10,CXCL12,CXCL2,DECR1,EGR1,FABP4,FGFR1,HMOX1,IL1B,ITGA1,ITGB1,ITGB3,JUNB,ME2,MMP15,MVP,NFATC2,PLAT,PLAU,PLPP3,PTGS1,RUNX1,SOD2,TGFB1,TIMP1,TLR1,TMSB10/TMSB4X,TNC,TSPO,VCAM1	343 (18)
FOXO1	transcription regulator	Activated	3.313	4.74e-07	AGXT,ANGPTL4,ANXA3,APAF1,AQP9,BCL2A1,BCL2L11,C1QA,COL4A1,CPT2,CXCL10,EGR1,ELOVL5,ENPEP,FABP2,FABP4,FASN,FYN,G6PC,Gk,GPAM,GPD1,HAL,HMOX1,IGF1,IL18,IL1B,IL7R,INSR,ITGB2,JUNB,KIF11,KLF4,LCP2,LRAT,MRPL34,NOV,PDK4,PKLR,PLSCR1,PTGS1,PTPRC,RPS6KA3,SCD,SLC25A24,SLC25A25,SLC25A30,SOD2,TAT,TDO2,TGFB1,TIE1,TIMM8A,TNFSF10,TRAF6,TSPO,VCAM1	441 (23)
IFN alpha/beta	group	Activated	3.337	3.41e-05	AXL,BCL2L11,CD83,CLEC10A,CXCL10,CXCL16,Cxcl9,FGL2,HLA-A,IFI16,IRF1,SERPINB9,TLR1,TNFSF10,TNFSF13	396 (17)
AKT1	kinase	Activated	3.34	2.27e-07	ACTA2,AKR1B10,BCL2A1,BCL2L11,CD4,CD74,CDH1,CDK2,CEBPD,CLU,COL4A1,CXCL10,EGR1,ESR1,EZR,FASN,FSTL1,FXYD5,G6PC,GOT2,GSTM5,HMOX1,ITGB1,LCN2,MSR1,MUT,MYH10,NFATC2,NFKB1,NFKB2,NOX4,NQO1,PCOLCE,PDGFRA,PEX11A,PKM,PPARA,SCD,SIVA1,TIMP1,TNFSF10,VCAN,XIAP	509 (18)
captopril	chemical drug	Activated	3.349	2.05e-10	ASNS,CD44,CLU,CP,CYP2E1,FBLIM1,FCGR2A,GNAI2,GPX2,HMOX1,LAMC2,LCN2,LGALS3,MCM3,POSTN,RBM3,S100A10,S100A11,SLC8A1,TGFB1,TIMP1,TMSB10/TMSB4X,TNFRSF12A,Tpm1,UPP1	374 (17)
cyclophosphamide	chemical drug	Activated	3.359	3.13e-07	CD44,CLU,CP,Ctla2a,CYP2B6,FCGR2A,GPX2,IL18,IL1B,LAMC2,LGALS3,ODC1,PLA1A,RBM3,S100A11,TIMP1,TNFRSF12A,UGCG,UPP1	479 (20)
ECSIT	transcription regulator	Activated	3.361	6.77e-08	BCL3,CD44,CD83,HMOX1,IL1B,JUNB,NFKB1,NFKB2,NFKBIA,RELB,SOD2,TNFAIP3	231 (15)
Ifn	group	Activated	3.37	0.00279	CD44,CD83,CXCL10,CYP4A11,HLA-A,IFI16,IFITM3,IGF1,IL10RA,IL33,IRF1,LCN2,RNASEL,TLR1	382 (14)
OSM	cytokine	Activated	3.39	2.87e-07	ABCC3,ABCC8,ABCG1,ACOT2,ACTA2,AKR1B10,AKR1C3,AMACR,ANXA3,AQP9,ASNS,BBOX1,CASK,CASP4,Ccl2,CDH1,CEBPA,CEBPD,CLPX,COL1A1,CXADR,CXCL10,CXCL12,CXCL2,ECM1,EPCAM,ETFB,FASN,GBP2,GCA,GPNMB,HLA-A,HMOX1,IGFBP3,IL18,IL1B,IL33,IL4R,IRF1,ITGAL,JUNB,LBP,LCN2,MAP2,MGLL,MKNK2,MYEF2,MYH10,OSMR,PDGFA,PLAU,PSMB9,PTP4A1,RORA,RUNX1,SERPINB1,SLC7A8,SORD,SYNE1,TAP2,TAT,TDO2,TIMP1,TIMP3,TNC,VCAM1	429 (18)
Tlr	group	Activated	3.392	0.000734	CASP4,Ccl2,CD83,CXCL10,HLA-A,IL1B,IL33,IRAK3,IRF1,LCN2,NFKBIA,TNFAIP3,TNFSF13	335 (14)
SMAD3	transcription regulator	Activated	3.414	0.00322	ACTA2,APOA4,BCL2L11,Ccl2,CDH1,CIITA,COL1A1,COL6A3,CXCL10,EGR1,ESR1,FST,FZD8,HMOX1,HNF4A,IL1B,ITGB1,JUNB,MEF2D,MXD1,SLC25A4,TGFB1,TIMP1,TIMP3,TNC,XIAP	438 (18)
carboplatin	chemical drug	Activated	3.441	3.2e-09	ASNS,CD44,CLU,CP,FCGR2A,FXYD5,GPNMB,GPX2,LAMC2,LCN2,LGALS3,MCM3,PLA1A,Pvr,RBM3,TIMP1,TNFRSF12A,TUBB,UPP1
IL1	group	Activated	3.451	9.59e-10	APP,CASP1,Ccl2,CEBPD,CLEC7A,COL1A1,CP,CPT1A,CSF1R,CXCL10,CYP17A1,CYP1A1,CYP2B6,EGFR,FST,GLS,HMOX1,IGF1,IL1B,IL2RB,IL33,IL4R,INHBA,IRF1,ITGB2,KYNU,LRAT,LYZ,NFATC2,NR1H4,ODC1,ORM1,PDGFA,PDGFRA,PPARA,PTGS1,RBP4,RELB,RORA,SOD2,TGFB1,TIMP1,TNC,TNFAIP3,TNFSF10,UGCG,VCAM1,VCAN	455 (19)
MYD88	other	Activated	3.459	1.44e-08	ACSL1,ALDH1A1,APCS,BCL3,CASP4,Ccl2,CCNL2,CD38,CD44,CD83,CEBPD,CLEC10A,CMPK2,CXCL10,CXCL12,CXCL2,Cxcl9,EGR1,FCER1G,HCK,HLA-A,HMOX1,IGF1,IL18,IL1B,INHBA,IRF1,MCM2,MSR1,NFKB1,NFKB2,NFKBIA,PDE4B,RELB,TFEC,TGFB1,TIMP1,TNFAIP3,VCAM1	319 (13)
PRKCD	kinase	Activated	3.474	0.000259	BCL2A1,Ccl2,CD4,CD68,CIITA,COL1A1,CXCL10,CXCL12,CXCL16,FBN1,GEM,ICOSLG/LOC102723996,IL1B,IL2RG,JUNB,KLF6,LBH,NFKB2,NFKBIA,ODC1,PDLIM7,PLSCR1,RELB,UGCG,VCAM1	355 (14)
IRF1	transcription regulator	Activated	3.48	5.9e-06	CASP1,CCL19,CDK2,CIITA,CTSS,CXCL10,CXCL16,CXCL2,Cxcl9,CYBB,FGL2,GBP2,HLA-G,IFITM3,IL18,IL1B,IRF1,ODC1,PLA2G16,PSMB10,PSMB9,TAP2,TGFB1,TNFSF10,VCAM1	298 (15)
cephaloridine	chemical drug	Activated	3.49	8.43e-06	AKR1B10,ANGPTL4,APOA4,CXCL10,CYP2C9,G6PD,GNAI2,GPNMB,GSTM5,GSTP1,HMOX1,MAPK8IP3,MCM3,NQO1,OSMR,PIR,Pvr,RND1,TNFRSF12A,ZNF367
PDGF BB	complex	Activated	3.501	2.46e-12	Abcb1b,ACTA2,Akr1c14,BCL3,CASP4,Ccl2,CD44,CDK2,CDO1,CEBPD,CP,CSF1R,CXCL2,EGFR,EGR1,ENPP1,FASN,FGFR1,FHL2,FLNA,FXYD5,GBP2,GEM,GHR,GUCY1B1,HMOX1,IGF1,IL1B,INHBA,ITGB1,JUNB,KLF6,LBP,LGALS3,MAP2,NFIL3,NOX4,ODC1,PCOLCE,PDGFA,PDGFRA,PDLIM1,PLAT,PLAU,POSTN,Pvr,RGS2,RND3,SAT1,SCD,Scd2,SLC7A1,SOD2,SYNE1,TGFB1,TIMP1,TNC,TNFAIP3,TNFRSF12A,VCAM1,VCAN	464 (21)
IL27	cytokine	Activated	3.511	0.00033	ADGRE1,CD163,CD74,CEBPD,CIITA,CXCL10,EGR1,GBP2,HLA-A,HLA-DQA1,HLA-DRA,IL18,IL1B,IRF1,TNFSF10,TNFSF13,VCAM1	412 (16)
IFNA2	cytokine	Activated	3.52	0.000948	ADGRE1,ARL5A,CMPK2,CNP,CXCL10,ENPP1,FBXO8,GBP2,GBP4,GEM,GOT1,HLA-A,IFI16,IFITM2,IFITM3,IFNAR2,IL1B,IL2RB,IRF1,LILRB4,NPDC1,PLAT,PLSCR1,SERPINB9,SLC15A3,TNFSF10	336 (17)
phorbol esters	chemical - other	Activated	3.53	3.1e-05	APP,CD44,EGR1,HSD17B4,IL1B,JUNB,NFKB1,ODC1,PDGFA,PLAT,PLAU,PRKCB,PTPRO,SOD2,TGFB1,TIMP1,TNFSF10	350 (17)
NFKB1	transcription regulator	Activated	3.568	2.96e-07	Abcb1b,AKR1B1,APP,BCL2A1,BCL3,CCL19,Ccl2,CEBPA,CIITA,COL1A1,CSF2RA,CXCL10,CXCL2,Cxcl9,CYBB,EGFR,EGR1,HMOX1,ICOSLG/LOC102723996,IFNGR2,IGFBP3,IL18,IL1B,IRF1,MSR1,NFKB1,NFKB2,NFKBIA,PDGFA,PLAU,RELB,SLC25A4,SOD2,TGFB1,TNFAIP3,TNFSF10,UBE2H,VCAM1,XIAP	424 (16)
inosine	chemical - endogenous mammalian	Activated	3.576	3.18e-05	AIF1,ANXA5,ARPC1B,C1QA,C1QB,CD68,CFD,IFITM3,IRF1,LCP1,SERPINB1,TIMP1,TSPO
TLR4	transmembrane receptor	Activated	3.587	9.98e-07	APP,Ccl2,CCR5,CD163,CD38,CD44,CDH1,CEBPD,CERS6,CMPK2,CXCL10,CXCL2,Cxcl9,EGF,FGL2,GBP2,HMOX1,IFI16,IFITM3,IL18,IL1B,IL2RB,INHBA,IRAK3,IRF1,LCN2,LHX2,LILRB4,NFKB1,NFKB2,NFKBIA,NR1H4,PLA1A,PLAT,RELB,RUNX1,SOD2,ST3GAL1,TGFB1,TNFAIP3,TNFSF10,TRAF6,TSPO,UGCG,VCAM1,XIAP	341 (15)
CREB1	transcription regulator	Activated	3.592	0.000362	AKAP1,CD4,CD68,CD9,CEBPD,CIITA,CPT1A,CREM,CXCL2,ECM1,EGR1,EHD4,ENTPD1,FABP2,FASN,FGL2,G6PC,GALNT1,GEM,GLS,GPNMB,GRIA3,HLA-A,HLA-DRA,HLA-G,HMOX1,HPCAL1,IL1B,INHBA,JPT1,JUNB,KDELR3,KLF4,LCN2,Ldha/RGD1562690,MCAM,MFSD2A,MKNK2,MYH10,MYO1B,NARF,NECTIN3,NFIL3,NREP,PDE3B,PDGFRA,PLAT,Pvr,RBP4,RGS2,SAT1,SCD,SEMA4A,SHTN1,SOD2,SYNJ2,TAGLN2,TMBIM1,UPP1,ZDHHC23	420 (18)
TNFSF12	cytokine	Activated	3.626	0.00084	CCL19,Ccl2,Ccl9,CCR5,CD68,CSF2RA,CXCL10,CXCL2,IL1B,MEF2D,NFKB2,NFKBIA,TIMP1,TNFRSF12A,VCAM1	307 (12)
IL5	cytokine	Activated	3.631	0.000107	ACAA2,AOC1,ASNS,BCL3,CASP4,CCR5,CIITA,CRIP1,EGR1,FGL2,GBP2,GBP4,GCAT,GPAM,IFI30,IL2RG,IL4R,LCP2,MTDH,MYADM,NFIL3,PDE4B,PDK1,PDLIM1,PFKP,PKM,PTPRC,RBM3,S100A4,Scd2,SEMA4A,SNAP23,SRI,TGFB1,TLR1,UPP1	377 (15)
IRF7	transcription regulator	Activated	3.635	0.00116	CASP4,CCL19,Ccl2,CMPK2,CXCL10,FCGR1A,GBP4,IFI16,IFITM2,IFITM3,IL33,IRF1,LILRA5,PLSCR1,PSMB10,PSMB9,TAP2,TLR8,TNFSF10	293 (17)
doxorubicin	chemical drug	Activated	3.643	8.59e-12	ABCC3,APAF1,APP,ASNS,BCL2A1,BCL2L11,CAMK2D,CASP1,Ccl2,CD44,CDK2,CLU,CP,CREM,Ctla2a,CYBB,DRAM1,EGFR,EGR1,ESR1,GLIPR1,GPNMB,GPX2,HMOX1,IL1B,IRF1,KRT18,KRT8,LAMC2,LCN2,LGALS3,MCM3,MVP,NFKB1,NFKBIA,NOL3,NOX4,NQO1,PANK1,PLA1A,PRKAA2,PRTFDC1,PSMB10,Pvr,RAC2,RBM3,RCN1,RELN,RUNX1,S100A10,S100A11,SDC2,SLC19A2,SLC25A4,SOD2,TAP2,TES,TGFB1,TIMP1,TNFRSF12A,TNFSF10,TNFSF13,Tpm1,TUBB,UGCG,UPP1,XIAP	427 (17)
TLR7	transmembrane receptor	Activated	3.668	1e-05	BCL2A1,Ccl2,CD38,CD44,CD83,CXCL10,CXCL2,DMXL2,FCER1G,GNG2,IL10RA,IL1B,IRF1,JUNB,NFKB1,NFKBIA,NR1H4,PLAT,PLAU,SOD2,TNFAIP3	270 (14)
cardiotoxin	chemical - other	Activated	3.71	4.65e-08	ACOX1,APOC2,C5AR1,CASP1,Ccl2,Ccl9,CCR5,CD180,CSF1R,Cxcl9,EZR,FGFR1,G6PD,IGF1,IL10RA,IL18,IL1B,IL2RG,IL4R,IL7R,ITGB2,LY86,MCM2,MCM3,MMP15,MYH9,NPM1,PTPRC,TIMP1,TPD52,UCP2
SPI1	transcription regulator	Activated	3.713	0.000199	ACTB,ADGRE1,CD180,CD68,CEBPA,CIITA,CSF1R,CSF2RA,CTSS,Cxcl9,CYBB,FCER1G,FES,FLI1,IL18,IL1B,IL7R,IRAK3,ITGB2,KLF4,LYZ,PSMB10,PSMB9,PTPRC,TFEC,TRB	409 (19)
IL6	cytokine	Activated	3.722	2.06e-21	ABCC3,ACOX1,ADGRE1,AHNAK,ANG,APCS,APP,BCL2L11,BCL3,C5AR1,CASP1,Ccl2,CCR5,CD163,CD38,CD44,CD48,CD53,CD68,CD74,CD83,CDH1,CDK2,CEBPA,CEBPD,CES1,CIITA,CLEC10A,CLU,COL1A1,CP,CXCL10,CXCL2,Cxcl9,CYBB,CYP1A1,CYP2B6,CYP2C9,CYP2E1,DIO1,DVL1,EGFR,EGR1,FCGR1A,FGL1,FLI1,G6PC,GBP2,HLA-A,HLA-DQA1,HMOX1,HPX,ICOSLG/LOC102723996,IFI16,IFITM3,IGF1,IGFBP3,IL4R,IL7R,IRF1,ITGB1,ITGB3,JUNB,KIF11,KRT18,KRT8,LBP,LCN2,LRP…	449 (15)
Jnk	group	Activated	3.724	1.84e-07	ACTA2,ANXA5,APP,BCL2L11,BMF,Ccl2,CD44,CD83,CDH1,CLEC10A,COL1A1,CXCL12,EGR1,FABP4,FLI1,HMOX1,HNF4A,IGF1,IL1B,KLF6,NOX4,NQO1,PLAT,PLAU,PLSCR1,POSTN,SESN2,SOD2,TGFB1,TIMP1,TNFRSF12A,VCAM1,VCAN,XIAP	372 (16)
Hbb-b2	other	Activated	3.742	2.25e-09	BCL2L11,C1QA,Ccl2,CCR5,CD44,CD74,CEBPA,CIITA,CLEC7A,CXCL10,Cxcl9,IL10RA,IL1B,IL2RB,IL2RG,LY86	233 (7)
TLR3	transmembrane receptor	Activated	3.757	0.0133	Ccl2,CD38,CLU,CMPK2,CXCL10,CXCL2,Cxcl9,GBP2,GBP4,HMOX1,IFI16,IL1B,IL33,IRF1,JUNB,LCN2,LILRB4,NFKB1,SERPINB9,TIMP1,TNC,TNFSF10
SMARCA4	transcription regulator	Activated	3.769	1.26e-11	ABRACL,ACTA2,AHNAK,ALDH1A3,AP1S2,ARHGAP30,ARHGDIB,ASNS,BCL2A1,CASP1,CD44,CD74,CDH1,CDK2,CIITA,CLPX,CNP,COL1A1,COTL1,CP,CSF2RA,CTSS,CYP1A1,DYSF,EGR1,FABP4,FBLIM1,FCGR2A,FHL2,GCAT,GMFG,GSTP1,HCST,HEPH,HHIP,HLA-DRA,HNF4A,IFI16,IFI30,IFITM2,IFITM3,IGF1,IL1B,IL7R,INHBA,INPP1,IRF1,ITGB1,KIFC3,KRT18,LGALS3,LPXN,LRAT,MXD1,NFKB2,NIM1K,PDE4B,PDK1,PKIA,PLAT,PLPP3,PPCS,PSMB9,PTP4A1,PTPN7,RAC2,RGS2,SDC2,SERPI…	428 (18)
CD44	other	Activated	3.813	5.64e-06	ACTA2,ACTB,ADGRE1,CCL19,Ccl2,CCR5,CD44,CDH1,CLEC7A,CLU,COL1A1,COL5A2,CXADR,Cxcl9,ECM1,EPN2,FASN,IFITM2,IL1B,IRAK3,LGALS3,MYO1B,NFKB2,PARVB,PLAU,PLPP3,STAC3,TLR8,Tpm2,TRAF6,VCAM1,XIAP	331 (18)
Ifnar	group	Activated	3.867	2.86e-06	AXL,Ccl2,CD74,CXCL10,Cxcl9,FCER1G,GBP2,HLA-A,HLA-G,IFI16,IFITM3,IL1B,IRF1,PSMB9,RNF213,TAP2,TNFSF10,UNC93B1,VCAM1	326 (15)
ethionine	chemical toxicant	Activated	3.897	9.39e-12	CD44,CLU,CP,GPNMB,GPX2,LAMC2,LCN2,LGALS3,MCM3,PLA1A,PSMB10,S100A10,S100A11,TES,TIMP1,TMSB10/TMSB4X,TNFRSF12A,Tpm1,UPP1
methapyrilene	chemical drug	Activated	3.922	9.73e-12	ACTG1,AMACR,ANXA5,Apoc1,CBS/CBSL,CES1,CP,CPT1A,CTSS,CYP4A11,DECR1,EHHADH,FABP1,GJB1,Gulo,HMGCS2,HMOX1,IGF1,ITGB1,KYNU,Mug1 (includes others),NFIB,NR1H4,Obp3 (includes others),ODC1,ORM1,PC,PLCB1,PPP1R2,PRKCB,Pvr,RIPK3,SCD,SCP2,Serpina3c/Serpina3m,SLC10A1,TUBB
phenacetin	chemical drug	Activated	3.965	5.41e-08	CD44,CLU,CP,FBLIM1,GPX2,LAMC2,LCN2,LGALS3,PLA1A,S100A10,S100A11,TES,TIMP1,TMSB10/TMSB4X,TNFRSF12A,UPP1
RELA	transcription regulator	Activated	3.984	2.78e-07	Abcb1b,ACTA2,APP,ARHGDIB,BCL2A1,BCL2L11,BCL3,BLVRA,CBS/CBSL,CCL19,Ccl2,CD44,CIITA,COL1A1,CXCL10,CXCL2,CYBB,CYP17A1,CYP1A1,CYP2B6,CYP2C9,EGR1,EPCAM,Gstm3,HMOX1,HNF4A,IFNGR2,IGF1,IL1B,IL7R,IRF1,JUNB,KRT18,KRT8,NFKB1,NFKB2,NFKBIA,PDE4B,PKM,PLAU,PSMB10,PSMB9,RELB,SOD2,TAP2,TGFB1,TNFAIP3,TPMT,UBE2H,VASP,VCAM1,XIAP	442 (16)
resiquimod	chemical drug	Activated	4.028	1.5e-09	AIF1,ANXA4,BCL2A1,CASP4,CCL19,Ccl2,Ccl9,CD44,CD83,CSF1R,CXCL10,CXCL12,CXCL2,Cxcl9,FCER1G,FCGR1A,FCGR2A,GNG2,IL18,IL1B,IL33,INHBA,IRAK3,MSN,NFKB1,NFKBIA,PKM,PLAT,PLAU,SOD2,TLR8,TNFSF10,TRAF6,WARS	332 (16)
P38 MAPK	group	Activated	4.034	0.000547	ANXA5,BCL2A1,Ccl2,CD44,CD83,CEBPA,CEBPD,CXCL10,CXCL12,CXCL2,CYBB,CYP1A1,DDB2,EGR1,FABP4,FLNA,FST,HMOX1,IL1B,INHBA,ITGB2,ITGB3,JUNB,KDELR3,KLF4,NFATC2,NFKB1,NR1H4,PLAU,POSTN,RND3,RUNX1,SDC2,SLC8A1,TGFB1,TIMP1,TIMP3,TNFSF10,VCAM1,VLDLR	409 (15)
TGFB1	growth factor	Activated	4.061	2.32e-16	ABCG1,ACAA2,ACTA2,ACTN1,ADK,AFM,AHNAK,ALDH18A1,ALDH3A2,AMY2B,ANGPTL4,APOC2,Apon,APP,AQP9,ASNS,AXL,BCL2L11,BCL3,BDH1,BMF,C1QA,C1QB,C5AR1,CADM1,CAP1,CASP1,CASP4,Ccl2,CCR5,CD163,CD300A,CD4,CD44,CD68,CD83,CDH1,CDK2,CEBPA,CFD,CFL1,CIITA,CLU,CNN2,CNN3,COL1A1,COL4A1,COL6A3,COTL1,CSF1R,CTSS,CXADR,CXCL10,CXCL12,CXCL2,CYBA,CYBB,CYP17A1,DDB2,DYRK2,ECM1,EGF,EGR1,ELK3,ENPP1,EPCAM,EPHA2,F2R,FAM3C,FASN,FBN1,FCE…	501 (21)
TICAM1	other	Activated	4.134	8.72e-08	ACSL1,BCL3,CASP4,Ccl2,CCNL2,CD38,CEBPD,CMPK2,CXCL10,CXCL2,EGR1,ICOSLG/LOC102723996,IFI16,IL18,IL1B,IRF1,MCM2,NFKB1,NFKB2,NFKBIA,PDE4B,RELB,TFEC,TNFAIP3,TNFSF10,VCAM1	268 (12)
tretinoin	chemical - endogenous mammalian	Activated	4.4	3.94e-14	ABCG1,ABLIM1,ACACB,ACOX1,ACSL1,ADGRE1,AGTR1,AHNAK,ALDH1A1,ALDH1A3,ANGPTL4,ANXA5,AP1S2,APBB1IP,APP,AQP9,ASNS,BCL2A1,BCL3,C1QA,C5AR1,CAPN2,CASP1,CBS/CBSL,CCL19,Ccl2,CCR5,CD38,CD44,CD53,CD68,CD74,CD9,CDH1,CDK2,CEBPA,CES1,CLDN1,COL1A1,COL4A1,COTL1,CP,CPT1A,CREM,CSF1R,CTSS,CXCL10,CXCL2,CYBB,CYP17A1,CYP1A1,CYP26A1,CYP26B1,CYP2B6,Cyp2c70,CYP2C9,CYP4A11,Cyp4a14,DDB2,EGFR,EGR1,EPCAM,EPHX1,FABP4,FASN,FCER1…	503 (17)
CSF2	cytokine	Activated	4.423	3.65e-11	ABCG1,AOC1,APAF1,BCL2A1,BCL2L11,BCL3,C5AR1,CASP1,Ccl2,CCR5,CD180,CD276,CD38,CD74,CD83,CDH1,CIITA,CLEC7A,CSF1R,CSF2RA,CXCL10,CXCL2,Cxcl9,CYBB,EGR1,EPCAM,F2R,FCGR1A,FOLR2,ICOSLG/LOC102723996,IFITM3,IGF1,IL1B,INHBA,IRAK3,ITGB3,KIF11,LCP1,LOC100909593/RT1-DMa,LOC100909630/RT1-DMb,LY96,MCM3,MFSD2A,NFATC2,NFKB1,NFKB2,NFKBIA,ODC1,OSMR,PDE4B,PIM2,PLAU,PTK2B,RBM3,RELB,SERPINB9,SNAP23,SOD2,TGFB1,TIFA,TLR1,…	401 (15)
salmonella minnesota R595 lipopolysaccharides	chemical - endogenous non-mammalian	Activated	4.423	1.21e-10	ACSL1,AXL,BCL3,CASP4,Ccl2,CCNL2,CD38,CD83,CEBPD,CMPK2,CXCL10,CXCL2,EGR1,HLA-DQA1,HLA-DRA,IL1B,IRF1,JUNB,MCM2,MDFIC,NFKB1,NFKB2,NFKBIA,PDE4B,RELB,SLFN13,TFEC,TNFAIP3,VCAM1	396 (13)
trinitrobenzenesulfonic acid	chemical reagent	Activated	4.455	1.16e-06	Ccl2,Ccl9,CCR5,CD44,CD68,CLDN1,COL1A1,CSF2RA,CXCL10,CXCL2,Cxcl9,IL18,IL1B,LCN2,NR1H4,PTGS1,SLC10A1,Slco1a1,TGFB1,TIMP1,TNFRSF12A	372 (16)
E. coli B5 lipopolysaccharide	chemical - endogenous non-mammalian	Activated	4.465	1.2e-06	ADH1C,BCL3,CCL19,Ccl2,Ccl9,CCR5,CD44,CD83,CEBPA,CES1,CXCL10,CXCL2,CYBB,Cyp2a12/Cyp2a22,EGFR,FABP1,FASN,G6PC,GBP2,HLA-A,HMOX1,ICOSLG/LOC102723996,IL18,IL1B,IL1RAP,IL7R,INHBB,IRAK3,IRF1,ITGAL,JUNB,NFKBIA,PDE4B,SOD2,TAT,TGFB1,TNFAIP3,XIAP	355 (14)
AGT	growth factor	Activated	4.532	1.07e-09	ACTA2,ADGRE1,ADH1C,AGTR1,ANXA3,BOK,Ccl2,CD44,COL1A1,COL4A1,CP,CREM,CTSS,CXCL10,CXCL2,CYBA,CYBB,CYP17A1,CYP2C9,CYP2E1,CYP4A11,Cyp4a14,EGFR,EGR1,FASN,FCGR1A,Foxn3,GSTA3,GSTM5,GSTP1,HMOX1,IGF1,IGFBP3,IL18,IL1B,INHBB,INSR,ITGB1,ITGB3,LPP,MAP2,MSR1,MYH10,NFKB2,NOX4,NREP,PDGFA,PIR,PLAU,POSTN,PTGS1,RGS2,RHOA,RIPK3,RRAS,SLC8A1,SOD2,SOD3,SOX4,TGFB1,TIMP1,TNFRSF12A,TRPM7,UCP2,UGCG,VCAM1	347 (16)
APP	other	Activated	4.625	4.91e-09	ABCD3,ABCG1,ACTA2,ACTB,ACTG1,AIF1,ANKS4B,APP,AXL,BCL2L11,BMF,CAMK2D,CAP1,Ccl2,CCR5,CD44,CD68,CD74,CDH1,CDK2,CFL1,CKB,CLDN1,CLIC1,CLU,CMPK2,CP,CSF1R,CXCL10,CXCL12,CXCL2,Cxcl9,CYBB,CYP26B1,DPYSL2,ECH1,EGFR,EGR1,ESR1,FCGR1A,FCGR2A,FGFR1,FLNA,FYN,GBP2,GBP4,GHR,GNG2,GOT2,GSTP1,HBA1/HBA2,HMOX1,HNRNPA1,IFI16,IGF1,IL18,IL1B,INHBA,INSR,IRF1,ITGA1,ITGAL,ITGB3,JUNB,KYNU,LBP,LGALS3,LRP5,LRP6,MAP2,MSR1,NCOA3,…	448 (14)
NFkB (complex)	complex	Activated	4.646	1.78e-10	ABCD3,ABCG1,ADGRE1,ALDH1A3,APP,BCL2A1,BCL3,BLVRA,CAMK2D,CASP4,Ccl2,Cd24a,CD44,CD74,CD83,CDH1,CEBPD,CIITA,CLIP2,CLU,CREM,CXCL10,CXCL12,CXCL2,Cxcl9,CYBB,DIO1,DTX3,EGFR,EGR1,ENPP1,EPCAM,FCGR1A,FST,GBP2,HLA-A,HMOX1,HNF4A,ICOSLG/LOC102723996,IFNAR2,IL10RA,IL18,IL1B,IL7R,IRF1,ITGAL,ITGB1,JUNB,KYNU,LCN2,Ldha/RGD1562690,NFKB1,NFKB2,NFKBIA,ODC1,PEA15,PIM2,PLAU,PPARA,PSMB9,Pvr,RELB,RRAS,RUNX1,SLC37A4,SLC7A…	411 (16)
E. coli B4 lipopolysaccharide	chemical toxicant	Activated	4.717	2.11e-11	ABCG5,APAF1,ARHGAP30,C1QB,Ccl2,CD38,CD83,CLDN1,CXCL10,CXCL2,CYP8B1,ESR1,EVI2B,FBLIM1,FCER1G,FCGR1A,FGL2,GBP2,GBP4,GLIPR1,GNAI1,GPNMB,HLA-A,HMOX1,IFI16,IFITM3,IL1B,IL33,IRAK3,KLHL6,LCN2,LCP1,LCP2,LILRB4,MDFIC,NFKBIA,PANK1,PPARA,PTPRC,RELB,RHBDF2,SERPINH1,SLAMF9,SOD2,ST3GAL1,TNFAIP3,TNFSF10,TSPO,UHRF1,VCAM1	321 (13)
hexachlorobenzene	chemical toxicant	Activated	4.768	1.06e-11	ASNS,CD44,CLU,CP,Ctla2a,FBLIM1,FCGR2A,FXYD5,GPNMB,GPX2,LAMC2,LCN2,LGALS3,PSMB10,RCN1,S100A10,S100A11,TES,TIMP1,TMSB10/TMSB4X,TNFRSF12A,Tpm1,UPP1
acetaminophen	chemical drug	Activated	4.769	5.34e-15	ABCC3,ACTB,ACTG1,AMACR,Apoc1,CA3,Ccl2,CES1,CXCL10,CXCL2,Cxcl9,CYP2E1,CYP4A11,FABP1,GHR,GJB1,GLUD1,GPT,GSTP1,Gulo,HMGCS2,HMOX1,HSD17B4,IGF1,IGFBP3,IL18,IL1B,ITGB1,Kng1/Kng2,Mug1 (includes others),NQO1,NR1H4,Obp3 (includes others),ODC1,ORM1,PRKCB,SCP2,Serpina3c/Serpina3m,SLC10A1,Slco1a1,TUBB,VCAM1	375 (15)
2-bromoethylamine	chemical reagent	Activated	4.776	3.35e-13	CD44,CLU,CP,Ctla2a,FBLIM1,FCGR2A,FXYD5,GPNMB,GPX2,LAMC2,LCN2,LGALS3,MCM3,PLA1A,RBM3,S100A10,S100A11,TIMP1,TMEM173,TMSB10/TMSB4X,TNFRSF12A,TUBB,UPP1
allopurinol	chemical drug	Activated	4.804	2.06e-17	ASNS,CD44,CLU,CP,Ctla2a,CXCL10,FABP1,FBLIM1,FCGR2A,FXYD5,GPNMB,GPX2,HMOX1,IL1B,LAMC2,LCN2,LGALS3,MCM3,PLA1A,PRTFDC1,PSMB10,Pvr,RBM3,RCN1,S100A10,S100A11,TES,TIMP1,TMEM173,TMSB10/TMSB4X,TNFRSF12A,Tpm1,TUBB,UPP1	371 (15)
IL1B	cytokine	Activated	4.872	8.55e-23	ABCC3,ABCD3,ACTA2,AGTR1,AIF1,AKR1B1,ANGPTL4,APCS,APOC2,APP,BCL2A1,BCL3,BMF,CASP4,Ccl2,Ccl9,CCR5,Cd24a,CD4,CD44,CD74,CD83,CEBPA,CEBPD,CIITA,CLIP2,CMPK2,COL1A1,CP,CREM,CTSS,CXCL10,CXCL12,CXCL2,Cxcl9,CYBA,CYBB,CYP1A1,CYP2B6,CYP2C9,CYP2E1,CYP8B1,DIO1,EGR1,ENPP1,ESR1,FABP1,FST,G6PD,GBP2,GEM,GHR,GRB7,HLA-A,HLA-DRA,HMOX1,HNF4A,HPGDS,ICOSLG/LOC102723996,IFI16,IGF1,IGFBP3,IL10RA,IL18,IL1B,IL1RAP,IL33,INHB…	404 (15)
STAT1	transcription regulator	Activated	5.091	3.45e-11	ALDH1A3,ALPK1,APOC2,AXL,BCL2L11,CASP1,CASP4,CCL19,Ccl2,CDK2,CEBPD,CIITA,CMPK2,CREM,CTSS,CXCL10,CXCL2,Cxcl9,CYP2E1,CYP4A11,EGR1,FCER1G,FCGR1A,FGL2,GBP2,GBP4,HLA-DQA1,IFI16,IFI30,IFITM2,IFITM3,IGF1,IL1B,IRF1,KCTD12,KLF4,LCN2,LY96,NEURL3,NOX4,PCDH17,PDGFA,PSMB10,PSMB9,RNF213,RUNX1,S100A10,SLC8A1,SLFN13,SOAT1,TLR8,TNFSF10,WARS	402 (15)
poly rI:rC-RNA	biologic drug	Activated	5.12	5.39e-08	AXL,Ccl2,CD44,CD74,CD83,CDH1,CEBPD,CLEC7A,CNP,CXCL10,CXCL2,Cxcl9,DIO1,EGR1,EZR,FCGR1A,GBP2,HLA-A,HLA-G,IFI16,IFITM3,IGF1,IL10RA,IL1B,IL2RG,IL4R,INHBA,IRF1,JUNB,KLF4,KLF6,KYNU,LYZ,MSR1,MVP,NFIL3,NFKB1,NFKBIA,PLAU,PSEN2,PSMB9,RELB,RGS2,SAT1,SLC46A1,SOD2,SUOX,TAP2,TGFB1,TLR1,TNFAIP3,TNFSF10,TRAF6,VASP,VCAM1	332 (14)
phenylbutazone	chemical drug	Activated	5.145	1.08e-14	ASNS,CD44,CLU,CP,Ctla2a,FBLIM1,FCGR2A,FXYD5,GPNMB,GPX2,LAMC2,LCN2,LGALS3,MCM3,PLA1A,PRTFDC1,Pvr,RBM3,RCN1,S100A10,S100A11,TIMP1,TMEM173,TMSB10/TMSB4X,TNFRSF12A,TUBB,UPP1
nitrofurantoin	chemical drug	Activated	5.219	4.36e-19	ACOX1,ACTB,ACTG1,AMACR,ANXA5,Apoc1,ASNS,CAPN2,CES1,CLU,CP,CPT1A,CTSS,CXCL10,CYP4A11,EHHADH,FABP1,GJB1,GPNMB,GPX2,GSTP1,Gulo,HMGCS2,HMOX1,HNF4A,HPX,HSD17B4,IGF1,IGFBP3,IL1B,ITGB1,Kng1/Kng2,LBP,LGALS3,Mug1 (includes others),NFKBIA,NQO1,NR1H4,Obp3 (includes others),ODC1,ORM1,PLAT,PRKCB,S100A10,S100A11,SCP2,Serpina3c/Serpina3m,TIMP1,TIMP3,TNFRSF12A,TUBB,VCAM1
gentamicin C	chemical drug	Activated	5.282	3.08e-15	ASNS,CD44,CLU,CP,Ctla2a,FBLIM1,FCGR2A,FXYD5,GPNMB,GPX2,LAMC2,LCN2,LGALS3,MCM3,PLA1A,PRTFDC1,PSMB10,Pvr,RBM3,S100A10,S100A11,TES,TIMP1,TMSB10/TMSB4X,TNFRSF12A,Tpm1,TUBB,UPP1
lomustine	chemical drug	Activated	5.292	3.08e-15	ASNS,CD44,CLU,CP,Ctla2a,FBLIM1,FCGR2A,FXYD5,GPNMB,LAMC2,LCN2,LGALS3,MCM3,PLA1A,PRTFDC1,Pvr,RBM3,RCN1,S100A10,S100A11,TES,TIMP1,TMEM173,TMSB10/TMSB4X,TNFRSF12A,Tpm1,TUBB,UPP1
thioacetamide	chemical toxicant	Activated	5.349	2.15e-21	ABCG5,ACOT2,ACTA2,AKR1C3,ANXA4,AOC1,ASNS,B4GALT6,Cd24a,CD44,CKB,CLIP2,CLU,COL1A1,CP,Ctla2a,CYP1A1,CYP8B1,DAB1,EHD3,EMP1,EPHX1,F2R,FBN1,FCGR2A,FSTL1,GOT1,GPD1,GPNMB,GPX2,IFITM2,IGF1,IGFBP3,IL1B,LAMC2,LCN2,LGALS3,LIN7A,LRAT,MCM3,ODC1,PCOLCE,PDGFRA,PKM,PLA1A,PLPP3,PPT1,PRELP,PSMB10,PTGFRN,PTK2B,PTPRS,Pvr,RBM3,RCN1,S100A10,S100A11,Scd2,SERPINA7,SPARCL1,TES,TGFB1,TIMP1,TMEM173,TMSB10/TMSB4X,TNFRSF12A,…	379 (7)
gentamicin	chemical drug	Activated	5.41	4.53e-09	Abcb1b,ACADSB,ALDH1A1,APCS,CBS/CBSL,Ccl2,CD9,CDO1,CLU,CNKSR3,CXCL10,CYP1A1,CYP2C9,DECR1,DIO1,EGF,EGR1,G6PC,GHR,GSTM5,HACL1,HMOX1,HNF4A,HSD17B4,IGFBP3,IL1B,IRF1,JUNB,KLF6,KYNU,L3HYPDH,LCN2,NEURL3,NPM1,PC,PTH1R,PTP4A1,Pvr,RBP4,SUOX,TGFB1,TIMP1,Tpm3,TTC36,TUBB,VCAM1,YWHAH	322 (14)
triamterene	chemical drug	Activated	5.428	2.51e-16	ASNS,CD44,CLU,CP,Ctla2a,FBLIM1,FCGR2A,FXYD5,GPNMB,GPX2,LAMC2,LCN2,LGALS3,MCM3,PLA1A,PRTFDC1,PSMB10,Pvr,RBM3,RCN1,S100A10,S100A11,TES,TIMP1,TMEM173,TMSB10/TMSB4X,TNFRSF12A,Tpm1,TUBB,UPP1
fenamic acid	chemical reagent	Activated	5.44	1.14e-15	ASNS,CD44,CLU,CP,Ctla2a,FBLIM1,FCGR2A,FXYD5,GPNMB,GPX2,LAMC2,LCN2,LGALS3,MCM3,PLA1A,PRTFDC1,PSMB10,Pvr,RBM3,RCN1,S100A10,S100A11,TES,TIMP1,TMEM173,TMSB10/TMSB4X,TNFRSF12A,Tpm1,TUBB,UPP1
Interferon alpha	group	Activated	5.482	1.46e-10	ANXA5,AXL,BCL2A1,BCL3,CASP1,CCL19,CCR5,CD38,CD83,CIITA,CXCL10,CXCL2,Cxcl9,CYP2C9,CYP2E1,DYNLT1,EGFR,EPSTI1,FASN,FCGR1A,GBP2,GLS,HLA-A,HLA-G,IFI16,IFITM2,IFITM3,IFNAR2,IL10RA,IL1B,IL4R,INSR,IRF1,ITGB1,LCK,LILRB4,NFIL3,NFKBIA,NPM1,PIM2,PLAT,PLSCR1,PPM1K,PSMB9,RNASEL,RNF213,SAT1,SERPINB1,SERPINB9,SLFN13,TAP2,TGFB1,TLR1,TLR8,TNFSF10,UNC93B1,VCAM1,WARS	368 (15)
phorbol myristate acetate	chemical drug	Activated	5.498	1.32e-14	ACTB,AGTR1,AHCTF1,AKR1B10,ALDH1A3,ANGPTL4,APP,AXL,BCL2A1,C5AR1,CAPG,CBS/CBSL,Ccl2,CD163,CD276,CD4,CD44,CD68,CDH1,CEBPA,CES1,CIITA,CLDN1,CREM,CSF1R,CSF2RA,CXCL10,CXCL2,CYBA,CYBB,CYP17A1,CYP1A1,CYP2E1,DIO1,ECM1,EGF,EGFR,EGR1,EPHA2,ESR1,EZR,FAAH,FAHD1,FBN1,FCER1G,FCGR1A,FST,GEM,GLS,GNAI2,GSTP1,HLA-DRA,HNF4A,ICOSLG/LOC102723996,IFNGR2,IGF1,IGFBP3,IL18,IL1B,IL2RG,IL7R,INHBA,INHBB,IRAK3,IRF1,ITGAL,ITGB…	477 (18)
vancomycin	biologic drug	Activated	5.626	3e-19	ASNS,CD44,CLU,CP,Ctla2a,CXCL2,FBLIM1,FCGR2A,FXYD5,GPNMB,GPX2,HMOX1,LAMC2,LCN2,LGALS3,MCM3,NOX4,PLA1A,PRTFDC1,PSMB10,Pvr,RBM3,RCN1,RTN4,S100A10,S100A11,SCD,SOD2,SOD3,TES,TIMP1,TMEM173,TMSB10/TMSB4X,TNFRSF12A,Tpm1,TUBB,UPP1
cisplatin	chemical drug	Activated	5.656	5.57e-24	AADAT,Abcb1b,ABCC3,ACOX1,ACTA2,ACTB,ADGRE1,ALDH1A3,ANXA4,ANXA5,ASNS,BCL2A1,BCL2L11,CAPN2,CASP1,Ccl2,CCR5,CD44,CD53,CDO1,CEBPA,CLU,COL1A1,CP,CPT1A,CPT2,Ctla2a,CXCL10,CYP26A1,DDB2,DMXL2,DRAM1,EGF,EGR1,ESR1,FABP4,FASN,FBLIM1,FCGR2A,FXN,FXYD5,FYN,G6PC,G6PD,GHR,GKAP1,GOT2,GPNMB,GPX2,GSTP1,HADHA,HAO2,HBA1/HBA2,HMOX1,IGFBP3,IL10RA,IL18,IL1B,IL4R,ITGB1,LAMC2,LBP,LCN2,LGALS3,LILRB4,LRP6,LYZ,MCAM,MCM3,NOX4…	526 (20)
TNF	cytokine	Activated	5.66	6.04e-28	Abcb1b,ABCC3,ACOX1,ACSL1,ACTA2,ACTB,AGTR1,AKR1B1,AKR1B10,ALDH1A3,ANGPTL4,APAF1,APCS,APOC2,APOC4,APP,AQP9,ARHGDIB,B4GALNT1,BBOX1,BCL2A1,BCL2L11,BCL3,BLVRA,C5AR1,CASP1,CASP4,CCL19,Ccl2,Ccl9,CCR5,CD163,CD38,CD4,CD44,CD83,CDC42EP5,CDH1,CDK2,CDO1,CEBPA,CEBPD,CERS6,CFD,CIITA,CLU,CNP,COL1A1,COTL1,CP,CPT1A,CPT2,CREM,CSF1R,CTSS,CXCL10,CXCL12,CXCL16,CXCL2,Cxcl9,CYBA,CYBB,CYP17A1,CYP1A1,CYP26B1,CYP2E1,DENND…	444 (15)
F2	peptidase	Activated	5.688	1.11e-10	ACTA2,AKR1B1,ANGPTL4,BCL3,CASP1,Ccl2,Ccl9,CD44,CD68,CLIC1,CLU,COL1A1,COL4A1,COTL1,CXCL10,CYBB,CYP2B6,DOCK10,EGR1,EHD4,ENTPD1,F2R,HMOX1,IGF1,IL1B,ITGB1,JUNB,KLF6,LBH,MGLL,MYH9,NFKBIA,PDGFA,PDGFRA,PLAT,RAC2,RELB,RHOA,SLC7A1,SOD2,TAGLN2,TAP2,TNFAIP3,TNFRSF12A,TNFSF10,VASP,VCAM1	465 (18)
IFNG	cytokine	Activated	6.077	2.45e-24	ABCD3,ACTA2,ACTB,AGTR1,AHCY,AIF1,ALDH1A3,ANGPTL4,APP,AQP9,ASNS,BCL2A1,BCL2L11,BCL3,BMF,C1QA,C1QB,C5AR1,CASP1,CASP4,CCL19,Ccl2,CCR5,CD163,Cd24a,CD276,CD38,CD4,CD44,CD68,CD74,CD83,CDH1,CDK2,CEBPA,CEBPD,CERS6,CIITA,CLEC10A,CLEC7A,CLIP2,CMPK2,COL1A1,COL5A2,CORO1A,CP,CREM,CSF1R,CTSS,CXADR,CXCL10,CXCL12,CXCL16,CXCL2,Cxcl9,CYBA,CYBB,CYP2C9,CYP2E1,DDB2,DECR1,DIO1,EGF,EGR1,ENTPD2,F2R,FAAH,FASN,FCER1G,FCGR…	395 (14)
lipopolysaccharide	chemical drug	Activated	6.709	6.92e-36	Abcb1b,ABCC3,ABCG1,ABCG5,ACSL1,ACTA2,ADGRE1,AGTR1,ANGPTL3,ANGPTL4,ANXA3,ANXA5,ANXA7,APCS,APOA4,APOC2,APP,ARPC1B,AXL,BCL2A1,BCL2L11,BCL3,C5AR1,CAPN2,CASP1,CASP4,CCL19,Ccl2,Ccl9,CCR5,CD163,Cd24a,CD276,CD37,CD38,CD4,CD44,CD48,CD53,CD68,CD74,CD83,CD9,CDH1,CEBPA,CEBPD,CFD,CIITA,CLDN1,CLEC7A,CMPK2,COL1A1,COL4A1,COL5A2,CORO1A,CP,CREM,CSF1R,CSF2RA,CXADR,CXCL10,CXCL12,CXCL16,CXCL2,Cxcl9,CYBA,CYBB,CYP1A1,C…	476 (17)

## Sheet: CCl4_Causal_Affy
Upstream Regulator	Molecule Type	Predicted Activation State	Activation z-score	p-value of overlap	Target molecules in dataset	Mechanistic Network
sirolimus	chemical drug	Inhibited	-6.091	1.79e-13	ACACA,APOA5,APP,ASNS,CCND1,CEBPA,CYP3A4,DAD1,DDIT3,DDIT4,EIF1AX,FASN,G6PD,HMGCS2,HSPA5,ID1,IDI1,IGFBP1,IL4R,LCN2,LGALS3,MYC,RACK1,RPL13A,RPL18A,RPL27A,RPL3,RPL35,RPL37,RPL41,RPL7A,RPLP0,RPN2,RPS10,RPS12,RPS16,RPS18,RPS19,RPS20,RPS24,RPS26,RPS27A,RPS3,RPS5,RPS6,RPS7,RPS8,RPSA,SLC1A2,SLC3A2,SQLE,SREBF1,TIMP1,TP53INP1,TUBB2A,XBP1	317 (23)
RICTOR	other	Inhibited	-4.357	4.33e-06	FABP5,IGFBP1,NAT8,NIPAL1,RPL11,RPL12,RPL13A,RPL17,RPL22,Rpl23a,Rpl29 (includes others),RPL4,RPL41,RPL7A,RPLP0,RPS10,RPS18,RPS19,RPS24,RPS26,RPS27A,RPS3,Rps3a1,RPS5,RPS6,RPS8,RPSA,SREBF1,Uba52
ACOX1	enzyme	Inhibited	-4.239	3.48e-08	ACER2,ANXA2,CD63,CXCL12,DDIT3,EGFR,FABP4,FASN,GADD45A,HSPA5,IGF1,IGFBP1,KRT8,LCN2,LGALS3,NUPR1,OAT,PXMP2,RPL12,RPS24,SLCO2B1,TRIB3,XBP1	125 (7)
HNF4A	transcription regulator	Inhibited	-3.977	4.49e-10	ABCC6,ABCG5,ACAT1,ACBD6,ACLY,ACOX2,ACOX3,ALDH2,AMACR,APOA4,APOC2,APOM,Apon,APP,ASNS,BDH1,C4orf19,C6,C8G,CCND1,CCNG1,CDK5RAP3,CEACAM1,CEBPA,CLDN1,COQ10B,COQ6,CPT1A,CROT,CRYZL1,CYP1A1,Cyp2a12/Cyp2a22,CYP2C9,CYP3A4,CYP51A1,CYP7A1,CYP8B1,DAD1,DDOST,DHDDS,DHRS7B,DNAJB9,DUSP11,DUSP16,ECI2,EFNA1,EPCAM,EPHA2,F12,FDPS,FEN1,FGA,FMO1,FMO3,FOXA1,FZD1,G6PD,GALM,GJB1,GOLT1B,GPLD1,GPR146,HADHA,HAO2,HNF1A,HSPA5,…	342 (23)
ST1926	chemical drug	Inhibited	-3.606	0.0179	FKBP5,H2AFZ,NARS,NME1,PDIA3,RPL13,RPL18A,RPL41,RPLP1,RPS10,RPS26,RPS27A,SSR2
INSIG1	other	Inhibited	-3.504	5.5e-08	ACACA,ACLY,CLEC7A,CXCL2,CYP51A1,FABP4,FABP5,FASN,FDFT1,FDPS,G6PD,HMGCR,HMGCS2,IDI1,LCN2,LSS,SCARB1,SQLE,SREBF1	187 (12)
POR	enzyme	Inhibited	-3.209	2.09e-10	ACLY,ADH4,APOA4,ASNS,BDH1,CD74,CHMP4C,CPT1A,CYP1A1,CYP51A1,CYP7A1,CYP8B1,ELOVL2,ELOVL5,ENTPD5,FDFT1,FDPS,FGL1,GSTA3,Gstm3,HMGCR,HSD17B12,IDI1,LSS,MSMO1,PNPLA7,SLC22A5,SQLE,TMEM184C,TMEM97
palmitic acid	chemical - endogenous mammalian	Activated	2.955	0.000793	ACACA,ACLY,APOM,ATF3,CXCL2,CYBB,DDIT3,DGAT2,FABP4,FASN,G6PD,HNF1A,HSPA5,IGFBP1,SCARB1,SREBF1,TRIB3,XBP1	236 (24)
tosedostat	chemical drug	Activated	2.97	4.61e-06	ASNS,ATF3,CLEC7A,DDIT3,DDIT4,GADD45A,PSAT1,SDC1,TRIB3
F2	peptidase	Activated	3.003	0.018	ANGPTL4,CAD,CCND1,CD44,CD63,CKAP4,CTPS1,CYBB,IGF1,JUN,MYC,RDH5,SLC7A1,SRM,TENT5A,TMED9,TNFAIP3,TNFRSF12A
atorvastatin	chemical drug	Activated	3.013	0.00171	ABCG5,CYBB,CYP51A1,CYP7A1,CYP8B1,FDFT1,FDPS,HBA1/HBA2,HBB,HMGCR,IDI1,JUN,LSS,MSMO1,NOX4,PCSK9,SLCO2B1,SQLE	221 (17)
SREBF1	transcription regulator	Activated	3.036	6.91e-10	ACACA,ACLY,ADH1C,APOA5,CEBPA,CYP51A1,CYP7A1,CYP8B1,FABP4,FABP5,FABP7,FASN,FDFT1,FDPS,G6PD,GPNMB,HMGCR,HSPA13,HSPA1A/HSPA1B,HSPA5,IDI1,LGALS3,LSS,MSMO1,NUPR1,OAT,PCK2,PCSK9,RPLP0,RPS24,SCARB1,SLC22A5,SQLE,SREBF1,TMEM97	237 (16)
CD38	enzyme	Activated	3.036	0.00313	ANXA2,ASNS,CD44,CKAP4,CLCN3,LGALS3,PDIA6,PSAT1,PYCR1,RPN1,SDC1,SLC7A5,SPCS2,TMEM97,XBP1
PI3K (complex)	complex	Activated	3.039	4.54e-05	ABCC4,APOA5,ATF3,CCND1,CD274,CD44,CYBB,CYP7A1,DDIT3,DDIT4,FABP5,G6PD,HMGCR,IGF1,IGFBP1,ITGA6,JUN,LCN2,MITF,MMP12,MYC,NME1,NOX4,NQO1,SREBF1,TNFAIP3,XBP1	217 (17)
Mek	group	Activated	3.059	0.0105	ACAT1,CCND1,EPHA2,FASN,ID1,ITGA6,JUN,MDM2,MYC,NOL3,NOX4,NQO1,PLPP3,POLR3G,SORL1,ST6GAL1,TNFAIP3
hexachlorobenzene	chemical toxicant	Activated	3.065	2.25e-06	ANXA2,ASNS,CD44,FGA,GPNMB,IGFBP1,LCN2,LGALS3,MYC,S100A10,TES,TIMP1,TNFRSF12A	61 (4)
A23187	chemical reagent	Activated	3.098	0.0155	AGTR1,ATF3,DDIT3,DDIT4,HSPA5,IGF1,JUN,LCN2,MYC,UBXN4
IL1B	cytokine	Activated	3.149	0.000124	ACPP,AGTR1,ANGPTL4,APOC2,APP,ATF3,CASP4,CD274,CD44,CD74,CEBPA,CMPK2,CXCL12,CXCL2,CYBB,CYP1A1,Cyp2c12,CYP2C9,CYP3A4,CYP7A1,CYP8B1,DDIT3,DDIT4,EFNA1,FABP5,FKBP5,G6PD,GADD45A,HES1,HSPA1A/HSPA1B,HSPA5,IFRD1,IGF1,IGFALS,IGFBP1,IRAK1,ISG20,JUN,LCN2,LGALS9B,MMP12,MYC,NQO1,NR1I3,OSMR,P4HB,PLD3,PTGIS,RPSA,S100A10,SCARB1,SCLY,SDC1,SLC1A2,SREBF1,SULT1E1,TIMP1,TNFAIP3	286 (17)
nitric oxide	chemical - endogenous mammalian	Activated	3.169	0.00188	AGTR1,APP,ATF3,CCND1,CCNG1,CD44,CXCL12,DDIT3,GADD45A,JUN,MDM2,MYC,NQO1,RHBDF2,TFRC	237 (13)
hydrogen peroxide	chemical - endogenous mammalian	Activated	3.188	5.84e-07	Abcb1b,ANXA2,APP,ATF3,CCND1,CD63,CKS1B,CYP1A1,CYP51A1,DDIT3,DDIT4,DUSP16,EEF1B2,EGFR,EPHA2,FASN,FDFT1,FDPS,GADD45A,HMGCR,HMGCS2,HSPA5,ITGA6,JUN,LCN2,LGR4,MDM2,MITF,MSMO1,MYC,NOL3,PDIA3,RIOK3,RPL31,RPL7A,SQLE,TFRC,TNFAIP3,TP53INP1,TRIB3,TUBB2A,XBP1	280 (21)
cisplatin	chemical drug	Activated	3.204	1.2e-09	Abcb1b,ABCC4,ANXA2,ASNS,ATF3,CCND1,CCNG1,CD44,CEBPA,CPT1A,CYP3A4,DDB2,DDIT3,DDIT4,DGKA,DRAM1,EEF2K,EGF,FABP4,FASN,FGA,G6PD,GADD45A,GKAP1,GPNMB,HADHA,HAO2,HBA1/HBA2,HMGCR,HSPA5,IGFBP1,IL4R,ISYNA1,JUN,LCN2,LGALS3,LIPC,MAPK9,MDM2,MET,MYC,NOX4,NQO1,NREP,OAT,PHGDH,PHLDA3,RPL13A,RPS16,RPS5,S100A10,SLC22A5,SMOX,ST6GAL1,TES,TIMP1,TNFRSF12A,TP53INP1,TUBB,ZFP37,ZNF436	260 (16)
gentamicin C	chemical drug	Activated	3.207	1.31e-06	ANXA2,ASNS,CD44,FGA,GPNMB,IGFBP1,LCN2,LGALS3,MYC,S100A10,TES,TIMP1,TNFRSF12A,TUBB
lomustine	chemical drug	Activated	3.207	1.31e-06	ANXA2,ASNS,CD44,FGA,GPNMB,IGFBP1,LCN2,LGALS3,MYC,S100A10,TES,TIMP1,TNFRSF12A,TUBB
allopurinol	chemical drug	Activated	3.208	2.6e-05	ANXA2,ASNS,CD44,FGA,GPNMB,IGFBP1,LCN2,LGALS3,MYC,S100A10,TES,TIMP1,TNFRSF12A,TUBB	169 (7)
triamterene	chemical drug	Activated	3.223	2.92e-06	ANXA2,ASNS,CD44,FGA,GPNMB,IGFBP1,LCN2,LGALS3,MYC,S100A10,TES,TIMP1,TNFRSF12A,TUBB
ERN1	kinase	Activated	3.228	4.23e-12	ACACA,ATF3,CAD,CXCL2,DDIT3,DGAT2,DNAJB9,DNAJC3,EPCAM,ERO1B,FASN,HSPA5,JUN,NARS,NOX4,SEC11A,SEC22B,SEC61A1,SLC35B1,SLC7A1,SPCS2,SSR3,STX5,TMED3,WFS1,XBP1	273 (18)
fenamic acid	chemical reagent	Activated	3.24	5.08e-06	ANXA2,ASNS,CD44,FGA,GPNMB,IGFBP1,LCN2,LGALS3,MYC,S100A10,TES,TIMP1,TNFRSF12A,TUBB
diethylnitrosamine	chemical toxicant	Activated	3.283	0.00033	Abcb1b,CCND1,CD63,CXCL12,EPCAM,IGFBP1,KRT8,LCN2,MYC,OAT,SLCO2B1	282 (18)
2-bromoethylamine	chemical reagent	Activated	3.302	1.91e-05	ANXA2,CD44,GPNMB,IGFBP1,LCN2,LGALS3,MYC,S100A10,TIMP1,TNFRSF12A,TUBB
1,2-dithiol-3-thione	chemical reagent	Activated	3.326	1.89e-12	AKR7A3,ALAS2,APOA4,Cyp2a12/Cyp2a22,Cyp2c12,DAD1,DNAJB9,DNAJC3,ENTPD5,FKBP5,FMO1,FXYD1,GSTA3,Gstm3,HM13,HTATIP2,INMT,MSMO1,NARS,NQO1,NR1I3,PDIA3,PDIA6,PPIB,PSAT1,RACK1,RPLP0,RPS16,SEC61A1,SERPIND1,SLC35B1,SREBF1,SRXN1,TFRC,TMED2,XBP1	53 (2)
UCP1	transporter	Activated	3.378	2.07e-09	ACACA,ALDH18A1,ARHGEF2,ASNS,BCAT2,CLCN3,DDIT3,FASN,G6PD,GADD45A,GARS,MYC,NUPR1,PCK2,PHGDH,PSAT1,PYCR1,RAB40B,REEP6,SHMT1,SLC3A2,SLC6A9,SMOX,SRM,TRIB3	170 (7)
ciprofibrate	chemical drug	Activated	3.395	7.68e-07	Abcb1b,ANXA2,APOC2,CD63,CEACAM1,CXCL12,CYP7A1,EGFR,FABP4,FGA,HADHA,IGF1,IGFBP1,KRT8,LCN2,OAT,PXMP2,RPL12,SCARB1,SLCO2A1,SLCO2B1	271 (23)
MYC	transcription regulator	Activated	3.458	3.21e-08	ABCC4,ACACA,ACAT1,ALDH18A1,APP,ASNS,ATP5IF1,Bex3,CAD,CCND1,CD274,CD44,CEBPA,CPT1A,Crip2,CSRP2,CYP2C9,DDB2,DDIT3,DDIT4,EIF2B3,EPCAM,EPHA2,FABP4,FABP5,FASN,FKBP5,FXYD1,G6PD,GADD45A,H2AFZ,HES1,ID1,ITGA6,ITGAX,JUN,MDM2,MITF,MYC,MYO1C,NARS,NDRG2,NME1,NME2,NQO1,OAT,PPL,Ppp1r15a,PSAT1,PYCR1,RAB40B,RPL13,RPL22,RPL3,Rpl32,RPL35,Rpl38 (includes others),RPL41,RPL7A,RPLP1,RPS12,RPS15A,RPS16,RPS18,RPS19,RPS20…	293 (17)
NUPR1	transcription regulator	Activated	3.545	0.207	ABHD15,ATF3,CD63,CROT,DDIT3,ERMP1,GADD45A,IGF2BP3,MMP12,MYC,NFIB,NUPR1,PHTF1,PM20D2,PPFIBP2,PRELID2,RAB17,SIGMAR1,SLC16A10,SYNE2,SYTL2,TRIB3,UNC5B,XBP1
FBXO32	enzyme	Activated	3.549	5.46e-13	ABCC4,BCAT2,BHLHA15,CDK5RAP3,CSRP2,CXCL2,DNAJB9,DNAJC3,EIF2AK3,ERP44,GADD45A,GMPPB,HSPA5,HYOU1,ISYNA1,Manf,NANS,OAT,PDIA3,PTGIS,PYCR1,RPN1,SERP1,XBP1
PDGF BB	complex	Activated	3.596	1.05e-06	Abcb1b,ATF3,CASP4,CAV2,CCND1,CD44,CSRP2,CXCL2,DDIT3,EGFR,ELOVL2,FASN,FMO1,FZD1,GADD45A,HES1,HMGCR,IGF1,JUN,LGALS3,MMP12,MYC,NOX4,Omd,RACK1,RPL13,RPN2,RPS6,SLC7A1,SREBF1,TIMP1,TNFAIP3,TNFRSF12A,TRIB3,UNC5B	279 (19)
TCR	complex	Activated	3.655	0.0131	APOA4,CD44,HSPA5,IL4R,ISG20,JUN,MAPK9,MYC,NHP2,NME1,P4HB,RPL13A,RPL17,RPL18A,RPL22,RPL3,RPL31,RPL4,RPLP0,RPS16,RPS3,RPSA,TNFAIP3,TNFRSF12A
SCAP	other	Activated	3.669	2.25e-08	ACACA,ACLY,CYP51A1,FASN,FDFT1,FDPS,HMGCR,IDI1,LSS,MSMO1,PCSK9,SQLE,SREBF1,TMEM97	186 (12)
acetaminophen	chemical drug	Activated	3.718	1.91e-09	ABCC4,AMACR,ASL,CA3,CCND1,CCNG1,CES1,CXCL2,DDIT3,FLT4,GADD45A,GJB1,HMGCR,HMGCS2,HSPA5,IFRD1,IGF1,IGFBP1,JUN,LIPC,LOC100365810/Rps17,MYC,NDRG2,NQO1,Spink1/Spink3,TUBB	268 (19)
ethanol	chemical - endogenous mammalian	Activated	3.849	2.66e-06	ACACA,ACLY,ADH1C,ADH4,ATF3,CCND1,CEBPA,CPT1A,CYP2C9,CYP3A4,DDIT3,EGFR,FASN,GADD45A,Gstm3,HAO2,HSPA5,HTATIP2,ID1,ITGAX,JUN,LSS,MMP12,MYC,NQO1,RAB3D,SLC1A2,SQLE,SREBF1,SRXN1,TENT5A,TIMP1,TP53INP1,TRIB3,WEE1	359 (22)
mibolerone	chemical drug	Activated	3.85	4.94e-15	ALDH18A1,CALU,CCND1,CD74,CEACAM1,Ces1c,CYP4V2,CYP51A1,DAD1,FDPS,FKBP5,GPNMB,HSPA5,HYOU1,IGF1,ISYNA1,JUN,LSS,Manf,MYC,NANS,NME1,NME2,P4HB,PPIB,SARAF,SEC23B,SERP1,SLC22A5,SQLE,SRM,TMED3	166 (6)
SREBF2	transcription regulator	Activated	3.893	3.54e-10	ACACA,ACLY,CYP51A1,CYP8B1,FABP5,FABP7,FASN,FDFT1,FDPS,G6PD,HMGCR,IDI1,LRP1,LSS,MSMO1,PCSK9,SQLE,SREBF1,TMEM97	248 (21)
methylprednisolone	chemical drug	Activated	3.938	6.99e-12	ALDH3A2,ANXA2,ARSB,ASNS,ATP5IF1,ATRN,BDH1,Calm1 (includes others),CCND1,CCNG1,CD44,CD74,Ces1c,Ces1e,CROT,CYBB,Cyp2a12/Cyp2a22,DDIT4,DPYS,EFNA1,ELOVL5,FABP5,FABP7,FBXO30,FDFT1,FOXA1,GADD45A,Gnmt/LOC100911564,HSD17B12,HSPA1A/HSPA1B,ID1,IGF1,IGFALS,IGFBP1,IRGM,JUN,KLKB1,LGALS9B,LGR4,MAFB,MAPK9,MED4,MYC,NAT8,NFIA,NFIB,NME1,PAQR7,PC,PPL,PSAT1,RAPGEF4,SCLY,SDC1,SLC13A3,SLC25A30,SLC6A13,SLCO2A1,Spink1/S…	265 (17)
thapsigargin	chemical toxicant	Activated	4.015	7.38e-06	Abcb1b,ASNS,ATF3,CCND1,CXCL2,DDIT3,DDIT4,DNAJB9,GADD45A,HMGCR,HSPA5,IGF1,JUN,LMAN1,MET,MYC,PCK2,SREBF1,SRI,UBXN4,WFS1,XBP1	260 (21)
gentamicin	chemical drug	Activated	4.019	6.04e-12	Abcb1b,ACADSB,ACSL3,ASL,ATF3,BTG3,CCNG1,CPQ,CSRP2,CYP1A1,CYP2C9,DDIT3,EGF,FMO1,GADD45A,Gnmt/LOC100911564,HBB,HSPA1A/HSPA1B,HSPA5,HYOU1,IFRD1,IGFBP1,JUN,KYNU,L3HYPDH,LCN2,MDM2,MYC,NME1,NRG1,PC,PHGDH,Ppp1r15a,PSAT1,PXMP2,SLC22A5,Spink1/Spink3,TFRC,TIMP1,TUBB
methapyrilene	chemical drug	Activated	4.082	6.29e-15	AMACR,ANXA2,ATF3,CCND1,CCNG1,CES1,CPT1A,CYP7A1,DDIT3,FGA,GADD45A,GJB1,HMGCR,HMGCS2,HSPA5,IFRD1,IGF1,IGFALS,IGFBP1,KYNU,LGALS9B,LIPC,LOC100365810/Rps17,MYC,NFIB,PC,Ppp1r15a,RPL13A,RPS8,SERP1,SLC3A2,Spink1/Spink3,TUBB
ATF4	transcription regulator	Activated	4.231	7.48e-13	ABCG5,ASNS,ATF3,CPT1A,CYP7A1,DDIT3,DDIT4,FASN,GADD45A,GARS,HSPA5,JUN,LGALS3,MID1IP1,NARS,NOX4,NUPR1,OSMR,PCK2,PHGDH,PSAT1,PYCR1,SIGMAR1,SLC3A2,SLC6A9,SLC7A1,SLC7A5,SREBF1,TNFRSF12A,TRIB3,WFS1	160 (6)
tunicamycin	chemical - endogenous non-mammalian	Activated	4.68	2.92e-13	Abcb1b,ACACA,ASNS,ATF3,CAD,CASP4,CCND1,CPT1A,CXCL2,DDIT3,DDIT4,DGAT2,DNAJB9,DNAJC3,EDEM2,ERO1B,HSPA5,IFRD1,LMAN1,MYC,NARS,P4HB,PCK2,PDIA6,SEC11A,SEC22B,SEC61A1,SIGMAR1,SLC35B1,SPCS2,SSR3,STX5,TMED3,UBXN4,WFS1,XBP1	218 (13)
nitrofurantoin	chemical drug	Activated	4.704	1.15e-14	AMACR,ANXA2,ASL,ASNS,CCND1,CCNG1,CES1,CPT1A,DDIT3,FGA,GADD45A,GJB1,GPNMB,HMGCR,HMGCS2,HSPA5,ID1,IFRD1,IGF1,IGFBP1,LGALS3,LIPC,LOC100365810/Rps17,MET,MMP12,MYC,NQO1,RPL13,RPL13A,RPS8,S100A10,SDC1,Spink1/Spink3,TIMP1,TNFRSF12A,TUBB
MYCN	transcription regulator	Activated	4.84	6.61e-16	ABCC4,CAD,CCND1,CKAP4,EEF1G,EGFR,MAGT1,MDM2,NME1,NME2,PGRMC2,PHGDH,RGS5,RPL11,RPL12,RPL13,RPL13A,RPL17,RPL18A,RPL22,RPL27A,RPL3,RPL31,RPL35,RPL37,RPL4,RPL41,RPLP0,RPLP1,RPS12,RPS16,RPS19,RPS20,RPS24,RPS25,RPS26,RPS3,RPS5,RPS6,RPS7,RPS8,S100A10,SDC2,SLC1A2,TMED9,TUBB
XBP1	transcription regulator	Activated	5.64	7.3e-25	ACACA,APP,ARFGAP3,BHLHA15,COPG1,CREB3,CXCL2,DAD1,DDIT3,DDOST,DNAJB9,DNAJC3,EDEM2,EIF2AK3,ERO1B,ERP44,FASN,GOLPH3L,GOSR2,HM13,HSPA13,HSPA5,HYOU1,LMAN1,MGAT2,MYC,PDIA3,PDIA6,PPIB,RPN1,RPN2,SEC11A,SEC11C,SEC22B,SEC23B,SEC61A1,SEC61B,SERP1,SPCS2,SREBF1,SRP9,SRPRB,SSR1,SSR2,SSR3,SSR4,STX5,TXNDC5,WFS1,XBP1,YIPF5	176 (11)
