# Supplementary material for: Comparison of RNA-Seq and Microarray Gene Expression Platforms for the Toxicogenomic Evaluation of Liver From Short-Term Rat Toxicity Studies
Source: Front Genet. 2019 Jan 22;9:636. doi: 10.3389/fgene.2018.00636 (PMC6349826; doi:10.3389/fgene.2018.00636)
Supplement: FILE S1 — Summary of microarray specific DEGs. [file Data_Sheet_1.zip › Supplemental_excel_5B.XLSX]

## Sheet: ANIT_causal_RNA_Seq
Upstream Regulator	Molecule Type	Predicted Activation State	Activation z-score	p-value of overlap	Target molecules in dataset	Mechanistic Network
let-7	microRNA	Inhibited	-5.358	1.94e-07	AGO3,ALDH1B1,AURKB,BRCA1,BRCA2,BTG2,BUB1,BUB1B,CCNA2,CCNB1,CD44,CDC20,CDCA2,CDCA3,CDCA7,CDCA8,CDK1,CDT1,COL1A1,DBF4,E2F8,FANCD2,FARP1,FN1,GMNN,GPX7,HBA1/HBA2,MAD2L1,MCM2,MCM3,MCM4,MCM5,MCM6,MCM7,MYC,MYD88,NFKB1,NR1H4,NUF2,NXT2,ORC6,PABPC4,PCGF2,PKM,PROM1,RDH10,RFC2,RFC4,RRM1,RRM2,SCD,SERPINE1,SSR1,STARD13,STAT3,VIM	764 (19)
SP600125	chemical - kinase inhibitor	Inhibited	-5.042	5.36e-06	ACAT2,ADM,AKR1C3,APOE,BAX,BBOX1,BDH1,CCL4,CCL5,CCNB1,CD2AP,CD44,CDK1,CLDN4,COL1A1,CTGF,CXCL16,CXCL2,CYP1A1,CYR61,DNMT1,DSG2,F3,FN1,FOXP3,H2AFX,HMOX1,ICAM1,IL12B,IL17RB,ITGA2,ITGA3,ITGB4,JUN,JUNB,LAMA5,LDLR,LGALS9B,NPHS1,PLSCR1,POSTN,PPARG,RARB,RB1,RFC2,SCD,SELP,SERPINE1,SGPL1,SMPDL3A,SOCS3,SREBF1,SSBP2,THBS2,TNFRSF10A,TNNT2	1016 (19)
ST1926	chemical drug	Inhibited	-4.747	0.0274	ACTB,AK2,ARPC3,CFL1,CLIC1,FKBP5,H2AFZ,KIF2C,LGALS1,NME1,ODC1,PCLAF,PDIA3,PFN1,RPL13,RPL18A,RPL19,RPL39,RPL41,RPLP1,RPS2,SNRPF,SSR2,SSTR3,TBL1XR1,TMSB10/TMSB4X,TXN,UGCG,YBX1,YWHAZ
POR	enzyme	Inhibited	-4.563	1.94e-24	ABCC3,ACADVL,ACAT2,ACLY,ACSL1,ACTA1,ACTG1,ALDH1A2,ANXA5,ATF5,BDH1,BTC,CHRNA5,CIITA,CLDN3,CPT1A,CPT2,CYP1A1,CYP1A2,CYP2C18,CYP2C8,CYP4A11,CYP51A1,CYP7A1,CYP8B1,DHCR24,DHCR7,ECI1,ELOVL5,ELOVL6,ENTPD5,FABP2,FADS2,FDFT1,FDPS,FGF1,FGL1,GPHN,GSTA3,GSTA5,Gstm3,GSTM5,HADHB,HLF,HMGCR,HMGCS1,HMOX1,HSD17B10,HSD17B11,HSPH1,IDI1,LDLR,LGALS1,LSS,MAP3K6,MSMO1,Mt1,MVD,NR0B2,NSDHL,PDK4,PLA2G7,PMVK,POR,PPARG,RAB30…	333 (7)
PPARA	ligand-dependent nuclear receptor	Inhibited	-4.199	4.5e-32	AADAC,ABCD3,ACAA1,ACAA2,ACACA,ACADM,ACADS,ACADVL,ACAT1,ACAT2,ACOT8,ACOX1,ACSL1,ACSS2,ACTA1,ADTRP,AGXT,AHCY,ALDH2,ANGPTL4,ANXA2,APAF1,APCS,APOA5,APOC2,APOE,APP,ARHGDIA,BAX,C1R,C1S,C6,C9,CAT,CCNA2,CCNB1,CCNE1,CD63,CDK1,CEBPA,CHAF1B,CHKA,CHRNA2,CPT1A,CPT2,CROT,CXCL12,CYBA,CYP1A1,CYP2C8,CYP2C9,CYP4A11,Cyp4a14,CYP51A1,CYP7A1,CYP8B1,DBI,DECR1,DHCR7,DIO1,ECH1,ECI1,ELOVL5,ELOVL6,F11R,FABP1,FABP2,FABP4,FA…	608 (16)
Alpha catenin	group	Inhibited	-4.096	0.00863	ADAM8,ADAMTS2,BCL3,BIRC3,COL1A1,COL5A2,COL6A2,CTSB,CTSV,CXCL12,CXCL2,EGFL6,IGF2,MMP23B,MYC,NFKBIA,NOV,PLAU,RHOC,S100A8,SOCS3,STEAP2,THBS2,TIMP1,TNFAIP2,TNFRSF12A,VIM,ZYX	788 (12)
miR-199a-5p (and other miRNAs w/seed CCAGUGU)	mature microRNA	Inhibited	-4.094	0.0282	ACTA1,CELSR1,COL1A1,COL4A1,DDR1,FN1,ITGA3,ITGB4,LAMC2,LCN2,MMP7,NEDD9,RND1,TAGLN,TGFB1I1,WNT7A,ZBTB16
mir-122	microRNA	Inhibited	-4.033	1.01e-05	ALDOA,CACYBP,CCNG1,CDC42BPB,CSRP1,CYP1A2,CYP2C9,CYP7A1,FBLIM1,FKBP1A,G6PD,GPT,IQGAP1,LAMC1,LMNB2,MAP1B,MAP4,MAPRE1,MMP7,NUMBL,PKM,PLIN3,PPP2CA,RBM3,RCC2,SLC7A1,TPD52L2,VIM,WARS
PD98059	chemical - kinase inhibitor	Inhibited	-3.947	8.19e-07	ACAT2,AGT,AGTR1,ALDOA,ANXA1,ARPP19,BAX,BDH1,BMP2,BNIP3,CCL11,CCL20,CCL4,CCL5,CCNA2,CCNB1,CCNE1,CD14,CD40,CD44,CDC25C,CDC42EP1,CDH3,CDKN2B,CEBPA,CLU,COL1A1,COL4A1,CREM,CTGF,CTSB,CXCL2,CYP1A1,CYP1B1,DNMT1,DSG1,DUSP4,EGFR,EI24,EIF2AK3,EMP1,EPAS1,F3,FABP4,FKBP5,FN1,GRN,HADHB,HMOX1,ICAM1,IER3,IGF2,IGFBP3,IL12B,IL1RN,INSR,ITGA2,ITGB1,JUN,JUNB,JUND,KIF22,KRT8,LAMA5,LDLR,MGLL,MKI67,MMP7,MXD1,MYBL2,MYC,NA…	796 (15)
OGA	enzyme	Inhibited	-3.888	2.81e-05	ACADM,ACSS2,ACTG1,ALDOC,APOC2,APOE,BAX,CACNA2D3,CALCRL,CCL20,Ccl9,CD14,CD40,CD44,CD47,CDCA7,CDKN2B,CEBPA,CELSR1,CLDN1,CREB3L2,CREB5,CSF2RB,CXCL16,DHCR7,EFNB2,EPHB3,FABP7,FBLN1,FBP1,FDFT1,FDPS,FLNA,FLNB,FN1,G6PD,GTF2IRD1,HIVEP2,HMGCR,HMGCS1,IDH3A,IFNGR2,IGF2,IGF2BP3,IGFBP3,IGFBP5,ITGA2,ITPKB,JUN,LIF,LIPC,LSS,MGLL,MMRN2,MSMO1,NDUFA6,NPHS1,NSDHL,PDCD2,PLAU,PLCE1,PLIN2,PLIN3,PLPP3,PRF1,PROM1,RB1,RBP4…	1049 (26)
CDKN1A	kinase	Inhibited	-3.871	2.4e-23	ACTB,ANLN,APP,ASPM,ATAD2,AURKB,BAX,BIRC2,BRCA1,BUB1,BUB1B,CCNA2,CCNB1,CCNE1,CDC20,CDC25C,CDK1,CDKN2B,CENPF,CEP55,CHAF1B,CRYAB,CTGF,CTSB,CYR61,DLGAP5,DTL,ECSIT,EXO1,FN1,FOXM1,GRN,H2AFX,H2AFZ,IL1R1,INHBA,KIF20A,KIF2C,KNSTRN,KNTC1,LBR,LGALS3,LGALS3BP,MAD2L1,MAF,MCM2,MCM3,MCM4,MCM6,MCM7,MIS18BP1,MKI67,MYBL2,MYC,NCAPD3,NUSAP1,PBK,PCLAF,PCNA,PHGDH,PLK1,POLD1,PRC1,RACGAP1,RAD51,RB1,RBL2,RFC4,RRM1,SERPIN…	622 (12)
Rb	group	Inhibited	-3.839	6.68e-08	APAF1,AURKB,CCNA2,CCNE1,CDK1,CDT1,CYP1A1,DNMT1,DUSP10,ECT2,FOXM1,GMNN,MAD2L1,MCM3,MCM5,MCM7,MYBL2,MYC,PCNA,PLK1,POLD1,RBBP8,RFC4,RPA2,TERT,TP73,TYMS	690 (17)
KDM5B	transcription regulator	Inhibited	-3.821	0.00211	BBS9,BRCA1,BUB1B,CCNB1,CCNE1,CDCA3,CDK1,CLCF1,CLDN1,CTGF,DHCR24,DLGAP5,ECT2,FBXO5,FST,GCA,HMMR,KIF2C,LGALS3BP,MAPK8IP3,MCM2,MCM3,NDC80,NEDD9,NOL3,PBK,PDE3B,SNRPD1,STAT5A,TAL1,TGFB2,TTK,TUBB2A	596 (10)
mir-21	microRNA	Inhibited	-3.78	1.38e-09	ANLN,ARNTL,ASPM,ATAD2,BTG2,C1R,CACYBP,CANX,CCNA2,CCNB1,CD19,CD226,CD274,CDKN2B,CKAP5,CKS2,CLU,COL1A1,Cxcl3,DDAH1,DDIAS,DLGAP5,ECT2,FAM3C,FN1,FOXP3,GATA3,GBP5,GTSE1,H2AFX,Hmgb2 (includes others),Hrg,ICAM1,Ifi47,ITK,KIF23,KIFC1,KNTC1,MKI67,MYD88,NCAPD2,NME1,NMT2,NPAS2,NUSAP1,PBK,PDCD4,PER2,PER3,PLAT,PRC1,PSME2,RAB7B,RACGAP1,RHOB,SESN1,SMC2,SOD3,SSR1,STAT3,STMN1,TBC1D1,TBX21,TCF21,TERT,TGM1,TMEM97,T…	549 (11)
KLF15	transcription regulator	Inhibited	-3.777	1.4e-06	ACADM,ACADS,ACADVL,ACAT1,ACOX1,ACSL1,CPT2,CTGF,DECR1,GPAM,HADHA,HADHB,MLYCD,NPHS1,PDK4,PPARG,PXMP2,SCD,SLC25A20,SYNPO	365 (7)
INSIG1	other	Inhibited	-3.775	1.65e-15	AACS,ACACA,ACACB,ACLY,ACSS2,APOE,CCL5,CXCL13,CXCL2,Cxcl3,CYP51A1,DHCR24,DHCR7,ELOVL6,FABP4,FADS1,FADS2,FDFT1,FDPS,G6PD,GPAM,HMGCR,HMGCS1,HMGCS2,IDI1,IL12B,LCN2,LDLR,LPCAT3,LSS,OLR1,PLA2G7,PLIN2,PMVK,PPARG,PRF1,S100A8,SCAP,SCD,Scd2,SLC2A2,SQLE,SREBF1,SREBF2,STARD4,STAT5A,STEAP2,TM7SF2,VNN1	925 (14)
SB203580	chemical - kinase inhibitor	Inhibited	-3.71	0.0008	ACOX1,ADRB2,AGT,ALPL,ANXA1,AQP4,BAX,BDKRB1,BMP2,BMP4,CCL11,CCL20,CCL4,CCL5,CCNB1,CD2AP,CD40,CDK1,CIITA,COL1A1,CTGF,CXCL11,Cxcl3,CYP1A1,CYP1B1,EGF,EHF,ERP29,ETS2,F3,FCER2,FN1,G6PC,Gsta4,HMOX1,ICAM1,IER3,IGFBP3,IL11,IL12B,IL1RN,ISG20,JUN,JUNB,JUND,MXD1,MYC,NFKB1,NFKB2,NPHS1,NQO1,PDE4B,PDGFA,PENK,PLAT,PLAU,POSTN,PPARG,PPARGC1B,SECTM1,SERPINB9,SERPINE1,SLC20A1,SOCS3,SOD3,TAGLN,TGFB2,TGM1,TIMP1,TYMP,U…	669 (13)
calcitriol	chemical drug	Inhibited	-3.7	3.05e-21	AAAS,ABCC3,ACADSB,ACAT2,ACSL1,ADCY9,ADHFE1,ALDH1A2,ANLN,ANXA2,APP,BAX,BCL3,BIRC2,BRCA1,BUB1B,CCL20,CCNA2,CCNB1,CCNE1,CD14,CD40,CDC20,CDCA8,CDK1,CDT1,CEBPA,CENPA,CES1,CHAF1A,CHAF1B,COL4A1,COL4A2,COMT,CPT1A,CSF1,CXCL2,CYP1A1,CYP2C9,CYP3A7,CYP7A1,CYR61,DCTPP1,DDAH1,DNM1L,DUSP10,ECH1,ECT2,EGFR,EHF,ENPEP,ESPL1,ETFB,EXO1,F2RL1,F3,FABP4,FBN1,FBN2,FCER2,FDPS,FDX1,FECH,FEN1,FGF23,FIGNL1,FN1,FOXM1,FOXP3,G6…	751 (16)
TCF3	transcription regulator	Inhibited	-3.424	1.13e-05	ABCC8,ACACB,ANLN,ASF1B,BTNL2,BUB1,CCDC117,CCNA2,CCNB1,CCNE1,CD79B,CDC20,CDCA3,CDK1,CDKN2B,CELA1,CEP55,CHRNA5,CIP2A,CKAP4,CKS2,COL1A1,CREB3L2,CTSV,E2F8,ECT2,EDEM1,EPCAM,ETS2,FOXP3,GATA2,GATA3,GFI1,GPAM,GPLD1,H2AFX,HADHA,Hmgn2 (includes others),HMMR,HSD11B1,HSP90B1,JUN,JUND,KIF11,KIF2C,MAD2L1,MKI67,MORF4L2,MSMO1,MYC,NCAPG,NDC80,NOTCH1,NR0B2,NUF2,NUSAP1,PARP8,PDIA6,PLK4,PQLC3,PRC1,PRDX2,RACGAP1,RCBT…	625 (12)
CFTR	ion channel	Inhibited	-3.366	1.95e-05	ACAA1,ACAA2,CCL5,CFTR,Cyp2d26,Cyp3a25 (includes others),CYP4A11,FABP2,FADS1,FADS2,FDFT1,FDPS,HADH,HDAC2,HSD17B11,HSD17B2,IDI1,NFKB1,NFKBIA,POR,S100A8,SCD,Scd2,SLC37A4,SOCS3,SQLE	602 (8)
ramipril	chemical drug	Inhibited	-3.286	0.00117	COL1A1,COL4A1,COL4A2,CTGF,DDR1,FN1,ITGA2,LAMA1,LAMC1,REN,TIMP1
miR-122-5p (miRNAs w/seed GGAGUGU)	mature microRNA	Inhibited	-3.285	0.00525	AACS,ALDOA,ATP1A2,CCNG1,EGLN3,GPX7,HJV,NUMBL,OSMR,P4HB,PKM,PRDX2,SLC7A1,TMED3,TMEM50B,TPD52L2,UBAP2,VIM
rottlerin	chemical toxicant	Inhibited	-3.241	0.0041	BAX,BIRC3,CDK1,CIITA,CLDN1,CLDN4,COL1A1,DNMT1,HMOX1,ICAM1,ITGB1,JUN,OCLN,PCNA,PDCD4,PLSCR1,RGS2,TJP1,TJP2	739 (14)
ABCB4	transporter	Inhibited	-3.235	2.67e-05	CCL20,COL1A1,COL4A1,CTGF,ELF3,GPT,LGALS3,NFKB1,NFKB2,PDGFA,SERPINE1,SLC10A1,TGFB2,TIMP1	629 (7)
silibinin	chemical drug	Inhibited	-3.222	0.00718	BAX,CCNB1,CCNE1,CD44,CDC25C,CDK1,CTGF,FN1,IGFBP3,MYC,NFE2L2,NFKBIA,PCNA,PLAU,VIM	982 (20)
LY294002	chemical - kinase inhibitor	Inhibited	-3.206	7.72e-12	ACACA,ACAT1,ACSM3,ACSS2,ADRB2,AGL,APOE,BAX,BHLHE40,BIRC3,BMP2,BRCA2,BSG,BUB1B,CCL5,CCNA2,CCNB1,CCNE1,CD14,CD274,CD2AP,CD44,CDKN2B,CEBPA,CKS2,CLCN3,CLDN4,COL1A1,CP,CREM,CTGF,CXCL16,CXCL2,CYP2E1,CYR61,DHCR24,DUSP4,EFNB2,EGFR,EPAS1,ETS2,F3,FDFT1,FEN1,FGF7,FN1,GCLC,GEM,GPD2,GRN,Gsta4,GUCY2C,HDAC2,HERPUD1,HES1,HMGCR,HMGCS1,HMOX1,ICAM1,IDI1,IER3,IGF2,IGFBP3,IGFBP5,IL12B,IL1RN,INSR,ISG20,JUN,JUNB,LAMC2,…	917 (16)
CYP51A1	enzyme	Inhibited	-3.162	4.3e-06	DHCR24,EBP,HMGCR,LSS,MSMO1,NSDHL,SC5D,SQLE,SREBF2,TM7SF2
sirolimus	chemical drug	Inhibited	-3.15	3.9e-06	ACACA,ACADM,ACADVL,ACTB,ADM,ANXA5,APOA5,APP,APPL1,ATP1A1,BAX,BCL3,BMP2,CCNE1,CD40,CEBPA,CLIC1,COL1A1,CRAT,CREG1,CSF1,CYP2E1,DPYSL2,F3,FN1,FOXP3,G6PD,GATA3,GCLC,HLA-DOA,HMGCS2,HMOX1,HSP90B1,ICAM1,IDI1,IGF2,IGFBP5,IL12B,IL16,IL4R,INSR,JUNB,KIF15,LCN2,LGALS3,LMNA,MAF,MAPT,Mt1,MYC,NPHS1,ODC1,PCDH1,PCNA,PDCD4,PKM,PLIN2,POSTN,PPARG,PPIA,PROM1,RACK1,RAN,RPL10A,RPL18A,RPL19,RPL21,RPL3,RPL41,RPL7A,RPLP0,R…	1096 (26)
curcumin	chemical drug	Inhibited	-3.144	0.000157	AKR1A1,APOE,APP,AQP4,BAX,BIRC2,BIRC3,CCL5,CCNB1,CCNE1,CD44,CDK1,CEBPA,CLIC1,COL1A1,CTGF,CTNNA1,CYP1A1,CYP2E1,DNAJB1,DNMT1,EGFR,ENTPD5,F3,FKBP8,FTL,GCLM,HDAC2,HMOX1,HSP90B1,ICAM1,IGFBP5,IKBKB,IL10RB,ITGB4,JUN,JUNB,JUND,MAPT,MLH1,MST1R,MYC,NFE2L2,NFKB1,NFKBIA,NOTCH1,NPHS1,NQO1,OLR1,PAK1,PDCD2,PDE3B,PLAU,PPARG,PRAP1,RGL2,SERPINE1,SLC10A1,SLC37A4,SOCS3,SREBF1,SREBF2,STAT3,TACC2,TERT,TFAM,TFF1,TNFRSF1…	707 (14)
DYRK1A	kinase	Inhibited	-3.141	0.000281	CCNB1,CDC25C,CDK1,E2F8,KNTC1,MCM3,MCM4,MYBL2,SERPINE1,UBE2C	852 (12)
FAS	transmembrane receptor	Inhibited	-3.124	3.48e-05	ANXA2,ARHGDIA,BAX,BIRC2,BIRC3,BTG3,CABIN1,CAMK2G,CCL20,CCL4,CCL5,CD44,CEACAM4,COL18A1,COL1A1,COL4A1,COL4A2,CSF1,CSNK1G2,CTGF,CXCL11,CXCL2,DNAH17,DUSP10,F2RL1,F3,FBN1,FLOT2,GNAI2,GPLD1,GPNMB,ICAM1,IER3,IL13RA1,IL15RA,IL16,IL18R1,IL1RAP,ITGA7,JUN,JUND,KIF3B,LDLR,LGALS3,MAP4K4,MERTK,MME,NCR1,NFKBIA,NFKBIE,NR4A2,ORM1,P2RX4,PINK1,PLAU,PLCL2,PLIN2,PPFIBP2,PSD4,RDX,RGS3,RND1,SDC1,SELP,SERPINB9,SERPINE1,…	546 (12)
NPPB	other	Inhibited	-3.05	1.26e-06	ACAT2,BAX,COL1A1,CTGF,EBP,FDFT1,FDX1,FDXR,FN1,GSTA3,HMGCR,HMGCS1,IDI1,LDLR,LSS,MSMO1	943 (15)
imipramine blue	chemical drug	Inhibited	-3.044	0.00055	CCNA2,CCNB1,CENPA,CENPE,CENPF,CYP4B1,EXO1,FOXM1,FOXRED2,PCNA,PLK1,PLK4,STMN1
Irgm1	other	Inhibited	-3.011	0.000216	AURKB,BUB1,CCL5,CCNA2,CCNB1,CDCA3,DTL,GINS1,KIF20A,MKI67,NCAPG,RRM2,SELP,SPAG5,STIL,UBE2C
BNIP3L	other	Inhibited	-3	0.000923	CCNA2,CD19,CD47,CD79B,CENPE,CENPF,FANCD2,IL16,KIF11,MYBL2,NFKB2,NFKBIA,NUF2,PTK2B,RAD54L,RRM2,STAT3
17-alpha-ethinylestradiol	chemical drug	Activated	3.002	0.000277	ABCC3,ABCG5,ABCG8,APOC2,APOE,ARRDC3,BCL3,CCL5,CDK1,CYP7A1,CYP8B1,DSC2,F3,FABP7,Gsta4,H2AFX,IFI30,ISYNA1,JUN,KRT7,LCN2,LDLR,NME1,NR0B2,NR1H4,ODC1,PCNA,PERP,PSEN2,SERPINH1,SESN1,SFN,SLC10A1,SLC38A3,SLCO1B3,STAT5A,TFF1,UGP2,WNT4	1217 (18)
FGF2	growth factor	Activated	3.023	0.00302	ANG,ANGPTL4,ASCL1,BAX,BMP4,BTG2,CCL20,CNP,COL1A1,CRYAB,CSF1,CXCL12,CXCL2,CYR61,DKK2,DLL4,EFNB2,EGFR,ENPP2,EPAS1,EPCAM,F3,FABP4,FBN1,FDX1,FGF23,FLNA,FN1,FUT2,GPNMB,GRIK5,ICAM1,IGF2,IGFBP3,IGFBP5,INHBA,ITGA3,ITGB1,JUN,JUNB,LMNA,MAPT,MKI67,MYC,NOTCH1,NOV,NR4A2,ODC1,PCNA,PDGFA,PDGFC,PENK,PLAT,PLAU,PPARG,RB1,S100A8,SCD,SDC1,SERPINE1,SLC20A1,SOCS3,TAGLN,TAT,TEAD4,TGFB2,TIMP1,TNFRSF12A,VIM,XRCC5,YWHAZ,Z…	911 (19)
MKNK1	kinase	Activated	3.027	0.0095	ANXA2,ANXA5,BAG3,CP,CYR61,DCTN1,FLNA,FLNB,GNAI1,HADHA,LAMC1,LCN2,MAP1B,MAPK8IP3,MAPT,MYC,NCDN,SERPINH1,STXBP1,TAGLN,TFDP1,THRA,TXNIP,VIM,YWHAG
diethylnitrosamine	chemical toxicant	Activated	3.041	0.000385	APCS,BAAT,C9,CD63,CXCL12,CYP2C8,CYP4A11,CYP4F12,EPCAM,ETS2,IL1RAP,KRT8,LCN2,Mt1,MYC,NFKB1,OAT,PCNA,PLSCR1,PROM1,SLC22A25,SLC37A4,SLCO2B1,Vnn3	896 (14)
NTRK2	kinase	Activated	3.057	0.134	APP,BMP2,CCNA2,CCNE1,CDCA3,CDCA8,CDK1,CDKN2B,MCM5,MYC,PCNA,RB1,SERPINE1,SERTAD1,SYT1,VIM
atorvastatin	chemical drug	Activated	3.114	2.29e-08	ABCC3,ABCG5,ABCG8,ABRAXAS1,APOE,BMP2,CAT,CD40,COL1A1,CTGF,CYBA,CYP51A1,CYP7A1,CYP8B1,CYR61,DHCR24,DHCR7,ELF3,F3,FDFT1,FDPS,FMC1,GPAM,HBA1/HBA2,HMGCR,HMGCS1,HMOX1,HSD17B7,ICAM1,IDI1,IER3,JUN,JUNB,LDLR,LSS,MAP1LC3A,MSMO1,MVD,NOS1,NOX4,NR0B2,NSDHL,OLR1,PCSK9,PLAT,PMVK,POSTN,PPARG,RHOB,SELP,SERPINE1,SLC10A1,SLCO1B3,SLCO2B1,SOD3,SQLE,TM7SF2,TMEM106A,USP49	834 (22)
Ins1	other	Activated	3.119	2.78e-08	ACACA,ACADM,ACTB,AGT,ALAD,ANGPTL4,APAF1,APOA5,ASGR2,ATP1A1,ATP1A2,BDH1,CCL5,CCNE1,CEBPA,COL18A1,COL1A1,CRAT,CRYAB,CYP1A1,CYP2E1,CYP7A1,ECI1,ELOVL6,ERP29,FABP4,FADS1,FADS2,FDFT1,G6PC,G6PD,GAPDH,GATA3,Gk,GNPAT,GPLD1,HMGCR,HMGCS1,HP,IGF2,IGFBP3,IGFBP5,INSR,IVD,JUN,JUNB,LDLR,LGALS3BP,MAPT,Mt1,MYC,NGF,NOS1,ODC1,PCNA,PLAT,PLIN2,PPARG,PPIB,PTGFRN,RBL2,REN,RGN,RRM1,RRM2,SCD,Scd2,SERPINE1,SLC2A2,SLC37A4,S…	850 (21)
Jnk	group	Activated	3.162	9.35e-06	A2M,AGT,ALDH1A2,ANXA5,APP,ASAH1,BAX,BIRC3,BMF,BRCA1,CCL11,CCL4,CCL5,CCNE1,CD40,CD44,CLDN2,COL1A1,CTGF,CXCL12,DNMT1,F2RL1,F3,FABP4,FN1,HES1,HMOX1,ICAM1,IL11,IL12B,JUN,JUND,KLF6,MYC,NFE2L2,NOX4,NQO1,OCLN,PLAT,PLAU,PLSCR1,POSTN,RAD51,SERPINE1,SESN2,SOCS3,TERT,TIMP1,TNFRSF10A,TNFRSF12A,TRPC3,VCAN	798 (17)
SIRT2	transcription regulator	Activated	3.162	1.27e-05	AACS,DHCR7,FDFT1,HMGCR,IDI1,LSS,MVD,PMVK,SC5D,SQLE	109 (5)
PRKCE	kinase	Activated	3.162	0.0545	APP,BAX,BIRC3,CCNE1,CYR61,EGFR,JUN,JUNB,LDLR,MYC,NFKB1,ODC1,PDCD4,PDGFA,RGS2,STAT3
EHF	transcription regulator	Activated	3.207	0.163	ANGPTL4,BMP4,CCL20,CDH3,CDK1,CYP1A1,EHF,GATA2,HMOX1,IL1RN,PLAT,S100A8,SERPINE1,TIMP1,VNN1
ERK	group	Activated	3.238	3.86e-06	ACTN1,AGT,BAX,BMF,BTG2,BTG3,CCL4,CCNE1,CKS2,CLDN4,CLU,COL1A1,CTGF,CXCL2,CYP1A1,DNMT3B,DPYSL2,EGFR,EPAS1,EPHA2,FABP4,FN1,FOXP3,FST,GCLC,GPRC5C,HEY1,HMOX1,ICAM1,IER3,IL12B,JUN,JUNB,KYNU,LCN2,LDLR,LIF,MAFB,MAP4K4,MS4A1,MYC,NFE2L2,ODC1,PDGFC,PDK4,PLAU,RAB7B,RARB,SERPINE1,SFN,SPTBN1,TBX21,TERT,TIMP1,TRPC3,TUBA1A,TYMP,UGCG,VCAN	810 (14)
Pdgf (complex)	complex	Activated	3.238	4.21e-05	BAX,CD44,CDKN2B,COL4A1,CYBA,EGFR,F3,FN1,HEY1,HMOX1,ICAM1,INHBA,JUN,JUNB,LDLR,MCM6,MCM7,MYC,NOTCH1,NOV,NOX4,NR4A2,ODC1,PCNA,PLAU,PPARG,SERPINE1,TERT,TIMP1	651 (17)
IPMK	kinase	Activated	3.286	8.31e-05	ACTB,CSRP1,CYR61,FLNA,FLNC,JUN,JUNB,PFN1,PMP22,RAD51,TAGLN2
cephaloridine	chemical drug	Activated	3.348	8.31e-08	ANGPTL4,CCL20,CCNB1,CCNE1,CD72,CDT1,CHAF1B,CSMD1,CTGF,CXCL13,CYP1B1,CYP2C9,DSG2,E2F8,EXO1,G6PD,GNAI2,GPNMB,GSTM5,HMOX1,HSPH1,KNTC1,MAPK8IP3,MCM3,MCM5,MCM6,MESP1,MMP16,NQO1,OSMR,PCLAF,PEX13,POLE,Pvr,RND1,TNFRSF12A,TONSL,ZNF367
MTPN	transcription regulator	Activated	3.366	0.000491	ANXA1,BAX,BNIP3,Calm1 (includes others),CCNA2,CCNB1,CDK1,CEBPA,COL1A1,CP,FBLN1,FN1,JUN,Mt1,MYC,NFKB1,PLAT,S100A6,S100A8,SERPINE1,TAGLN,TCF21,TGFB2,TUBA1A	639 (9)
phorbol esters	chemical - other	Activated	3.375	0.148	ANXA1,APP,CD44,GRK4,IL1R1,JUN,JUNB,LIF,NFKB1,ODC1,PDGFA,PLAT,PLAU,TGM1,TIMP1,TXN
SMAD3	transcription regulator	Activated	3.38	0.0125	BMP2,CCL4,CCNE1,CDKN2B,CIITA,COL1A1,CTGF,CYP7A1,DDB1,DUSP4,FN1,FOXP3,FST,FSTL3,FZD8,GATA3,HEY1,HMOX1,HP,IL11,IL12B,ITGB1,JUN,JUNB,JUND,LGALS9B,LPAR1,MXD1,MYC,PCNA,PMEPA1,POR,PTPRK,RHOB,S1PR1,SERPINE1,SLC25A4,SSTR2,STAT3,TAGLN,TBX21,TERT,TGFB2,TIMP1,VIM,ZYX
bisphenol A	chemical - endogenous mammalian	Activated	3.386	0.0812	AQP5,BAX,CCNE1,CLU,CTGF,CTSD,CXCL12,DNM1L,F11R,FABP2,HSP90B1,IKBKB,LBP,LCN2,MAP1LC3A,NR4A2,OCLN,PCNA,PEBP1,PFKFB4,PKM,POSTN,PPARG,PRDX2,RPN2,SLC22A6,SMOC1,SPG21,SRD5A3,STAT3,TFF1
26s Proteasome	complex	Activated	3.406	0.000246	APAF1,ATF5,ATP6V0D2,BAG3,BAX,BCL3,BIRC2,BIRC3,BMP2,BRCA2,CCNA2,CDK1,CENPE,CTSB,CTSD,EGF,EGFR,EXO1,GCH1,H2AFX,ICAM1,JUNB,KIF23,MAD2L1,MPL,MYC,NFKB1,NFKB2,NOTCH1,POLA1,PPP2CA,RB1,S1PR1,SOCS3,STAT5A,TXNIP,UBD,VIM	985 (21)
carboplatin	chemical drug	Activated	3.409	2.3e-07	A2M,A3GALT2,CD274,CD44,CLDN4,CLU,CP,ELF3,FXYD5,GPNMB,IER3,LAMC2,LCN2,LGALS3,MCM3,MYC,PLA1A,Pvr,RBM3,TGIF1,TIMP1,TNFRSF12A,TUBB,VIM	639 (11)
ezetimibe	chemical drug	Activated	3.428	9.69e-09	ABCG5,CYP51A1,DHCR7,FDFT1,FDPS,HMGCR,HMGCS1,IDI1,LDLR,MVD,PCSK9,PMVK,SREBF2	388 (12)
AREG	growth factor	Activated	3.508	3.85e-05	ARHGAP11A,AURKB,BSG,CCL20,CCNA2,CCNB1,CDC20,CDCA8,CENPA,CENPF,EGFR,ELF3,FOXM1,FOXP3,IQGAP3,JUN,KIF14,KIF20A,MKI67,MMP15,MYBL2,PLAU,PLK1,PRC1,RRM2,SAE1,TXNRD1	1136 (25)
EDN1	cytokine	Activated	3.517	0.0077	ACTA1,ACTB,ANXA1,ANXA4,ANXA5,CALCRL,CDK1,COL4A1,CTGF,CYR61,EGFR,EZR,FN1,FST,GRN,HEY1,ICAM1,INHBA,INSR,ITGA2,ITGB1,JUN,JUNB,MMP7,MYC,NRG1,ODC1,OLR1,PDGFA,PDIA6,PLAU,PLCB4,REN,RPSA,SDC1,SERPINE1,SOCS3,SOX5,TIMP1,VCAN,VIM	1044 (19)
trovafloxacin	chemical drug	Activated	3.528	5.43e-08	ADRB2,APOA5,BHLHE40,BIRC3,CEBPA,CXCL2,Cxcl3,CYP7A1,EGFR,ETS2,G6PC,GCLC,HMOX1,ICAM1,ISG20,JUNB,LDLR,MYD88,NFKBIA,PDE4B,RDX,SERPINE1,SLC11A2,SLCO1B3,SOCS2,SOCS3,STAT3,TAT,TGIF1	590 (10)
E. coli B5 lipopolysaccharide	chemical - endogenous non-mammalian	Activated	3.533	3.95e-07	ADRB2,ALDH2,APOA5,BCL3,BHLHE40,BIRC2,BIRC3,CAT,CCL11,CCL20,CCL4,CCL5,Ccl9,Ccr1l1,CD274,CD40,CD44,CEBPA,CES1,CXCL13,CXCL2,Cxcl3,CYP7A1,DBI,EGFR,ETS2,F3,FABP1,FMO1,FOXP3,G6PC,GCLC,GCLM,GPX1,HMOX1,HSD11B1,ICAM1,IL11,IL12B,IL13RA1,IL15RA,IL16,IL1R1,IL1RAP,IRAK3,ISG20,JUNB,LDLR,LIF,MYD88,NFKBIA,PDE4B,PPIA,RDX,RHOB,SDC1,SERPINE1,SLC11A2,SLCO1B3,SOCS2,SOCS3,STAT3,TAT,TGFB2,TGIF1,TOLLIP,TTR,XCL1	636 (13)
ethionine	chemical toxicant	Activated	3.59	4.61e-07	ANXA1,CD14,CD44,CLU,CP,GPNMB,IER3,LAMC2,LCN2,LGALS3,MCM3,MYC,PLA1A,PSMB10,S100A11,TES,TIMP1,TMSB10/TMSB4X,TNFRSF12A,Tpm1
captopril	chemical drug	Activated	3.614	2.88e-05	A2M,AGT,ANXA1,CD44,CLU,CP,CYP2E1,EFEMP2,F3,FBLIM1,GNAI2,HMOX1,IER3,IL1RN,LAMC2,LCN2,LGALS3,MCM3,POSTN,RBM3,REN,S100A11,TGFB2,TIMP1,TMSB10/TMSB4X,TNFRSF12A,Tpm1	713 (13)
hydrogen peroxide	chemical - endogenous mammalian	Activated	3.696	2.59e-11	ACAT2,AEBP1,AGT,ANXA2,APAF1,APP,AVPR1A,BAX,BIRC3,BRCA1,BSG,BTG2,BUB1,BUB1B,C4BPA,CAT,CCL4,CCNA2,CCNB1,CD247,CD63,CDC25C,CDK1,CLU,COL1A1,CRYAB,CSF1,CTGF,CTSB,CTSD,CYP1A1,CYP1A2,CYP51A1,DDIAS,DHCR7,DNAJB1,DNMT1,DUSP10,DUSP16,DUSP4,DUSP8,EGFR,ENC1,ENPP2,EPAS1,EPHA2,ETS2,EZR,F2RL1,FDFT1,FDPS,FDXR,FLOT2,FN1,FOXM1,GLS2,GPX1,GSTA5,H2AFX,HDAC2,HMGCR,HMGCS2,HMOX1,ICAM1,IER5,IL10RB,ITGA2,JUN,LCN2,LDLR,MAP1…	1159 (22)
INHBA	growth factor	Activated	3.706	0.106	ACTN1,ACVR2A,ADRB2,AKR1C3,BAX,BMP2,CDKN2B,CHD7,CTGF,EDAR,EFNB2,EGLN3,ETS2,FN1,FST,FSTL3,HNF1A,INHBA,JUNB,MAF,MAFB,MYCL,NR4A2,NRG1,PCNA,PCSK5,PLOD2,S100A8,SERPINE1,SLC2A2,TAGLN,TAL1,TIMP1
MITF	transcription regulator	Activated	3.737	4.49e-09	ACSL1,APEX2,APOE,ASAH1,ATP1A1,AURKB,BRCA1,CCNB1,CD44,CDCA3,CDCA8,CDT1,CENPF,CEP55,CHAF1A,CHKA,COL1A1,CREM,DSN1,ECT2,EME1,ESPL1,FN1,GNPTAB,GPNMB,HES1,ITGA3,ITPKB,KIF20A,KIFC1,LGALS3,MCM2,MCM4,MCM5,MCM6,MDC1,MGAT4B,NCAPD2,NCAPD3,NUF2,ORC6,PLA1A,PLK1,POLD1,POLE2,PPP2CA,PRF1,PSEN2,RAD51D,RECQL4,SDC1,SEMA3C,SERPINE1,SHTN1,SLC19A2,SOX5,SOX6,SPAG5,SPC24,SPC25,STXBP1,TERT,TMEM251,TPX2,TXNIP,UBE2C,UBL3	649 (13)
E2f	group	Activated	3.739	2.6e-09	BRCA1,CBX5,CCNA2,CCNB1,CCNE1,CDC25C,CDC7,CDK1,DBF4,E2F8,EPAS1,FANCD2,GMNN,GOLT1B,GTF2H4,ITGB1,ITGB4,KNTC1,MAD2L1,MCM2,MCM3,MCM4,MCM5,MCM6,MYBL2,MYC,NUSAP1,PCNA,PFKFB1,POLA1,PRR11,RAD51,RPS16,RRM2,SERPINE1,TGM1,TMEM126B,TPX2,TTK,TYMS,UBE2C	753 (18)
AR	ligand-dependent nuclear receptor	Activated	3.765	4.61e-06	ACPP,ACTA1,ADGRA3,ADM,AKR1C3,ATAD2,ATP4A,AVPR1A,BMF,BUB1,BUB1B,CALU,CCNA2,CDC25C,CDT1,CENPE,CHRNB1,CKAP4,CLDN3,CXCL12,DBI,DCTPP1,DEPDC1,DHCR24,DHCR7,DISP2,DNM1L,EBP,EGFR,EPAS1,EPHX1,ESPL1,ETS2,FEN1,FGF7,FKBP5,GLCCI1,GUCY1A1,HMGCR,HSPH1,IGF2,IGFBP3,IGFBP5,IL1R1,ITGA2,ITGB4,KIF15,KIF22,KIF2C,KNTC1,LAMA5,LRRK1,MAD2L1,MCM2,MCM4,MME,MSMO1,MYC,NOTCH1,Nrgn,NUSAP1,OCLN,ODC1,PDGFA,PENK,PKMYT1,PLAT,PLAU,PL…	1099 (21)
PTGER2	G-protein coupled receptor	Activated	3.82	6.37e-09	APP,ASPM,BRCA1,BUB1B,CCNA2,CENPE,CENPF,CEP55,CKS2,DEPDC1,ECM1,ECT2,FOXP3,H2AFX,KIF11,KIF15,KIF18B,KIF20A,KIF22,KIF2C,KLRD1,MASTL,MELK,MKI67,NUF2,NUSAP1,PBK,PLK1,PRC1,PTGER3,RACGAP1,SERPINE1,SPAG5,STIL,TIMP1,TPX2,TROAP,TTK	664 (10)
EP400	other	Activated	3.85	7.67e-08	AGPAT2,CCNA2,CDC20,CDCA3,CENPF,E2F7,E2F8,FABP4,FBXO5,FOXM1,H2AFZ,INCENP,MCM3,MCM4,MYBL2,PCNA,PLK1,PPARG,SKA1,TBX21,UHRF1	192 (7)
Vegf	group	Activated	3.923	3.96e-15	A2M,ADGRG1,AKAP13,ANGPT4,ANGPTL2,ANGPTL4,APAF1,AQP4,ARHGAP22,ARNTL,AURKB,BAX,BMP2,BTBD3,BUB1,BUB1B,CALCRL,CD40,CD44,CDC20,CDC25C,CDK1,CELSR1,CENPF,CLCF1,CLDN1,CNTFR,COL4A3,CRLF1,CRYAB,CXCL11,CXCL12,CYP4A11,CYR61,DBF4,DLL4,DTYMK,DUSP4,EBP,EFNB2,EHF,EMCN,EMP1,ENPP2,EPHX4,F3,FABP4,FKBP5,FLNA,FN1,FOXM1,FST,GEM,GMNN,GUCY1B1,HERPUD1,HES1,HMGCS2,HMMR,HMOX1,ICAM1,IGFBP3,IL11,IL12B,IL15RA,IL1R1,INHBA,ISG2…	933 (21)
TNFSF11	cytokine	Activated	3.931	5.06e-08	ACOD1,AKAP13,ATP6V0D2,BMP4,BSG,CAPN2,CCL4,CCL5,Ccl9,CCNE1,CD14,CD40,CD44,CEBPA,CLEC11A,CLOCK,CSRP1,CYP1A1,CYP1A2,DUSP16,ECT2,F3,FGR,FHL2,FOXM1,GCH1,GCLC,GRN,HMOX1,ICAM1,IER3,IKBKE,IL11,IL11RA,IL12B,IL13RA1,IL15RA,IL1RN,ITPKB,JUN,JUNB,KDM8,LDB2,LSR,MAFB,MYC,NAB2,NFKB1,NFKB2,NFKBIA,PDGFA,PHLDA3,PLK1,POR,RACGAP1,RHOB,RRAS,SDC1,SEL1L,SERPINB9,SERPINE1,SLC11A2,SLC20A1,SOCS3,STMN1,Tcf7,TNIP1,TRAIP,TTK,…	509 (12)
methylprednisolone	chemical drug	Activated	4.102	1.55e-18	A2M,ABAT,ACSL1,ADRA1B,AHCY,Akr1c12/Akr1c13,AKR1C3,AKR7A2,ALAD,ANGPTL2,ANXA1,ANXA2,ARNTL,ASAH1,ATP1A1,ATP1B1,ATP4A,ATP5IF1,ATRN,AZIN1,BDH1,C9,Calm1 (includes others),CCL4,CCNG1,CD44,CDH3,CELA1,CLDN3,CNP,COMT,CREG1,CREM,CROT,CTGF,CTSV,Cyb5r3,CYP1A2,Cyp3a25 (includes others),CYP4F8,DHRS9,DIO1,DPYS,DSC2,DSG1,ELOVL5,EMP1,ENPP2,EPHX1,F3,FABP7,FBLN5,FDFT1,FGF7,FGR,FN1,Fn3k,G0S2,G6PC,GC,GCH1,GCHFR,GCLC,G…	880 (15)
IGF1	growth factor	Activated	4.104	1.63e-06	A2M,ACACA,ACSS2,ACTA1,ADM,APP,AQP4,ASGR2,BAX,BHLHE40,BIRC3,BMP2,BMP4,BRCA1,BSG,BTG2,CACNA1S,CCL11,CCL4,CCL5,CCNA2,CCNB1,CCNE1,CCNG1,CD44,Cdc42,CDK1,CLEC11A,CLU,CNP,COL1A1,CSF1,CTGF,CTSD,CYBA,CYR61,EFNB2,EGF,EPAS1,F3,FABP4,FN1,GAPDH,GATA2,GPD2,H2AFX,HMGCR,HMOX1,HSD11B1,HSD17B11,ICAM1,IER3,IFITM3,IFNGR2,IGF2,IGFBP3,IGFBP5,IL16,IL1R1,IL4R,INSR,ITGA3,JUN,JUNB,LASP1,LCN2,MAPT,MKI67,MYC,NFE2L2,NFKBIA,N…	1081 (19)
IL6	cytokine	Activated	4.195	4.67e-16	A2M,ABCC3,ACOX1,ACVR2A,ADAMTS13,AGT,ANG,ANXA1,APCS,APOE,APP,AQP4,BAX,BCL3,BMP2,BTC,BTG2,BUB1,BUB1B,CCL11,CCL20,CCL4,CCL5,CCNA2,CCNB1,CCNE1,CD14,CD163,CD40,CD44,CDC20,CDC25C,CDK1,CDKN2B,CEBPA,CENPA,CENPE,CES1,CES2,CIITA,CLDN2,CLU,COL1A1,CP,CRLF1,CSF1,CSF2RB,CTGF,CXCL13,CXCL2,CYP1A1,CYP1A2,CYP1B1,Cyp2c12,CYP2C8,CYP2C9,CYP2E1,CYTIP,DIO1,DNMT1,DUSP16,EGFR,ENPP2,ETS2,EXO1,F3,FCER2,FGF23,FGL1,FN1,FOXM1…	668 (13)
beta-estradiol	chemical - endogenous mammalian	Activated	4.303	1.06e-18	A2M,ABCA3,ABHD5,ACAA1,ACAA2,ACADM,ACADVL,ACER2,ACOX1,ACPP,ACSL1,ACSM3,ACTA1,ACTB,ACVR2A,ADCY9,ADM,ADRB2,AEBP1,AGT,AGTR1,ALDH1A2,ALDOA,ANXA1,ANXA4,APAF1,APOE,APP,AQP5,ASB1,ASB2,ASCL1,ATAD2,ATF5,ATP1B1,BAX,Bex3,BHLHE40,BIRC3,BMP2,BMP4,BMP5,BRCA1,BRCA2,BSG,BTG2,BUB1,CALR,CAPN13,CCL20,CCL4,CCL5,CCNA2,CCNB1,CCNE1,CCNG1,CD14,CD274,CD276,CD40,CD44,CDC20,CDC25C,CDCA7,CDK1,CDKN2B,CEBPA,CEMIP2,CFTR,CHRDL2,…	1127 (21)
IL1B	cytokine	Activated	4.377	5.9e-23	A2M,ABCC3,ABCD3,ACOD1,ACPP,ADAM8,ADM,ADRB2,AGTR1,ALPL,ANGPTL4,ANXA1,APCS,APOC2,APOE,APP,AQP4,ASAH2,ATF5,ATP1A1,AVPR1A,BAX,BCL3,BDKRB1,BIRC2,BIRC3,BMF,BMP2,BMP4,BTG2,C1R,CABP1,CAT,CCL11,CCL20,Ccl27a,CCL4,CCL5,Ccl9,CD14,CD274,CD40,CD44,CEBPA,CFTR,CIITA,CNR2,COL1A1,CP,CREM,CRYAB,CSF1,CSF2RB,CTGF,CTSB,CXCL11,CXCL12,CXCL13,CXCL2,Cyb5r3,CYBA,CYP1A1,CYP1A2,Cyp2c12,Cyp2c13,CYP2C19,CYP2C9,CYP2E1,CYP7A1,CY…	695 (12)
EGF	growth factor	Activated	4.485	2.89e-07	ACTN1,AURKB,B4GALT1,BET1,BIRC2,BRCA1,BTG2,CCL20,CCNB1,CCNE1,CD44,CDC25C,CDC42EP1,CDK1,CKS2,CLCN3,CLDN2,CLDN3,CLU,COL1A1,CREM,CTGF,CTSD,CXCL13,CXCL2,CYP1A1,CYR61,DUSP4,EFNB2,EGFR,EIF2AK3,ELF3,EPAS1,EPHA2,ETS2,EZR,F3,FABP7,FN1,FST,FUT2,GATA2,GDF2,GRB7,Gsta4,HES1,HMGCS1,HMOX1,HOXB5,ICAM1,IDI1,IER3,IGF2,IGFALS,IGFBP3,IGFBP5,IL1R1,INHBA,ITGA2,ITGB1,JUN,JUNB,JUND,LCN2,LIMK2,LPCAT3,MAD2L1,MAP3K5,MYC,NGF…	916 (19)
INS	other	Activated	4.492	0.00058	ACACA,ACADM,ACADVL,ACLY,ADCYAP1R1,ADM,CAT,CPT1A,CTGF,CYR61,F3,G6PC,GPAT4,HMGCR,ICAM1,IER3,IGFBP3,IGFBP5,INSR,JUN,JUNB,JUND,NOS1,NOX4,PLIN2,PPARG,RARB,RASL12,RDH10,RDH16,SCD,SELP,Slc25a1,SLC2A2,SREBF1,SREBF2,TFAM,UGCG	919 (22)
cisplatin	chemical drug	Activated	4.5	1.07e-13	A2M,A3GALT2,AADAT,ABCC3,ACADM,ACADVL,ACOX1,ACTB,ALDH1A3,ANKFY1,ANXA1,ANXA2,ANXA4,ANXA5,BAX,BBS9,BIRC2,BIRC3,BMP4,BRCA1,BTG2,CAPN2,CAT,CCL5,CCNB1,CCNG1,CD14,CD44,CDK1,CDKN2B,CDO1,CEBPA,CHEK2,CHKA,CLCN6,CLDN4,CLSTN3,CLU,COL1A1,CP,CPT1A,CPT2,CROCC,CSF1,CTGF,CTSB,DDB2,DEPDC1B,EFEMP2,EGF,EI24,ELF3,F3,FABP4,FBLIM1,FDXR,FN1,FXYD5,G0S2,G6PC,G6PD,GC,GLS2,GPNMB,H2AFX,HADHA,HAO2,HBA1/HBA2,HMGCR,HMGCS1,HMOX1…	987 (18)
ERBB2	kinase	Activated	4.531	1.44e-23	ABHD5,ACAA2,ACTA1,ACTB,ADAM8,ALAD,ALDOC,ANG,ANGPTL2,ANGPTL4,ANXA2,ARHGEF5,ASPM,BACE1,BARD1,BCL3,BHLHE40,BIRC3,BNIP3,BTG2,BUB1,BUB1B,C4BPB,CCL11,CCL20,CCL4,CCL5,CCNA2,CCNB1,CCNE1,CD47,CDC20,CDC25C,CDC42EP3,CDC42SE1,CDC7,CDCA2,CDCA3,CDCA7,CDCA8,CDH3,CDK1,CDKN2B,CDT1,CENPA,CENPE,CENPF,CES1,CHCHD10,CHD7,CHRNE,CKS2,CLDN3,CLDN4,CLEC11A,CLU,COL18A1,COL1A1,COL4A1,COL5A2,COL6A2,CPT2,CTGF,CTSB,CXCL12,CYB56…	1050 (22)
ANGPT2	growth factor	Activated	4.574	0.00027	ACTA1,AGTR1,BCR,C1R,CALR,CAT,CCL5,COL1A1,COMT,CRYAB,CYBA,EGFR,FEN1,FGF7,FKBP10,FN1,HDAC2,HMGCS1,HMOX1,ICAM1,LMNB2,MFGE8,MMP7,NME1,NOX4,OLR1,P4HB,PDCD4,PDIA3,PDIA6,PLAU,POLA1,POLD1,POSTN,RDH10,RFC2,RFC4,RHOB,RPA2,RPS6,SERPINE1,SOCS7,SOD3,THBS2,TNFRSF12A,TXNIP,VIM	942 (19)
TNF	cytokine	Activated	4.602	7.59e-21	A2M,ABCC3,ABTB2,ACACA,ACADM,ACADS,ACADVL,ACOD1,ACOX1,ACSL1,ACTA1,ACTB,ADAM8,ADAMTS7,ADCY5,ADM,ADRB2,AEBP1,AGT,AGTR1,AK2,ALAD,ALDH1A3,ALDH2,ANGPTL4,ANXA1,APAF1,APCS,APOC2,APOE,APP,AQP5,ARHGAP22,ARRDC3,ATP1A1,AVPR1A,B4GALT1,BACE1,BAX,BBOX1,BCL3,BDKRB1,BHLHE40,BIRC2,BIRC3,BMP2,BMP4,BTBD3,BTG2,BTG3,BUB1B,CABP1,CALR,CAT,CCL11,CCL20,Ccl27a,CCL4,CCL5,Ccl9,CCNE1,CD14,CD163,CD247,CD274,CD40,CD44,CD47,CDC2…	695 (12)
mibolerone	chemical drug	Activated	4.625	2.87e-10	ABCA8,ACSL1,AQP5,CALR,CALU,CDK1,CLEC11A,CLTC,CLU,COL1A1,CYP51A1,DBI,ERP29,F3,FDPS,FKBP1A,FKBP5,GMNN,GPNMB,HDLBP,HMGCS1,HSD17B11,HSP90B1,IGFBP3,INCENP,ISYNA1,JUN,LDLR,LSS,MME,MYC,NANS,NME1,NME2,P4HB,PCNA,PPIA,PPIB,PRELP,Rrbp1,SCAP,Scd2,SEC23B,SLC22A5,SMPDL3A,SQLE,STMN1,TGFBI,TMED3,TUBA1A,Wfdc3
FOXM1	transcription regulator	Activated	4.639	7.79e-09	ANXA1,AURKB,BUB1B,CCL11,CCNA2,CCNB1,CCNE1,CDC20,CDC25C,CDCA2,CDCA8,CDK1,CENPA,CENPE,CENPF,CKS2,CXCL12,CYP7A1,FOXM1,FZD1,GTSE1,IKBKB,IL1RN,JUN,KIF20A,MKI67,MMP7,MYC,NBN,NFKB1,NFKB2,PCNA,PDGFA,PLK1,PLK4,PRC1,PRDX2,PROM1,STAT3,STMN1,TJP1,VCAN,VIM	891 (22)
PDGF BB	complex	Activated	4.644	2.08e-14	ACAT2,ADM,ADRB2,AKR7A2,ASAH2,ASCL1,AVPR1A,BCL3,BDKRB1,BHLHE40,BMP3,BMP4,BRCA1,CCL20,CCNE1,CD44,CDK1,CDO1,CP,CRYAB,CSF1,CTGF,CXCL2,CYR61,EGFR,ETS2,F3,FBLN5,FGF7,FHL2,FLNA,FMO1,FN1,FXYD5,FZD1,GEM,GFPT2,GSS,GUCY1B1,HES1,HMGCR,HMGCS1,HMOX1,IER3,IGF2,INHBA,ITGB1,JUN,JUNB,KLF6,KLHL21,LBP,LDLR,LGALS3,LIF,LMNA,MAFK,MAP2,Mt1,MYBL2,MYC,NOX4,NR4A2,ODC1,OLR1,Omd,PAWR,PCGF2,PCNA,PCOLCE,PDGFA,PDLIM1,PLAT,PLAU,…	964 (19)
phorbol myristate acetate	chemical drug	Activated	4.657	1.38e-07	ACTB,ADAM8,ADM,AGT,AGTR1,AHSA1,ALDH1A3,ANGPTL4,ANXA1,APP,AQP4,ASAH2,ASCL1,ATP2A3,AURKB,BAX,BIRC3,BTC,BTG2,CAT,CCL20,CCL4,CCL5,CCNA2,CCNE1,CD14,CD163,CD226,CD276,CD44,CDK1,CDKN2B,CEBPA,CEMIP,CES1,CFTR,CIITA,CLCF1,CLDN1,CREM,CSF1,CTGF,CTSB,CTSD,CTSV,CXCL13,CXCL2,CYBA,CYP1A1,CYP1A2,CYP2E1,Cyp3a25 (includes others),CYP7A1,CYR61,DIO1,DNMT1,DSG1,DTL,DUSP8,ECM1,EFNB2,EGF,EGFR,EPHA2,ERCC6L,ETS2,EZR,F3,FA…	867 (15)
methapyrilene	chemical drug	Activated	4.727	7.1e-17	A2M,ABAT,ACAA1,ACADM,ACADS,ACTG1,ACVR2A,ALDOA,AMACR,ANXA2,ANXA5,APOE,AZIN1,BTG2,C4BPA,CAT,CCNG1,CES1,CP,CPT1A,CTSB,CTSV,CYP4A11,CYP7A1,DAO,DBI,DECR1,ENPP2,FABP1,FBP1,FETUB,GCLC,GJB1,GSS,HMGCR,HMGCS2,HMOX1,IGFALS,ITGB1,ITIH4,KYNU,LCAT,LGALS9B,LIPC,LOC100365810/Rps17,MAOB,Mt1,Mug1 (includes others),MYC,NR1H4,Obp3 (includes others),ODC1,ORM1,Pvr,RXRG,SCD,Serpina3c/Serpina3m,SLC10A1,STMN1,TTR,TUBB,TX…
AGT	growth factor	Activated	4.752	1.07e-08	ACAT2,ACTA1,ADM,AGT,AGTR1,ANXA1,ASAH2,ATP1A1,ATP1B1,BAX,BOK,BRCA1,Calm1 (includes others),CALR,CAT,CCL4,CCL5,CCNE1,CD44,CDK1,COL1A1,COL4A1,CP,CREB5,CREM,CTGF,CXCL2,CYBA,CYP2C9,CYP2E1,CYP4A11,Cyp4a14,DLL4,EBP,EFNB2,EGFR,F3,FDFT1,FDX1,FDXR,FGF7,FN1,GCH1,GLCCI1,GSS,GSTA3,GSTA5,GSTM5,HES1,HEY1,HMGCR,HMGCS1,HMOX1,ICAM1,IDI1,IGFBP3,IGFBP5,IL18R1,INSR,ITGA2,ITGA7,ITGB1,ITPKB,JUN,KCND3,LDLR,LIF,LSS,LZTS3…	796 (16)
phenacetin	chemical drug	Activated	4.757	6.62e-09	A2M,A3GALT2,ANXA1,ANXA2,BIRC3,CD44,CLDN4,CLU,CP,ELF3,FBLIM1,IER3,LAMC2,LCN2,LGALS3,MYC,PLA1A,S100A11,TES,TIMP1,TMSB10/TMSB4X,TNFRSF12A,VIM
2-bromoethylamine	chemical reagent	Activated	4.784	2.13e-10	A2M,ANXA1,ANXA2,CD14,CD44,CLDN4,CLU,CP,EFEMP2,ELF3,FBLIM1,FXYD5,GPNMB,IER3,LAMC2,LCN2,LGALS3,MCM3,MYC,PLA1A,RBM3,S100A11,TGIF1,TIMP1,TMSB10/TMSB4X,TNFRSF12A,TUBB,VIM
SREBF1	transcription regulator	Activated	4.799	9.78e-11	AACS,ACACA,ACACB,ACADS,ACLY,ACSL1,ACSS2,ADGRG1,AGMAT,ALDOA,ALDOC,APOA5,BAX,BHLHE40,Bhlhe41,CD14,CEBPA,CSRP1,CXADR,CYP51A1,CYP7A1,CYP8B1,DBI,DEPP1,DGKQ,DHCR7,DPY19L3,ELOVL6,ELOVL7,FABP4,FABP7,FADS1,FADS2,FDFT1,FDPS,FN1,G6PC,G6PD,GPAM,GPNMB,HMGCR,HMGCS1,HMOX1,IDI1,IFI30,LDLR,LGALS3,LSS,MLYCD,MSMO1,MVD,NR0B2,NSDHL,OAT,PCSK9,PMP22,PMVK,PNPLA3,PPARG,PPCS,RDH11,RPLP0,RPS24,SC5D,SCD,Scd2,SERPINE1,SLC20A…	829 (20)
SCAP	other	Activated	4.815	5.04e-18	AACS,ACAA2,ACACA,ACACB,ACLY,ACSL1,ACSS2,ALDOC,CYP51A1,DHCR7,ELOVL6,FADS2,FDFT1,FDPS,GPAM,HES6,HMGCR,IDI1,LDLR,LSS,MSMO1,MVD,NSDHL,PCSK9,PMVK,RDH11,SC5D,SCD,SQLE,SREBF1,SREBF2,STARD4,TM7SF2,TMEM97	870 (13)
lipopolysaccharide	chemical drug	Activated	4.848	4.29e-23	ABCC3,ABCC6,ABCG5,ABCG8,ACADM,ACLY,ACOD1,ACSL1,ACTA1,ACVR2A,ADM,ADRB2,AGT,AGTR1,ALDH2,ANGPTL2,ANGPTL3,ANGPTL4,ANXA1,ANXA5,ANXA7,APCS,APOC2,APOE,APP,AQP4,AQP5,ARPC1B,ATP1A1,ATP1A2,AURKB,AVPR1A,BACE1,BAG3,BAX,BCL3,BDKRB1,BIRC2,BIRC3,BMP2,BMP4,BSG,Calm1 (includes others),CALR,CAPN2,CCL11,CCL20,Ccl27a,CCL4,CCL5,Ccl9,CCNB1,CCNE1,CD14,CD163,CD274,CD276,CD2AP,CD40,CD44,CD8A,CDC42EP3,CEBPA,CEMIP,CENPI,CF…	792 (13)
TBX2	transcription regulator	Activated	4.849	1.53e-08	ANLN,ASF1B,ATF5,AURKB,BHLHE40,BUB1,CCNA2,CCNB1,CDCA3,CDK1,CDT1,CHAF1B,DNMT1,E2F7,E2F8,FOXM1,HEY1,MAD2L1,MCM2,MCM4,MCM5,MCM6,MCM7,NCAPD2,PARD6A,PHTF2,PKMYT1,PLK1,PRC1,SMC2,SREBF2,TGFB2	558 (10)
thioacetamide	chemical toxicant	Activated	4.911	7.03e-15	AACS,ABCG5,ABCG8,AKR1C3,ANXA1,ANXA2,ANXA4,AOC1,BARD1,BHLHE40,BIRC3,BRCA1,BRCA2,CD14,CD44,CHAF1A,CHAF1B,CHRNA2,CLDN4,CLU,CNR2,COL1A1,CP,CPQ,CTGF,CYGB,CYP1A1,CYP1A2,CYP8B1,DAB1,ELF3,EMP1,EPHX1,FBLN5,FBN1,GNG11,GPNMB,IER3,IGFBP3,ITGA7,ITGB4,JUN,LAMC2,LCN2,LGALS1,LGALS3,LGALS3BP,LIN7A,LRAT,MCM3,MCM6,MYC,NFE2L2,ODC1,PCOLCE,PKM,PLA1A,PLCB4,PLPP3,PMP22,POLE,POLE2,POR,PRELP,PROM1,PSMB10,PTGFRN,PTK2B,Pvr,…	875 (12)
SREBF2	transcription regulator	Activated	4.953	2.74e-16	AACS,ACAA2,ACACA,ACLY,ACSL1,ACSS2,ALDOC,BMP4,CYP51A1,CYP8B1,DBI,DHCR7,EBP,ELOVL6,FABP7,FADS2,FDFT1,FDPS,G6PD,HES6,HMGCR,HMGCS1,IDI1,LDLR,LSS,MSMO1,MVD,NSDHL,PCSK9,PLIN2,PMVK,RDH11,SC5D,SCD,SQLE,SREBF1,SREBF2,STARD4,THRSP,TM7SF2,TMEM97	875 (21)
hexachlorobenzene	chemical toxicant	Activated	5.005	4.48e-10	A2M,A3GALT2,ANXA1,ANXA2,CD14,CD44,CLU,CP,EFEMP2,ELF3,FBLIM1,FXYD5,GPNMB,IER3,ITGB4,LAMC2,LCN2,LGALS3,MYC,PSMB10,RCN1,S100A11,TES,TGIF1,TIMP1,TMSB10/TMSB4X,TNFRSF12A,Tpm1,VIM	609 (7)
acetaminophen	chemical drug	Activated	5.12	9.02e-10	A2M,ABCC3,ACADM,ACTB,ACTG1,AMACR,BTG2,CA3,CAT,CCNG1,CES1,CTSV,CXCL2,CYP1A2,CYP2E1,CYP4A11,FABP1,GJB1,GPT,GPX1,GSTA5,HMGCR,HMGCS1,HMGCS2,HMOX1,ICAM1,IGFBP3,ITGB1,JUN,Kng1/Kng2,LCAT,LIPC,LOC100365810/Rps17,Mt1,Mug1 (includes others),MYC,NDRG2,NQO1,NR1H4,Obp3 (includes others),ODC1,ORM1,PCNA,Serpina3c/Serpina3m,SLC10A1,SOCS3,SSTR3,TTR,TUBA1A,TUBB,TXN,YWHAZ	950 (17)
TGFB1	growth factor	Activated	5.195	5.41e-18	ACAA2,ACLY,ACPP,ACSL3,ACSM3,ACTA1,ACTN1,ADAMTS2,ADCY9,ADI1,ADM,AFM,ALDH2,ANGPTL4,ANXA2,APOC2,APOE,Apon,APP,ASGR2,ASPM,BACE1,BARD1,BAX,BCL3,BDH1,BHLHE40,BMF,BMP2,BMP4,BSG,BUB1,BUB1B,C1R,C1S,C4BPA,C4BPB,Calm1 (includes others),CAMK2G,CAMK2N1,CAP1,CAT,CCL11,CCL20,CCL4,CCL5,CCNA2,CCNB1,CCNE1,CD14,CD163,CD207,CD40,CD44,CD72,CDC20,CDC25C,CDC42EP3,CDC42SE1,CDC7,CDK1,CDKN2B,CDT1,CEBPA,CEMIP,CENPA,CENPE,C…	1144 (22)
F2	peptidase	Activated	5.224	1.52e-05	ALDH1B1,ANGPTL4,B4GALT1,BAX,BCL3,BIRC2,BIRC3,CALR,CCL20,Ccl9,CCNA2,CD44,CD63,CDC42EP1,CITED4,CKAP4,CLIC1,CLU,COL1A1,COL4A1,CTGF,CTPS1,CXCL13,CYR61,DHRS9,E2F7,EHD4,ERP29,F2RL1,F3,FN1,HMOX1,ICAM1,IER3,IGFBP5,IL15RA,ITGB1,JUN,JUNB,KLF6,MAP3K5,MFHAS1,MGLL,MTSS1,MYBL2,MYC,NFKBIA,PDGFA,PLAT,RGS3,RHOB,SELP,SERPINE1,SLC7A1,TAGLN2,TAP2,TGFB2,TNFRSF12A,TNNT2,TRAF3,TRPC3,UBE2S	881 (13)
RABL6	other	Activated	5.24	1.36e-13	ABAT,AURKB,BTG2,BUB1,BUB1B,CCNA2,CCNB1,CDC25C,CENPF,CHEK2,FEN1,H2AFX,HMMR,HMOX1,KIF23,MAD2L1,MCM2,MCM5,MCM7,MELK,MYC,NCAPG,NDC80,PBK,PLK1,POLA1,POLD1,POLE2,PRC1,SEL1L,SERPINH1,TMEM97,TPX2,TTK,UBE2C	609 (7)
phenylbutazone	chemical drug	Activated	5.331	7.71e-09	A2M,A3GALT2,ANXA1,ANXA2,CD44,CLDN4,CLU,CP,EFEMP2,FBLIM1,FXYD5,GPNMB,IER3,ITGB4,LAMC2,LCN2,LGALS3,MCM3,PLA1A,PRTFDC1,Pvr,RBM3,RCN1,S100A11,TIMP1,TMSB10/TMSB4X,TNFRSF12A,TUBB,VIM	602 (8)
HGF	growth factor	Activated	5.332	6.52e-17	A2M,ABCC6,ADGRG1,AKAP13,ANGPT4,ANGPTL2,ANGPTL4,APAF1,ARNTL,AURKB,BIRC2,BIRC3,BMP2,BUB1,BUB1B,CALCRL,CCL4,CCL5,CCNG1,CD40,CD44,CDC20,CDC25C,CDK1,CDKN2B,CELSR1,CENPF,CLCF1,CNTFR,COL1A1,COL4A1,CRLF1,CRYAB,CSF1,CTGF,CXCL2,CYR61,DBF4,DSG1,DTYMK,DUSP4,EBP,EFNB2,EHF,ELF3,EMP1,EPCAM,F3,FAM3C,FEN1,FGF7,FKBP5,FLNA,FN1,FOXM1,GEM,GMNN,GUCY1B1,HES1,HMMR,HMOX1,ICAM1,IGFBP3,IL11,IL12B,IL15RA,INHBA,ISG20,ITGA2,I…	1043 (18)
allopurinol	chemical drug	Activated	5.462	2.77e-13	A2M,A3GALT2,ANXA1,ANXA2,BIRC3,CAT,CD14,CD44,CLDN4,CLU,CP,EFEMP2,ELF3,FABP1,FBLIM1,FXYD5,GPNMB,HMOX1,IER3,ITGB4,LAMC2,LCN2,LGALS3,MCM3,MYC,PLA1A,PRTFDC1,PSMB10,Pvr,RBM3,RCN1,S100A11,TES,TGIF1,TIMP1,TMSB10/TMSB4X,TNFRSF12A,Tpm1,TUBB,TXNIP,VIM	707 (15)
gentamicin C	chemical drug	Activated	5.578	2.86e-13	A2M,A3GALT2,ANXA1,ANXA2,BIRC3,CD14,CD44,CLDN4,CLU,CP,EFEMP2,ELF3,FBLIM1,FXYD5,GPNMB,IER3,LAMC2,LCN2,LGALS3,MCM3,MYC,PLA1A,PRTFDC1,PSMB10,Pvr,RBM3,S100A11,TES,TGIF1,TIMP1,TMSB10/TMSB4X,TNFRSF12A,Tpm1,TUBB,VIM
lomustine	chemical drug	Activated	5.578	5.85e-13	A2M,A3GALT2,ANXA1,ANXA2,BIRC3,CD14,CD44,CLDN4,CLU,CP,ELF3,FBLIM1,FXYD5,GPNMB,IER3,ITGB4,LAMC2,LCN2,LGALS3,MCM3,MYC,PLA1A,PRTFDC1,Pvr,RBM3,RCN1,S100A11,TES,TGIF1,TIMP1,TMSB10/TMSB4X,TNFRSF12A,Tpm1,TUBB,VIM
triamterene	chemical drug	Activated	5.628	9.78e-14	A2M,A3GALT2,ANXA1,ANXA2,BIRC3,CD14,CD44,CLDN4,CLU,CP,EFEMP2,ELF3,FBLIM1,FXYD5,GPNMB,IER3,ITGB4,LAMC2,LCN2,LGALS3,MCM3,MYC,PLA1A,PRTFDC1,PSMB10,Pvr,RBM3,RCN1,S100A11,TES,TGIF1,TIMP1,TMSB10/TMSB4X,TNFRSF12A,Tpm1,TUBB,VIM
fenamic acid	chemical reagent	Activated	5.632	7.53e-13	A2M,A3GALT2,ANXA1,ANXA2,BIRC3,CD14,CD44,CLDN4,CLU,CP,EFEMP2,ELF3,FBLIM1,FXYD5,GPNMB,IER3,ITGB4,LAMC2,LCN2,LGALS3,MCM3,MYC,PLA1A,PRTFDC1,PSMB10,Pvr,RBM3,RCN1,S100A11,TES,TGIF1,TIMP1,TMSB10/TMSB4X,TNFRSF12A,Tpm1,TUBB,VIM
vancomycin	biologic drug	Activated	5.94	2.78e-14	A2M,A3GALT2,ANXA1,ANXA2,BIRC3,CAT,CD14,CD44,CLDN4,CLU,CP,CXCL2,EFEMP2,ELF3,FBLIM1,FXYD5,GPNMB,HMOX1,IER3,ITGB4,LAMC2,LCN2,LGALS3,MCM3,MYC,NOX4,PLA1A,PRTFDC1,PSMB10,Pvr,RBM3,RCN1,RTN4,S100A11,SCD,SOD3,TES,TGIF1,TIMP1,TMSB10/TMSB4X,TNFRSF12A,Tpm1,TUBB,VIM
nitrofurantoin	chemical drug	Activated	6.167	1.57e-17	A2M,ACAA1,ACADM,ACADVL,ACOX1,ACTB,ACTG1,AMACR,ANXA2,ANXA5,APOE,BAX,BTG2,C4BPA,CAPN2,CAT,CCNG1,CES1,CLU,CP,CPT1A,CTSB,CTSV,CYP4A11,DBI,FABP1,FETUB,FGF7,GJB1,GPNMB,GSS,GSTA5,HMGCR,HMGCS1,HMGCS2,HMOX1,HPX,IER3,IGFBP3,ITGB1,ITGB4,ITIH4,Kng1/Kng2,LBP,LCAT,LGALS3,LIPC,LOC100365810/Rps17,Mt1,Mug1 (includes others),MYC,NFKBIA,NQO1,NR1H4,Obp3 (includes others),ODC1,ORM1,PCNA,PLAT,PRDX2,RPL13,S100A11,SDC1,…
CSF2	cytokine	Activated	6.298	9.94e-14	ADAM8,AKR1A1,ANLN,ANXA1,AOC1,APAF1,BAX,BCL3,BIRC3,BSG,BUB1,BUB1B,CCL4,CCNA2,CCNB1,CD14,CD207,CD276,CD40,CD63,CD8A,CDC20,CDCA2,CDCA3,CDCA8,CDK1,CDKN2B,CENPE,CHAF1A,CHAF1B,CIITA,CLCF1,CSF1,CSF2RB,CXCL2,E2F7,E2F8,EFEMP2,EPCAM,ERCC6L,EXO1,F2RL1,F3,FBXO5,FIGNL1,FOXM1,FOXP3,GCH1,GCLM,HOXB4,HSPH1,ICAM1,IDO2,IER3,IFITM3,IL12B,IL16,IL1R1,IL1RN,INHBA,IRAK3,KIF11,KNTC1,LOC100909593/RT1-DMa,LY9,MCM3,MCM5,MCM…	923 (18)
gentamicin	chemical drug	Activated	6.405	2.37e-07	ABAT,ACAA1,ACADM,ACADSB,ACSL3,ACSM3,ALAD,ALPL,APCS,AZIN1,BAX,BTG2,BTG3,CALR,CCNG1,CDO1,CHKA,CLU,CNKSR3,CPQ,CTSD,CTSV,CYP1A1,CYP2C9,Cyp2d1/Cyp2d5,Cyp2d26,DECR1,DIO1,EGF,ENPP2,ETFDH,FMO1,Fn3k,G6PC,Gnmt/LOC100911564,GSTM5,H2AFX,HACL1,HIVEP2,HMOX1,HSP90B1,ICAM1,IGFBP3,JUN,JUNB,KLF6,KMO,KYNU,L3HYPDH,LCN2,MAF,MCM6,MYC,NEURL3,NME1,NRG1,PHGDH,PLIN2,PTH1R,Pvr,PXMP2,RBP4,SLC22A5,SLC2A2,TIMP1,Tpm3,TTC36,TTR…	487 (11)

## Sheet: APAP_causal_RNA_Seq
Upstream Regulator	Molecule Type	Predicted Activation State	Activation z-score	p-value of overlap	Target molecules in dataset	Mechanistic Network
ALDH2	enzyme	Inhibited	-3.434	1.24e-14	ATF4,GCLC,GCLM,GSTA3,Gsta4,GSTA5,MTHFD2,PHGDH,PSPH,SLC3A2,SLC7A11,SLC7A5
GNA12	enzyme	Inhibited	-3.302	4.28e-08	DDR2,G6PD,GCLC,GCLM,GSR,GSTA1,GSTA3,Gsta4,GSTA5,GSTP1,MMP2,TXNRD1	121 (12)
PML	transcription regulator	Inhibited	-3.269	3.46e-07	ACACA,AHSP,CAT,CDKN1A,FTL,GCLM,HBB,HMOX1,ID2,LIPC,NQO1,PRDX1,SQSTM1,TXN,TXNRD1	140 (15)
arsenic trioxide	chemical drug	Activated	3.403	5.58e-08	BLVRB,CDC25B,CDKN1A,CYP51A1,GCLC,GCLM,GLRX2,GSR,HMGCS1,HMOX1,ME1,NQO1,PIR,SLC7A11,SQLE,TXNRD1	144 (16)
acetaminophen	chemical drug	Activated	3.427	3.62e-11	ABCC3,ABCC4,ASL,CAT,CDKN1A,CYP1A2,GSR,GSTA1,GSTA5,GSTP1,Gulo,HMGCS1,HMOX1,IGFBP3,LIPC,ME1,NQO1,Obp3 (includes others),PRDX1,SSTR3,TXN	151 (17)
UCP1	transporter	Activated	3.48	6.94e-10	ACACA,ASNS,ATF4,BCAT2,BZW2,FUT1,G6PD,GSR,MTHFD2,PCK1,PCK2,PHGDH,PSPH,PYCR1,REEP6,SLC3A2,SLC6A9,SOAT2,TRIB3
tert-butyl-hydroquinone	chemical reagent	Activated	3.493	1.35e-10	FTL,G6PD,GBE1,GCLC,GCLM,GSR,GSTA1,GSTA3,Gsta4,GSTA5,GSTM5,GSTP1,HMOX1,ME1,NQO1,TXNRD1	70 (9)
1,2-dithiol-3-thione	chemical reagent	Activated	4.552	7.35e-14	ABCC3,AGPAT3,AKR7A3,ALAS2,CELA1,CREG1,ENTPD5,EPHX1,FMO1,GBE1,GCLC,GCLM,GSR,GSTA1,GSTA3,Gsta4,GSTA5,GSTM5,GSTP1,GSTT2/GSTT2B,HMOX1,HTATIP2,IKBKG,NQO1,PRDX1,SRXN1,TXN,TXNRD1	44 (4)
NFE2L2	transcription regulator	Activated	5.607	6.18e-16	ABCC3,ABCC4,AGPAT3,ALAS2,ATF4,CAT,CDKN1A,CELA1,CREG1,ENTPD5,EPHX1,FMO1,FTL,G6PD,GBE1,GCLC,GCLM,GSR,GSTA1,GSTA3,Gsta4,GSTA5,GSTM4,GSTM5,GSTP1,Gstt1,GSTT2/GSTT2B,HMOX1,HTATIP2,IKBKG,ME1,NQO1,OAT,PHGDH,PRDX1,SLC6A9,SLC7A11,SQSTM1,SRXN1,TXN,TXNRD1,UGDH	106 (9)

## Sheet: MDA_causal_RNA_Seq
Upstream Regulator	Molecule Type	Predicted Activation State	Activation z-score	p-value of overlap	Target molecules in dataset	Mechanistic Network
SB203580	chemical - kinase inhibitor	Inhibited	-4.993	8.78e-08	ACOX1,ADIPOQ,ALOX5AP,ALPL,ANXA1,ANXA3,APOBEC3B,AQP9,ARHGDIB,BAX,BCL2,BCL2L11,BMP4,C4A/C4B,CCL17,CCL2,Ccl2,CCL20,CD2AP,CD40,CD83,CD86,CDH1,CIITA,CNTF,COL1A1,CST7,CTGF,CX3CL1,CXCL10,Cxcl3,CYP1A1,CYP1B1,CYP26B1,EFEMP1,EGF,EGR1,ENO1,ERP29,FAS,FYB1,G6PC,GBP2,GPI,Gsta4,HMOX1,HSPA5,ICAM1,IFIT2,IGFBP3,IL18,IL1B,IL1RN,JUN,JUNB,JUND,MMP12,MXD1,NFKB1,NFKB2,NOS2,NQO1,NR4A1,PCK1,PDE4B,PDGFA,PDGFB,PDGFRA,PENK,…	777 (16)
SOCS1	other	Inhibited	-4.872	4.96e-06	ACOD1,BAK1,BAX,BCL2,BCL2A1,CCL2,Ccl2,CD40,CD44,CD86,CIITA,CXCL10,CXCL2,Cxcl9,FAS,FCER1G,GBP5,Gvin1 (includes others),H2-T24,ICAM1,IFI16,Ifi47,IFIT2,IL12RB1,IL1B,IRF1,IRS1,JAK2,JUN,MMP12,MYD88,NOS2,Oasl2,PTGS2,RALGDS,RB1,STAT6,TGM2,VAV1,VCAM1	658 (16)
L-dopa	chemical - endogenous mammalian	Inhibited	-4.797	0.000725	ABI3,ACY1,AGPAT1,AIF1,ALPL,ARHGAP4,ARRB2,AXL,BAX,BCL2,BICC1,C18orf21,C1QA,C2CD2L,C4A/C4B,CAP1,CAPG,CASK,CD63,CDC42EP2,CHST8,CIB2,CLN6,COL4A1,COTL1,CTSB,CTSC,CXCL12,Cyp2c23,CYTH4,DAB1,DCAKD,DENND1C,DGAT2,DLGAP1,DPP7,F11R,FAAH,FAM114A1,FBLN1,FES,FOXO1,FXYD5,GADD45B,GDF10,GFAP,GNS,GPD1,GUCY1A1,HCLS1,HLA-A,HSPB6,HVCN1,IGFBP2,IL11RA,IL18BP,IPPK,IQGAP1,JUNB,KARS,KLF6,KLF9,KLHL6,KYAT1,LAPTM5,LASP1,LAT2,…
mir-122	microRNA	Inhibited	-4.6	0.000488	ALDOA,CCNG1,CSRP1,CYP1A2,CYP2C9,FBLIM1,FKBP1A,G6PD,GIT1,GPT,IQGAP1,LAMC1,MAP1B,MAP4,MMP7,MTHFD2,PKM,PLIN3,PTPN1,PXN,SEMA4D,SEPT9,SH3BGRL3,SLC1A5,SLC7A1,TGM2,VIM,WARS
sirolimus	chemical drug	Inhibited	-4.567	2.09e-06	ACACA,ACADM,ACTB,ADA,ANXA5,APOA5,APP,APPL1,ARHGDIB,ASNS,ATP2B4,BAX,BCL2,BCL2A1,BCL2L11,BCL3,Ccl2,CCR5,CD151,CD40,CD68,CD86,CEBPA,CFD,CLIC1,COL1A1,CRAT,CSF1,CTLA4,CXCR4,CYP2E1,DES,DPP7,DPYSL2,EEF1A1,EGR1,ENO1,ERCC8,FAS,FTH1,G6PD,GCLC,GPD1,HMGCS2,HMOX1,HSP90AA1,HSP90AB1,HSP90B1,HSPA5,HSPD1,ICAM1,IGF2,IL1B,IRS1,JUNB,KLF2,LCN2,LDHB,LGALS3,LILRB4,MAP4K5,MAPT,Mt1,NOS2,NPM1,ODC1,PDGFRA,PDPK1,PIK3R1,PKM,…	1101 (21)
PD98059	chemical - kinase inhibitor	Inhibited	-4.512	9.44e-07	ACOT7,ACTR3,ADIPOQ,AGTR1,ALDOA,ALOX5AP,ANKRD1,ANXA1,APOBEC3B,ATP6V1B1,BAX,BCL2,BCL2L11,BDH1,CCL19,CCL2,Ccl2,CCL20,CCR1,CD4,CD40,CD44,CD74,CD83,CD86,CDC42EP1,CDH1,CDH3,CEBPA,CLU,COL1A1,COL4A1,CREM,CRH,CTGF,CTSB,CXCL10,CXCL2,CXCR4,CYP17A1,CYP1A1,CYP1B1,DES,DSG1,E2F3,EEF1A1,EGFR,EGR1,EMP1,EMP3,ENO1,ENO2,ENTPD1,F2R,FABP4,FTH1,GHRL,GPI,GRIN2C,GRN,HADHB,HMOX1,HSPA5,ICAM1,IGF2,IGFBP3,IL1B,IL1RN,ITGA2,IT…	780 (15)
mir-21	microRNA	Inhibited	-4.462	6.21e-05	AIF1,AOAH,ARNTL,BCL2,BTG2,C1R,CANX,CASP4,CCL17,CCL19,CCL2,CD180,CD226,CDH1,CDH5,CLU,COL1A1,CSF3R,CXCL10,Cxcl3,Cxcl9,DDAH2,EIF4E3,FAM3C,FCGR1A,FGL2,GBP2,GBP5,Gvin1 (includes others),Hmgb2 (includes others),ICAM1,IFI16,Ifi47,IL18,IL1B,IRF1,Irgm1,KIF23,Ldha/RGD1562690,LTB,MYD88,NLRP3,PILRB,PIP4K2A,PLAT,PSME2,RAB7B,RHOB,SMAD5,SOD2,SOD3,Spry1,TAP1,TBC1D1,TCF21,TERT,TGFB1,TIMP3,TLR2,TLR4,TP53,TP53RK,TR…	910 (18)
Alpha catenin	group	Inhibited	-4.442	7.12e-05	ADAM8,ADAMTS2,AXIN2,BCL3,BIRC3,COL1A1,COL5A2,CTSB,CTSV,CXCL10,CXCL12,CXCL2,ELK3,FMNL2,FSTL1,IGF2,IGFBP2,IL1B,IL2RG,IRF1,LYN,MMP12,NFKBIA,NKD1,NOV,PDGFRA,PLAU,PTGS2,RHOC,SP5,TGM2,TIMP1,TNFRSF12A,TSPAN8,VCAM1,VIM,WIPF1,ZYX	696 (11)
PPARA	ligand-dependent nuclear receptor	Inhibited	-4.432	8.36e-18	AADAC,ABCD3,ACAA1,ACAA2,ACACA,ACADM,ACADS,ACAT1,ACOX1,ACSL1,ACSL5,ACTA1,ADIPOQ,ADTRP,AGXT,AHCY,ALDH3A2,ALDOB,ANGPTL4,ANXA2,APAF1,APCS,APOA5,APOC2,APOE,APOM,APP,AQP9,ARHGDIA,ASNS,BAX,BCL2,C1QA,C1QB,C1R,C1S,C2,C8A,C9,Ccl2,CCNT1,Cd24a,CD63,CEBPA,CFH,CHRNA2,CPS1,CPT1A,CPT2,CROT,CSAD,CXCL12,CYBA,CYBB,CYP1A1,CYP2C9,CYP4A11,Cyp4a14,CYP7B1,CYP8B1,DECR1,DIO1,DYNLL1,ECH1,ECI1,ELOVL5,ENTPD1,F11R,FABP1,FABP4…	703 (17)
TRIM24	transcription regulator	Inhibited	-4.357	2.19e-06	AGRN,Apol9a/Apol9b,BLNK,CMPK2,CSRP1,CXCL10,EPSTI1,FBN1,GBP2,GBP4,HNF1B,Ifi47,IFIT2,IFNGR1,IFNGR2,Igtp,IRF1,Irgm1,JAK2,LGALS3,LGALS3BP,MOV10,MYH10,PLAC8,PSMB10,PSMB8,PSMB9,SERPINE1,SHISA5,SOCS2,TAP1,TGFBI,TLR2,TRAFD1,TRPV6,VEGFA	403 (7)
SP600125	chemical - kinase inhibitor	Inhibited	-4.188	1.62e-06	AKR1C3,APOBEC3B,APOE,BAK1,BAX,BBOX1,BCL2,BCL2L11,BDH1,CCL2,Ccl2,CD2AP,CD44,CD83,CD86,CLDN4,COL1A1,CTGF,CTLA4,CXCL10,CXCL16,CXCL2,CYP1A1,CYR61,DSG2,EGR1,FAS,GNS,HIST2H2AA3/HIST2H2AA4,HMOX1,ICAM1,IL1B,IRS1,ITGA2,ITGA3,ITGA6,ITGB4,JUN,JUNB,LAMA5,LGALS9B,MMP12,MTHFD2,NOS2,NR4A1,PARP1,PIK3CD,PLA2G4A,PLSCR1,POSTN,PPM1D,PTGS2,RARB,RB1,SCD,SELP,SERPINE1,SOD2,TGFB1,TLR4,TNFRSF10A,TP53,VCAM1,VEGFA	891 (17)
miR-199a-5p (and other miRNAs w/seed CCAGUGU)	mature microRNA	Inhibited	-4.179	5.89e-06	ACTA1,ACTG2,ALOX5AP,BCAM,CDH1,CELSR1,CMPK2,COL1A1,COL4A1,CSTB,DDR1,GPRC5A,ITGA3,ITGB4,KLF2,KLF4,KRT17,LAMC2,LCN2,LIN7C,MMP7,MPP5,MYL9,RND1,SIRT1,TAGLN,TGFB1I1,WNT5B
Sn50 peptide	chemical toxicant	Inhibited	-4.123	4.22e-06	APOE,BAX,BCL2,BCL2A1,BIRC2,BIRC3,Ccl2,CTGF,CXCL10,CXCL2,FAS,GNAI2,HMOX1,ICAM1,IFNGR2,IL1B,MMP7,NOS2,PTGS2,RACK1,SERPINE1,SLC1A2,TNFRSF21,TNFSF10,TP53,VCAM1	769 (13)
aspirin	chemical drug	Inhibited	-3.926	9.26e-07	ABCG1,BCL2,CCL2,Ccl2,CD40,CD86,CNTF,CROT,CSF1,CX3CL1,CXCL10,CXCR4,GDF15,ICAM1,IL18,IL1B,NCF1,NOS2,NOX4,OLR1,PLA2G4A,PON1,PTGER3,PTGS1,PTGS2,RHOA,SELP,TGFB1,TNFSF10,TP53,VCAM1,XCL1,YWHAE	813 (16)
PTGER4	G-protein coupled receptor	Inhibited	-3.867	2.74e-05	APOA5,APOC2,APP,CCL2,Ccl2,CCL20,CD40,CD44,CMPK2,CP,CXCL10,Cxcl9,CXCR4,CYBB,EGR1,FAM49A,GBP2,GBP4,HIVEP3,IFI16,Ifi47,IFIT2,Igtp,IL18,IL1B,IRF1,Irgm1,NCF1,NOS2,OLR1,OSM,PDGFB,PTGER3,PTGS2,RNASEL,S1PR1,SHISA3,SLAMF8,SLFN13,ST8SIA4,TNFSF10,TOR3A,YPEL3	822 (17)
rottlerin	chemical toxicant	Inhibited	-3.865	0.00192	APOBEC3B,BAX,BIRC3,Ccl2,CIITA,CLDN1,CLDN4,COL1A1,HMOX1,ICAM1,ITGB1,JUN,LPL,NOS2,OCLN,PDGFB,PLSCR1,PRKCD,PTGS2,TJP1,TJP2,VCAM1	818 (15)
IL10RA	transmembrane receptor	Inhibited	-3.851	7.7e-13	AADAC,ABAT,ABCG1,ACOD1,ACSL1,ADGRL2,ALDOB,ANO1,AOC1,APOC2,ARL5A,Art2b,B3GNT7,BAX,BCL2,BMP4,CBS/CBSL,Cd24a,CD300LF,CD40,CELA1,CLEC4M,COL14A1,CSF3R,CST7,CTLA4,Cxcl9,CYP2C18,CYR61,ECM1,EFEMP1,EGF,ENTPD5,FAM83B,FAS,FBN1,FHL1,FOLR2,FSTL1,GBP2,GBP5,GHR,GSDMC,Gsta4,Gstm3,GSTM5,HAO2,HGFAC,HK3,HLA-A,IFI16,Ifi47,IKBKE,IL12RB1,IL18BP,IL1B,IL1RN,IL2RG,INHBA,IRF1,Irgm1,ITGB7,LCN2,LRIG3,MECR,NDRG2,NOS2,NOV,NPL…	554 (14)
pyrrolidine dithiocarbamate	chemical reagent	Inhibited	-3.849	6.95e-09	ANXA1,BCL2,BCL2A1,BIRC3,BMF,CCL2,Ccl2,CCR5,CD40,COL1A1,CTGF,CX3CL1,CXCL10,CXCL2,Cxcl9,CXCR4,CYP17A1,FABP4,GCLC,GNAI2,HLA-DRA,HMOX1,ICAM1,IL1B,IRF1,MMP7,NFKB1,NFKBIA,NOS2,NR4A1,PDGFRA,PSMB8,PTGS2,RACK1,SAMSN1,SELP,SERPINE1,SLC1A2,SOD2,TLR2,TLR4,VCAM1,VEGFA	794 (11)
TSC2	other	Inhibited	-3.846	0.000322	ANXA1,ANXA2,BAX,CASP1,Ccl2,CD68,CP,CRYAB,CXCL10,DPP7,EGR1,EMP3,FAM129A,GFAP,GPNMB,HK2,HMGCS2,HMOX1,HSPA5,IFITM3,IRS1,LDHB,LGALS3,Mt1,NFE2L1,PDGFRA,PDK4,PLP2,PRELP,S100A11,S100A6,SCD,SCPEP1,SOD2,TAGLN,TMEM176B,UCP2	866 (21)
U0126	chemical - kinase inhibitor	Inhibited	-3.799	2.02e-07	ADGRE1,ADIPOQ,ANGPTL4,APC2,APLNR,APOM,ARHGEF2,ASIC2,AXIN2,BAX,BCL2,BCL2L11,BIRC3,CCL17,CCL2,Ccl2,CD44,CDH1,CDH5,CEBPA,CIITA,CLCF1,CLDN2,CLDN4,CNTF,COL1A1,COL4A1,CTGF,CXCL10,CXCL2,CYBB,CYP1A1,CYP1B1,CYP2E1,CYP4F3,DES,EEF1A1,EGF,EGFR,EGR1,EIF4EBP1,ELL,EMP1,ENPP4,ESR1,FABP4,FMO3,G0S2,GADD45B,GCLC,GDF15,GFAP,GFPT2,GRN,Gsta4,HMOX1,HSP90AB1,HSPA5,ICAM1,IL1B,IL1RAP,INHBA,IRF1,ITGA3,ITGA6,ITGB1,JDP2,JUN,…	858 (16)
Bay 11-7082	chemical - kinase inhibitor	Inhibited	-3.761	0.00171	BCL2A1,CCL2,Ccl2,CD44,CD83,CXCL2,HMOX1,HSPA5,ICAM1,IL1B,NFKB1,NOS2,PON1,PTGS2,S100A4,SAMSN1,SOD2,TLR2,TNFSF10	647 (10)
ST1926	chemical drug	Inhibited	-3.737	0.00301	ACTB,AK2,AKR1B1,AP2M1,ARPC2,ARPC3,ATP2B2,CFL1,CLIC1,DYNLL1,ENO1,HSP90AA1,KARS,LGALS1,MGST1,MTCH2,NPM1,ODC1,PABPC1,PDIA3,PFN1,RPL18A,RPL19,RPL39,RPL41,RPL6,RPLP1,SNRPF,SP140,SSTR3,TBL1XR1,TIMM8B,TMSB10/TMSB4X,TP53,TXN,UGCG,YWHAE,YWHAZ
CFTR	ion channel	Inhibited	-3.72	0.00419	ACAA1,ACAA2,ASNS,BLNK,CAPG,CFH,Cyp2d26,CYP4A11,EPHX2,FAAH,FAS,GSR,HADH,HDAC2,NFKB1,NFKBIA,NOS2,PTGS2,SCD,Scd2,SCP2,SLC37A4,SLC7A8	616 (8)
ABCB4	transporter	Inhibited	-3.68	7.69e-07	Ccl2,CCL20,COL1A1,COL4A1,CTGF,CXCL10,ELF3,GPT,LGALS3,NFKB1,NFKB2,PDGFA,SERPINE1,SPARC,TGFB1,TGFB2,TIMP1	551 (7)
Nr1h	group	Inhibited	-3.574	1.4e-05	ABCG1,ABCG5,ABCG8,ACACA,ACACB,AGPAT1,ALDH1A1,APOC2,APOE,ATP1B1,BCL2,BCL3,C2,CCL2,Ccl2,CCR5,CD40,CPT2,CSF1,CXCL10,ERCC8,F2R,G6PC,HCK,IL1B,INSIG2,ITGAL,LAT2,LPL,LTB,MARCKSL1,MYLIP,NFKB2,NLRP3,NOS2,PTGS2,REN,RGN,RUNX3,SCD,SELP,TAP1,THY1,TIMP3,TLR4,TP53	759 (19)
N-acetyl-L-cysteine	chemical drug	Inhibited	-3.526	1.77e-05	ACTA1,AKR7A3,ATP1A3,AVPR1A,BAX,BCL2,BCL2A1,BCL2L11,BSG,CASP4,CCL2,Ccl2,CCL20,CCR5,CD86,CDH1,COL1A1,CTGF,CXCL10,CXCR4,CYBA,CYBB,CYR61,EGR1,FAS,FBXO32,GCLC,GNAI2,HLA-DRA,HMOX1,HSPA5,ICAM1,IL1B,IREB2,JUN,LPL,MAPK8,NOS2,NQO1,PARP1,PLAU,PSEN2,PTGS2,RARB,RHOB,SELP,SERPINE1,SLC16A1,SLC2A2,SOD2,TGFB1,TNFRSF10A,TP53,VCAM1,VEGFA	736 (15)
valsartan	chemical drug	Inhibited	-3.518	0.000169	ADIPOQ,APP,CAPN1,Ccl2,COL1A1,CYBA,CYBB,EGF,GFAP,ICAM1,IL1B,NCF1,POSTN,PTGS2,SERPINE1,TGFB1,TIMP1	921 (20)
fasudil	chemical drug	Inhibited	-3.51	0.0013	BCL2,CCL2,Ccl2,CD40,CTGF,GFAP,ICAM1,IL1B,JUN,NOS2,SLC1A2,TAGLN,TGFB1,TGFB2,TLR4,VCAM1	670 (11)
SAFB	other	Inhibited	-3.464	0.0959	CD74,CDH1,CHD3,CX3CL1,CXCL10,HLA-DRA,HMOX1,JUN,LTB,NOV,PSMB9,TNFSF10
PRDM1	transcription regulator	Inhibited	-3.456	3.03e-05	ACOX2,ADA,ADAM8,ADGRG1,ALPL,ANGPTL4,APOM,AXIN2,BCL2A1,BCL2L11,BMP5,BTK,Ccl2,CCL20,CD53,CD74,CD86,CFH,CIITA,CLDN1,CXCL2,CXCR4,ECM1,ERAP1,ESR1,FGR,FTH1,FZD2,Gsta4,GSTA5,HAL,HIST2H2AA3/HIST2H2AA4,HLA-DQA1,HLA-DRA,IL1B,IRF8,KHDRBS3,LGALS1,LIMK2,MSC,NLRP12,NLRP3,NOS2,PIK3AP1,PLA2G4A,PLAC8,PRDM1,PSMB10,PSMB8,RELN,SLC2A5,SLC6A12,SLCO2B1,ST14,STAT6,TAPBP,TNFSF10,TTR	946 (17)
LY294002	chemical - kinase inhibitor	Inhibited	-3.453	1.34e-05	ABCC1,ACACA,ACAT1,ALOX5AP,APOE,ART3,ATP2B2,BAK1,BAX,BCL2,BCL2L11,BIRC3,BRCA2,BSG,BTK,CASP4,CCL2,Ccl2,CCR1,CD2AP,CD38,CD44,CD74,CD83,CD86,CDH1,CEBPA,CLDN4,COL1A1,CP,CREM,CTGF,CTNNA2,CXCL10,CXCL16,CXCL2,Cxcl9,CYP2E1,CYR61,EGFR,EGR1,ENTPD1,ESR1,F2R,FAS,GCLC,GDF15,GEM,GFAP,GPD1,GRN,GSR,Gsta4,GUCY2C,HDAC2,HMOX1,HNF1B,HSP90AB1,HSPA5,ICAM1,IGF2,IGFBP2,IGFBP3,IL1B,IL1RN,IL3RA,INHBB,IRF1,IRS1,JUN,JUNB,LAM…	913 (16)
KLF15	transcription regulator	Inhibited	-3.401	0.00252	ACADM,ACADS,ACAT1,ACOX1,ACSL1,CPT2,CTGF,DECR1,DGAT2,HADHA,HADHB,PDK4,PXMP2,SCD,SLC25A20,SYNPO	580 (7)
bisindolylmaleimide I	chemical - kinase inhibitor	Inhibited	-3.4	9.77e-05	ARNT,BCL2,BCL2A1,BIRC3,CD44,CLCF1,CLDN1,CLU,CTGF,E2F3,EGFR,EGR1,EIF4EBP1,GDF15,HMOX1,HSP90AB1,HSPA5,ICAM1,JUND,LPL,Mt1,NFKBIA,NR4A1,NR4A2,OCLN,PRKCD,PTGS2,SAMSN1,SERPINE1,SOD2,TJP1,TJP2,TNFSF10,VEGFA	755 (14)
INSR	kinase	Inhibited	-3.369	2.72e-06	ACAA2,ACADM,ACADS,ACSL1,ACSL5,ACTA1,ALAD,ANKRD1,ARHGDIA,ARHGEF2,BCL2A1,C1QA,C2,Calm1 (includes others),CCL2,Ccl2,CD83,CEBPA,CFL1,CORO1A,CPT2,CRAT,CRY1,CSTB,CTGF,CTSB,CTSV,CXCR4,CYP1B1,DAG1,DDR2,DECR1,DES,ECI1,EGR1,ETFB,ETFDH,FABP4,FBLN1,FHL1,Foxn3,GATA6,GCH1,GNB1,GRB7,GRN,HADHA,HADHB,HSD17B10,HSPD1,IGF2,IGF2R,IL1B,IQGAP1,IRS1,JUNB,KLF9,LAT2,LCP1,LGALS1,MAOA,MARCKSL1,MCM5,MMP12,MVD,MYBL2,NDRG1,NDU…	1100 (24)
mir-210	microRNA	Inhibited	-3.345	0.022	ABCC3,CDH1,COL4A2,CTGF,CXCL12,E2F3,ELK3,EPB41L1,FAM3C,FGFRL1,FKBP9,INHBB,KLF6,LASP1,NDRG1,NUP210,P4HB,PSAP,PTPN1,SCARA3,SH3BGRL,STAT6
maslinic acid	chemical - endogenous non-mammalian	Inhibited	-3.317	4e-05	ACTN1,APPL1,ARPC4,BAX,BCL2,CD44,CD47,CDH1,CDO1,CFL1,FLOT2,GPRC5A,IL2RG,ITGA3,JUNB,LIMK2,MSN,NFKBIE,NOS2,PIK3R1,PRKCB,PTGS2,PXN,SHC1,SLC1A2,TGFB1,TLN1,TP53,YWHAE,YWHAG	676 (12)
selenomethylselenocysteine	chemical - endogenous mammalian	Inhibited	-3.302	0.0011	ABCC1,CES1,CLU,EGR1,FABP4,JUN,LOC100365810/Rps17,PSME1,RPS11,RPS12,TIMP3	552 (7)
miR-155-5p (miRNAs w/seed UAAUGCU)	mature microRNA	Inhibited	-3.29	0.0138	AGTR1,ANKFY1,BCL2L11,CASP1,Ccl2,CCL20,CD47,CLDN1,CTLA4,CXCL2,CYR61,DPP7,DSG2,EGFR,FMNL2,HSD17B12,IKBKE,IL13RA1,IL1B,INPP5D,LPL,MARC1,MYD88,NOS2,NT5E,PHC2,PIK3R1,PPL,PTGS2,RCN2,RHOA,SDCBP,SERPINE1,SH3BP4,SLA,SLC30A1,SPI1,TM6SF1,TNFRSF10A
eplerenone	chemical drug	Inhibited	-3.273	5.26e-07	ADIPOQ,Ccl2,CD68,CRH,CTGF,CYBA,CYBB,ICAM1,IL1B,NCF1,NFKB1,NOX4,PDGFA,PTGS2,SERPINE1,TGFB1,VCAM1,VEGFA	797 (15)
ZFP36	transcription regulator	Inhibited	-3.272	0.143	BIRC3,CTSS,CXCL2,CYBB,ICAM1,IL1B,IRF1,JUN,LCN2,MXD1,NFKBIA,OSM,PLAU,PRDM1,PTGS2,SOX6,TLR4,TMEM56,VCAM1
etanercept	biologic drug	Inhibited	-3.265	0.00283	CCL2,CCL20,CD83,CXCL10,CYBB,ICAM1,IL1B,MMP12,NCF1,NOS2,PTGS2	736 (14)
HNF4A	transcription regulator	Inhibited	-3.261	0.00155	AAMDC,AASS,ABCA6,ABCC3,ABCG1,ABCG5,ABCG8,ACAA2,ACAT1,ACOD1,ACOX1,ACOX2,ACSL1,ACSS3,ACTN1,ACTR3,ACTR5,ACVR1,ACY1,ADCY7,ADPRHL1,AGA,AGPAT1,AHSG,AJUBA,AK2,AKAP13,AKR1B1,AKR1C3,ALDH1A1,ALDOB,AMACR,ANG,ANXA5,AOC1,AP2A1,AP3M1,APCS,APOC2,APOE,APOH,APOM,Apon,APP,AQP9,ARMC1,ARPC5,AS3MT,ASAH1,ASB3/GPR75-ASB3,ASNS,ATG4C,ATP10A,AXIN2,BACE1,BDH1,BMP5,BOLA1,C11orf1,C1S,C2,C2orf42,C4A/C4B,C8G,CAMK2D,CAP1,CBS/CB…	1137 (22)
INSIG1	other	Inhibited	-3.244	0.000237	AACS,ABCG1,ACACA,ACACB,ALOX5AP,APOE,CCL17,CCR5,CD68,CLEC4D,CLEC7A,CXCL10,CXCL2,Cxcl3,CXCR4,FABP4,G6PD,HLA-DQA1,HMGCS2,IRF8,LCN2,LPL,OLR1,PLA2G7,PTGS1,SCD,Scd2,SLC2A2,STARD4,TGFB1,TM7SF2,UCP2,VNN1	696 (12)
POR	enzyme	Inhibited	-3.243	3.02e-13	ABCC3,ACSL1,ACTA1,ACTG1,AHR,ALDH1A1,ANXA5,ARNT,ASNS,BDH1,BTC,CD74,Ces2a,CHRNA5,CIITA,CLDN3,CPT1A,CPT2,CSAD,CYP17A1,CYP1A1,CYP1A2,CYP26A1,CYP2C18,CYP4A11,CYP7B1,CYP8B1,ECI1,ELOVL5,ENTPD5,FGL1,FLVCR2,GADD45B,GBP2,GPHN,GSTA3,GSTA5,Gstm3,GSTM5,HADHB,HLA-A,HLA-DQA1,HLA-DRB5,HLF,HMOX1,HSD17B10,HSD17B12,Ifitm1,JDP2,LGALS1,LGALSL,LPL,MAP3K6,MSX2,Mt1,MVD,NR0B2,PDK4,PFKFB3,PLA2G7,SCD,Scd2,SDS,SLC22A5,STARD…	839 (17)
Ro31-8220	chemical - kinase inhibitor	Inhibited	-3.236	0.000392	BCL2,CCL2,CLDN1,COL1A1,EGR1,FABP4,FSTL3,HMOX1,ICAM1,IL1B,ITGB1,Mt1,NOS2,PTGS2,SERPINE1,TNFSF10,VCAM1	713 (19)
PPARGC1A	transcription regulator	Inhibited	-3.207	4.94e-05	ACACA,ACACB,ACADM,ACAT1,ACOX1,ADGRG1,ADIPOQ,APOC2,BAX,BDH1,CD68,CDC42EP1,CIDEB,CPT1A,CYP1A1,CYP1A2,CYP2C9,CYP8B1,DIO1,EGFR,FABP4,FBXO32,G6PC,Gk,GPX1,GRIN2C,HK2,HMGCL,HMGCS2,IL1RN,INSIG2,KYAT1,LIPC,LPL,MAL,MCM3,MCM5,MMP15,NCEH1,NDUFS8,OLR1,PCK1,PDK4,PHYH,PIK3R1,PLIN5,PTGS2,RBP4,RXRA,SCD,SESN2,SLC25A20,SLC39A14,SOD2,SPARCL1,ST8SIA1,TNFRSF12A,TP53,UCP2,UQCRFS1,VEGFA,VEGFD	566 (14)
ZNF106	other	Inhibited	-3.207	0.00805	C4A/C4B,COL26A1,CXCL10,GPNMB,IFITM3,LGALS1,LGALS3,PMP22,PRX,RTN4,SLC11A1,TMEM106B,TNFRSF12A,TSPO
prednisolone	chemical drug	Inhibited	-3.179	0.00556	AGO2,APOE,APP,ATG4C,BAK1,BAX,BCL2,BIRC2,BIRC3,CCL2,Ccl2,CD163,CD86,CTSB,CTSS,CXCL10,CXCR4,CYP1A1,ESR1,FANCC,FAS,FMO2,GAA,HSP90AA1,IGF2BP3,IL1B,Irgm1,KLF9,LIMK2,MAPK8,MYCN,NFIL3,NFKB1,NUDT18,PCK1,PFKP,PIK3CG,PIM2,PLAT,POMC,PTGS2,RB1,RGS19,RHOA,SDC2,SOD2,SOD3,SPON2,SQSTM1,TGFB1,TGM2,TNFSF10,TP53,TXNRD3,ZFP36L2	746 (14)
CR1L	other	Inhibited	-3.121	0.0192	C9,COL18A1,COL1A1,COL4A1,COL4A2,CTGF,FBN1,IL1B,SERPINE1,TGFB1
resveratrol	chemical drug	Inhibited	-3.099	1.21e-06	ADIPOQ,AIF1,APAF1,APP,BAX,BCL2,BCL2A1,BIRC3,BSG,CCL2,Ccl2,CD163,CD68,CDH1,CHUK,CPT1A,CX3CL1,CXCL10,CXCL2,CYBB,CYP17A1,CYP1A1,CYP1A2,CYP1B1,CYP2E1,DYNLL1,EGFR,EGR1,ESR1,FABP4,FAS,FOXO1,FXN,G6PC,GDF15,GPX1,HEY1,HMOX1,HNF1A,HSPA5,ICAM1,IGF2,IGFBP3,IL18,IL1B,ITGAL,JUN,JUND,NFKBIA,NOS2,NQO1,PCK1,PDGFA,PDGFB,PDK4,PLAU,PON1,PSEN2,PTGS2,SARM1,SELP,SERPINE1,SESN2,SIRT1,SLC2A2,SOD2,SQSTM1,TGFB1,TGFB2,TNFRS…	848 (15)
APOE	transporter	Inhibited	-3.095	8.22e-11	ABCA2,ABCG8,ACAT1,ACOX1,ACSL1,ACTB,ADGRE1,ADGRG1,ADIPOQ,ANXA11,APOE,APP,BAX,BCAM,BMP4,CABP1,CALR,CASP1,Ccl2,CCR5,CD40,CD44,CD68,CD86,CLU,COL18A1,COL1A1,CPT1A,CSF1,CSRP1,CTGF,CTSB,CTSD,CTSS,CTSV,CYBB,CYP8B1,CYR61,ECM1,EGR1,EPN2,ESR1,F2R,F2RL1,FCGR1A,FLOT2,GRIA3,HMOX1,HSP90AB1,HSPA1A/HSPA1B,HSPD1,ICAM1,IL10RA,IL10RB,IL1B,IL1RN,ITGA3,ITGAX,JUN,LAMA1,LCN2,LPL,MAP2,MAP3K1,MAPT,MRTFA,MYLIP,MYO1B,NCF1,N…	1033 (21)
CAT	enzyme	Inhibited	-3.082	0.00183	BAX,BCL2A1,CCL2,Ccl2,COL1A1,CYP1B1,GCLC,HLA-DRA,HMOX1,NOS2,PTGS2,SERPINE1,TIMP1,TP53,VCAM1,VIM	754 (17)
GFI1	transcription regulator	Inhibited	-3.061	0.00312	BAK1,BAX,BCL3,CASP1,Ccl2,CD40,CEBPA,CSF1,CXCR4,DDB2,ENTPD1,F2R,HSP90AB1,ICAM1,IKBKB,IL1B,IL1R1,IRF1,JAK3,JUN,KAT2B,MMP7,NFKB1,NFKB2,NFKBIA,NT5E,RASGRP1,RB1,RIPK2,TRAF3	697 (11)
docosahexaenoic acid	chemical drug	Inhibited	-3.054	3.28e-05	ABCD3,ACACA,ACOX1,ADIPOQ,APOE,APP,BAX,BCL2,BCL2A1,Ccl2,CD40,CD44,CD86,COL1A1,CPT1A,CSF1,CTGF,CTLA4,CXCR4,DPYSL2,FAS,FOXO1,G6PC,GDF10,GDF2,HMOX1,IL1B,INSIG2,LOXL1,MAPT,NFKB1,NOS2,NOX4,PCK1,PDE5A,PIK3R1,PLAT,PTGS1,PTGS2,RXRA,SCD,SERPINE1,SERPINH1,TGFB1,TGFB2,TIMP1,UCP2,VCAM1	825 (16)
GPS2	transcription regulator	Inhibited	-3.051	0.0186	Ccl2,CCL20,CXCL10,CYP8B1,FZD1,HIVEP2,HP,NFKBIA,RGL1,RHOB,SHISA5,SLC44A1,VCAM1,WIPF1,ZNF703
ACKR2	G-protein coupled receptor	Inhibited	-3	0.162	ACOD1,CXCL10,Cxcl9,IFI16,Ifi47,IFIT2,Ifitm1,IL1B,Oasl2
IKBKG	kinase	Activated	3.019	6.9e-07	ACOD1,ACTA1,AEBP1,BAX,BIRC3,Ccl2,Ccl9,CCR1,CLU,CP,CSF1,CTSB,CX3CL1,CXCL10,CXCL12,CXCL2,CYP7B1,GBP2,GCH1,GPT,GRN,HK2,HLA-A,ICAM1,IFI16,IKBKE,IL1B,IL1RN,JUNB,LCN2,Mt1,NAGLU,NFKB2,NGF,NID1,NR6A1,OGN,PLD3,Rtp3,SLC16A2,SOD3,TMEM176B,TNFSF10,VEGFA	800 (12)
HTT	transcription regulator	Activated	3.029	0.00505	ABCC10,ACADM,ACTA1,ADAMTS2,ADCY5,ADRA2B,AGRN,ALDOA,ALDOC,AMACR,APOE,APP,ARNTL,ATL2,ATP1A3,ATP2B2,ATP2C1,BCL2,BCL2L11,BCL3,BIRC2,BMP3,BTG3,C1R,CANX,CASP1,Cd24a,CD74,CDHR5,CEBPA,CHUK,CIT,CLDN1,CLDN6,COL18A1,COL4A1,COL4A2,CPNE5,CRYAB,CTGF,CTSD,CTTN,CX3CL1,DLL1,ECI1,EEF1A1,EGR1,EMP3,ENO2,ENO3,EPB41L3,FABP7,FHL1,FXYD6,GCLC,GFAP,GNAL,GPI,GRIN2C,GSR,GSS,GSTA5,HIVEP2,HMGA1,Hmgb2 (includes others),HSP90AB…	1098 (23)
CCR2	G-protein coupled receptor	Activated	3.033	3.56e-05	ADIPOQ,APP,CCL17,CCL2,Ccl2,Ccl9,CCR1,CCR5,CD163,CD40,CD86,CX3CL1,CXCL10,CXCL12,CXCL2,Cxcl9,CXCR4,GPT,IL18,IL1B,ITGAL,TGFB1,TGFB2,TIMP1	816 (17)
TNFSF10	cytokine	Activated	3.034	0.00198	BAK1,BAX,BCL2,BIRC2,BIRC3,CTSB,CXCR4,DPYD,EGFR,FTH1,HLA-A,IFI16,IL1B,IL1RN,JUN,NFKBIA,PLAU,PSME2,PTGS2,SERPINH1,TIMP1,TNFRSF10A,TNFSF10,TP53,VEGFA	822 (14)
cyclophosphamide	chemical drug	Activated	3.041	8.67e-06	BCL2,C4A/C4B,CD44,CLU,CP,Ctla2a,ELF3,FAS,GCGR,GTPBP4,IL18,IL18R1,IL1B,LAMC2,LGALS3,NGF,NOS2,ODC1,PLA1A,PSMB8,S100A11,SLC22A5,TGIF1,TIMP1,TNFRSF12A,TSPAN8,UGCG,UPP1	994 (19)
Pkc(s)	group	Activated	3.045	0.000105	ACAT1,AHR,APP,ARNT,BCL2,BCL2L11,CCL2,CCR5,CD4,CLDN1,CPT1A,CTGF,CTSB,CXCR4,CYBB,CYP1A1,CYP2E1,CYR61,DES,EGFR,EGR1,FABP4,FAS,GADD45B,HMOX1,HSP90B1,HSPA5,IGF2,IL1B,IRS1,ITGB1,JUN,JUNB,KLF6,KRT8,MAFK,NFKB1,NOS1,NOS2,NOX4,NQO1,NR4A1,NR4A2,P4HB,PHLDA1,PON1,PTGS2,PTPRE,RARB,RB1,SERPINE1,SLC1A2,SLC6A3,TAGLN,TGFB1,VCAM1,VEGFA	867 (16)
SRF	transcription regulator	Activated	3.045	0.00413	ACTA1,ACTB,ACTG1,ACTG2,ANKRD1,AVPR1A,BCL2,BCL2L11,BICC1,CAP1,CCDC174,CD177,CLDN1,CLDN3,CPM,CSRP1,CTGF,CXCR4,DES,EGR1,FHL1,FHL2,FILIP1L,FLNA,FST,G0S2,GCH1,GLIPR1,GSTM5,ITGA6,ITGB1,JUN,JUNB,LCN2,LPL,LRP4,MAP4K4,MAPK13,MGAT4A,MGST1,MGST2,MYL9,MYO1B,MYOM1,NFATC2,NPM1,NR4A1,NR4A2,PDLIM7,PKHD1L1,PTGS2,RAMP1,RFX5,RND3,RNH1,SELP,SEMA3A,SEMA6D,SLC37A1,SOSTDC1,TAF5,TAGLN,TBXAS1,TJP2,TJP3,TLN1,Tpm1,Tpm4,TST…	595 (9)
CCL5	cytokine	Activated	3.056	0.000105	ADGRE5,AHR,AIF1,CAPN2,CCL2,Ccl2,CCR1,CCR5,CD163,CD40,CD44,CXCL2,CYP1B1,EGF,EMP1,F2R,F2RL1,GFAP,HMGA1,IL1B,NCOR2,NOS2,OLR1,PPIF,TLR4,TUBB4B,VASP	692 (14)
Pam3-Cys	chemical toxicant	Activated	3.057	6.75e-05	CCL2,CD163,CD83,CD86,CXCL10,CXCL2,IL1B,IL1RL1,IL1RN,LAMP1,MYD88,NOS2,PLAT,SERPINE1,SOD2,TLR2,TLR4,TRAF6	594 (13)
RAC1	enzyme	Activated	3.064	0.00238	ANKRD1,Ccl2,CD86,CDH1,CIITA,CTGF,DPYSL2,ESR1,FAS,HMOX1,ICAM1,IL1B,IL33,ITGA6,ITGB1,JUN,MAPK8,PAK1,PTGS2,RAC1,RHOA,SHC1,SOD2,SOX5,SOX6,TGFB1,VCAM1,VEGFA	759 (15)
BAX	transporter	Activated	3.074	0.00299	APAF1,BAK1,BAX,BCL2,BCL2L11,BIRC2,CTSB,CTSD,CTSS,CXCL10,HLA-A,Ifitm1,MMP12,PDIA6,TGM2,TIMP1,TRAF3	930 (20)
tributyrin	chemical drug	Activated	3.085	0.00192	BCL2A1,BIRC3,CCL2,CCL20,CLDN1,CTGF,CXCR4,CYR61,DAPP1,HSPA5,IL1B,INHBA,KRT17,NDRG1,NFKB2,OCLN,OLR1,PTGS2,SAMD4A,SLC30A1,SOD2,UGCG
JAK1	kinase	Activated	3.085	0.024	BCL2L11,BCL3,BMF,CCL2,CD40,HLA-A,ICAM1,IFIT2,IL1B,IRF1,Oasl2,OSMR,PSMB9,RUNX1,TAP1,TNFRSF21
ROCK2	kinase	Activated	3.086	0.0011	APP,Ccl2,CD44,CEBPA,DES,DSG1,FAS,ICAM1,MSN,PPL,SERPINE1,TAGLN,VCAM1	651 (12)
TFEB	transcription regulator	Activated	3.095	0.0123	ARSB,CCL17,CDH1,CTSB,CTSD,GBA,GNS,IL1B,LAMP1,NAGLU,PSAP,SCPEP1,VEGFA
RIPK2	kinase	Activated	3.101	2.12e-05	ABCG5,ACACA,ACADM,ACOD1,ACOX1,ACSL1,ARL5C,Ccl2,CD40,CD86,CXCL10,CXCL2,DGAT2,FABP1,ICAM1,IL33,MARCKSL1,MCOLN2,NFKB2,NOS2,PDE4B,RALGDS,RASGRP1,SCD,SOD2,VCAM1	811 (12)
REL	transcription regulator	Activated	3.108	0.0037	ADK,AGA,AHR,AP5Z1,APP,BCL2,BCL2A1,BCL3,CAMK2D,CCL2,CD40,CD86,CDH1,CIITA,COTL1,CREM,CTSV,CXCL10,Cxcl9,DCLRE1B,E2F3,ESR1,FAS,GADD45B,HLA-A,ICAM1,IL18,IRF5,IRF8,JUN,KPNA3,NAB2,NFKB1,NFKB2,NFKBIA,NOS2,NR4A1,NRARP,PHGDH,PLA2G16,PPP1R14B,PYCARD,RDH10,SLC35A3,SLC7A6,SOD2,TNFRSF10A,TNFSF10,TWNK,VIM,ZHX3	566 (13)
cytokine	group	Activated	3.113	2.8e-08	ANG,APP,BAX,BCL2,BCL3,BMF,CCL2,CD4,CD40,CD86,CLU,CRH,CSF1,CX3CL1,CYR61,EGR1,FAS,GFAP,HMOX1,ICAM1,IGFBP2,IRF1,ITGA6,JUN,LIF,MAPK8,MMP12,NGF,NOS1,NOS2,NOV,PDCD1LG2,PLAT,PLAU,PON1,PTGS2,RIPK2,RPSA,S100A4,SELP,SERPINE1,SOCS2,SOD2,SPARC,TGFB2,TIMP1,TLR2,TLR4,UPP1,VCAM1	723 (13)
EGF	growth factor	Activated	3.116	9.11e-05	ACTN1,ADA,ARHGEF2,BAK1,BCL2,BIRC2,BTG2,CASP1,CCL17,Ccl2,CCL20,CD44,CDC42EP1,CDH1,CDH4,CLDN2,CLDN3,CLU,COL1A1,CREM,CTGF,CTSD,CXCL2,CXCR4,CYP1A1,CYR61,DPP4,E2F3,EEF1A1,EGFR,EGR1,ELF3,ESR1,EZR,FABP7,FST,FSTL1,GDF2,GFAP,GRB7,Gsta4,HMOX1,HNRNPK,ICAM1,IGF2,IGFALS,IGFBP2,IGFBP3,IL1B,IL1R1,IL9R,INHBA,IRS1,ITGA2,ITGB1,JUN,JUNB,JUND,LCN2,LIMK2,MMP12,MYCN,NCF1,NFE2L1,NGF,NOS2,NR4A1,NR4A2,OCLN,ODC1,PDK4,PLAT…	943 (19)
SNCA	enzyme	Activated	3.124	9.56e-05	AIF1,ALDH1A1,BAX,CARMIL1,CCL2,Ccl2,CD68,CD74,CFL1,CIITA,CTHRC1,CTSB,Cutal,CYBB,DCTN1,DDC,EGFR,EZR,GBP2,GBP5,GFAP,GUCY2C,HLA-DQA1,HLA-DRA,HLA-DRB5,HOMER2,HSP90B1,HSPA5,ICAM5,Ifi47,IL13RA1,IL1B,IRF1,KCTD6,LDHB,LMO7,MEGF11,NCF1,NOS2,NOV,NR4A2,NWD2,PBX1,PLAC8,PLSCR1,PRKCD,PSMB9,PTK2B,PYGB,RBP4,SERPINB1,SERPINE1,SLC18A2,SLC6A3,STX1B,TP53,TUBB3,UCHL1,YWHAE,YWHAG,YWHAH	662 (16)
mir-223	microRNA	Activated	3.125	0.00748	APOBEC1,C15orf48,CAMKK1,CD180,CHUK,Clec4b2,CSF1,EGF,EMP1,FAM198B,FGL2,Gstm3,GSTM5,HPGDS,ICAM1,IFI16,IL1B,IL1RN,LPL,MMP27,MYOF,NDRG2,NFIA,NLRP3,NQO1,PARP1,POSTN,RIPK3,S100A6,SLC11A2,SOAT1,TGFBI,Tlr13,TLR4
captopril	chemical drug	Activated	3.139	1.72e-07	ANXA1,ASNS,C4A/C4B,CD44,CLU,CP,CYP2E1,EFEMP2,EPHX2,FBLIM1,GCGR,GNAI2,GTPBP4,HMOX1,IL1RN,LAMC2,LCN2,LGALS3,MAOA,MCM3,NOS2,POSTN,PSMB8,PTGS2,REN,S100A11,TGFB1,TGFB2,TIMP1,TMSB10/TMSB4X,TNFRSF12A,Tpm1,TSPAN8,UPP1	858 (19)
EHHADH	enzyme	Activated	3.148	5.26e-05	ABCD3,ACAA1,ACOX1,ACSL1,CYP4A11,Cyp4a14,MGLL,PDK4,PEX11A,SCP2	321 (7)
HSD17B4	enzyme	Activated	3.148	0.00456	ABCD3,ACAA1,ACOX1,ACSL1,CYP4A11,Cyp4a14,MGLL,PDK4,PEX11A,SCP2	371 (7)
formaldehyde	chemical - endogenous mammalian	Activated	3.162	0.00112	BAX,EGR1,GABBR1,GHR,JUN,JUNB,JUND,NOS2,PENK,PON1,PTGS2,SSTR3	834 (19)
SELPLG	other	Activated	3.162	0.014	BCL2A1,CCL2,CXCL2,CXCR4,CYP1B1,HCK,IL1B,PRKCD,SERPINB9,STAT6
cephaloridine	chemical drug	Activated	3.181	0.00865	ANGPTL4,CCL17,CCL20,CTGF,CXCL10,CYP1B1,CYP2C9,DSG2,EXO1,G6PD,GNAI2,GPNMB,GSTM5,HMOX1,HSPA1A/HSPA1B,KCNH1,MAPK8IP3,MCM3,MCM5,MMP12,MMP16,NQO1,OSMR,PEX13,PIR,Pvr,RAB31,RND1,TNFRSF12A
3-methylcholanthrene	chemical toxicant	Activated	3.193	0.000104	CYP1A1,CYP1A2,CYP1B1,CYR61,GSR,GSTA3,GSTA5,GSTM5,HNF1A,HNF1B,HP,IL1B,Mt1,NQO1,NR4A1,PON1,PTGS2,SLC7A11,TP53	874 (13)
hemozoin	chemical - endogenous non-mammalian	Activated	3.195	0.00427	CCL2,Ccl2,CCR1,CCR5,CD83,CXCL2,CXCR4,HMOX1,ICAM1,IL1B,NOS2	728 (12)
PRNP	other	Activated	3.201	0.00166	ADAM8,AHR,APOE,APP,BAX,BCL2,CCL2,CD44,CHST8,CTSD,EGR1,FST,HSP90B1,HSPA1A/HSPA1B,HSPA5,IGF2,IL1B,IRS1,NOS2,PDIA3,PLPP3,TLE1,TP53	895 (16)
ECSIT	transcription regulator	Activated	3.205	2.2e-06	BCL3,CD44,CD83,HMOX1,IL1B,IL1RN,JUNB,NFKB1,NFKB2,NFKBIA,NFKBIE,NR4A2,PTGS2,SOD2	648 (13)
IL27	cytokine	Activated	3.225	0.0003	ADGRE1,AHR,CCL2,CCL20,CD163,CD63,CD74,CD86,CIITA,CTLA4,CX3CL1,CXCL10,DEPP1,EGR1,GBP2,HLA-A,HLA-DQA1,HLA-DRA,ICAM1,IL18,IL18BP,IL1B,IL1RN,IRF1,NOS2,PRDM1,PTGS2,SPTBN1,TAP1,TNFSF10,TNFSF13,VCAM1,VIM	667 (15)
Hbb-b1	transporter	Activated	3.232	1.6e-08	BCL2L11,C1QA,C8A,Ccl2,CCR5,CD44,CD74,CEBPA,CIITA,CLEC7A,CMTM3,CXCL10,Cxcl9,FTH1,ICAM1,IL10RA,IL1B,IL2RG,LTB,LY86,SERPINF2,TLR2,VCAM1	393 (7)
TYROBP	transmembrane receptor	Activated	3.242	6.98e-08	ABCC4,CCL2,CD40,CD83,CD84,CD86,GPX1,HLX,ICAM1,IL10RA,IL13RA1,IL18,IL1B,IRF8,ITGAX,ITGB1,ITGB4,NCKAP1L,NOD2,NPC2,NRROS,PLEK,SAMSN1,SLC1A5,TMEM106A,TYROBP	690 (16)
IFNA4	cytokine	Activated	3.253	0.132	ATP2B4,CD86,CXCL10,GBP2,GBP5,H2-T24,IFIT2,Irgm1,JAML,LILRB4,PIK3AP1
phytohemagglutinin	chemical drug	Activated	3.257	2.01e-06	ACOX1,AHSG,AIF1,APOC2,APP,ARSB,BCL3,CALU,CCL2,CCNT1,CD3D,CD44,CD47,CD83,COL18A1,CPM,CPS1,CRMP1,CSF1,CTLA4,CXCL10,CXCL12,CXCR4,ENPEP,FAS,FBN1,FGR,FKBP9,FOLR2,FOXA3,GCLC,GNAI1,GPD1,GUCY1B1,HDAC2,HSP90AA1,ICAM1,IFNGR2,IL1B,IL21R,IL2RG,INPP1,ITGA8,JAK2,JAK3,KCNMB1,KCNN4,KIF23,KLF2,LAMP1,LBP,LCAT,MAOA,MAP1B,MMP12,NAGLU,NFKB1,NFYB,NT5E,PEMT,PLCD1,PTGER3,PTPN1,PTPN12,PTPRC,RARB,RB1,RPS16,RXRA,SHC1,SLC16…	823 (14)
trichostatin A	chemical drug	Activated	3.258	7.9e-07	ABHD5,ACTB,ADGRE1,ADGRL2,AGRN,ALPL,AMACR,APAF1,APOE,APP,BAK1,BAX,BCL2,BCL2A1,BCL2L11,BMP4,BRCA2,C1QTNF6,CA5A,CCL2,Ccl2,CD44,CD86,CDCA7,CDH1,CEBPA,CIITA,CLDN1,CLU,CREM,CSF3R,CXADR,CXCL10,CXCL12,CXCR4,CYBB,CYP1A1,CYP1B1,CYP3A7,CYP4B1,DAG1,DNMT3B,DOK2,ELF3,ESR1,EZR,F2R,FABP4,FAS,FBLN1,FGFR4,FNBP1,G6PD,GCLC,GDF11,GHR,GNAI2,GSTA3,HDAC2,HLA-DRA,HMGCS2,HSPA5,ICAM1,IGFBP3,IL10RA,IL1B,INA,IRF1,IRF8,LGMN,L…	916 (18)
SP1	transcription regulator	Activated	3.268	4.25e-10	ABCC8,ACSL1,ACVRL1,ADA,ADCY4,ADRA1B,AEBP1,AGTR1,ALDH3A2,ALPL,APOE,ASNS,BACE1,BAX,BCL2,BMP4,CBS/CBSL,CCL2,Ccl2,CCL20,CD40,CDH1,CEBPA,CES1,CHRNA5,CIITA,CKB,COL1A1,CREM,CRYAB,CTGF,CTSD,CXCL10,CXCL12,CXCR4,CYBRD1,CYP17A1,CYP1B1,CYP26A1,CYP7B1,EGFR,EGR1,ESR1,EZR,F2R,FAS,FES,FGFR4,FLNA,FOLR2,GDF15,GHR,GLTP,GNAI2,GSS,HADHA,HADHB,HDAC2,HK2,HMGA1,HMOX1,HSD17B7,HSPA5,ICAM1,ID4,IFITM3,IFNGR1,IGF2,IGFBP3,IL1…	987 (19)
NOD2	other	Activated	3.291	0.000423	ACOD1,ACSL1,ARL5C,AXIN2,BCL2A1,CCL2,CD40,CXCL10,CXCL2,ICAM1,IL18,IL1B,KLF2,MARCKSL1,MCOLN2,NFKB1,NFKB2,NFKBIA,NOS2,PDE4B,RALGDS,RASGRP1,SOD2	824 (11)
hyaluronic acid	chemical - endogenous mammalian	Activated	3.292	2.77e-06	BCL2,BCL3,Ccl2,CD40,CD44,CD83,CD86,CXCL10,CXCL2,Cxcl9,CXCR4,FST,ICAM1,IL1B,IRAK3,IRF5,JUN,MMP12,MYD88,NCF1,NFKB1,NFKBIA,NOS2,NR4A1,NR4A2,PLAU,PTGS2,PTPRC,RHOA,RHOC,SERPINE1,TGFB1,TGFB2,TIMP1,TLR2,TLR4,VCAM1	716 (12)
cholesterol	chemical - endogenous mammalian	Activated	3.298	5.05e-10	ABCA2,ABCA6,ABCG1,ABCG5,ABCG8,ACAT1,ACSL1,ADGRE1,APCS,APOE,APP,AQP9,BSG,C15orf48,C1QC,CASP1,CCL2,Ccl2,CCR5,CD68,CES1,Ces2a,COL1A1,CXCL10,CXCL2,CYBB,CYP7B1,CYP8B1,DDC,DES,EPHX1,GBA,GNAI1,GSTA5,HLA-DRB5,HSP90B1,HSPA5,ICAM1,IL10RA,IL10RB,IL1B,IL1RN,INHBA,ITGAX,LAPTM5,LGALS3,LPL,MAP2,MAPT,NR0B2,NR4A1,NR4A2,PCSK9,PTGS2,RHOA,SCD,SCP2,SLC7A5,STARD4,STARD5,STX3,TGFB1,TIMP1,TIMP3,TLR4,TM4SF19,TM7SF2,TMEM1…	668 (18)
JAK1/2	group	Activated	3.3	0.0843	CCL2,Ccl2,CD74,CIITA,GBP2,GBP5,HLA-DQA1,HLA-DRA,HLA-DRB5,ICAM5,Ifi47,IRF1,LMO7,NOS2,NOV,PLAC8,PSMB9,PTK2B
CAMP	other	Activated	3.304	4.47e-05	BAK1,BAX,BCL2,BTC,CCL2,Ccl2,CCL20,CD83,CD86,CSF1,CSF3R,CXCL10,CXCR4,ICAM1,IL18,IL1B,IL1RAP,IL1RN,ITGAX,ITGB2,MYCL,MYD88,NFKB1,NOS2,PTGS2,TGFB1,TLR2,TLR4,TP53	608 (14)
Am 580	chemical toxicant	Activated	3.304	0.000273	CYP26B1,Cyp2c70,FOLR2,IFNGR1,IRF1,ITGA6,LRAT,MYCN,NOS2,NTRK1,PLAT,RARB,RDH12,TGM2,TIMP1	708 (16)
TET2	enzyme	Activated	3.307	3.28e-05	ADAM8,ANXA2,APOBEC1,APOBR,ATP1A3,ATP4A,BCL2L11,BCL3,Ccl2,CLEC4D,CMPK2,DDB1,EPCAM,FAM129A,FAM129B,FBXO15,FGL2,HAL,IFI16,IFIT2,Ifitm1,IFITM3,IL1B,IL1R1,ITGA2,ITGAX,ITGB2,JAML,KLF2,LILRB4,LTO1,LXN,MMP27,P2RY2,RND3,SEC14L1,SERAC1,SLC6A8,SPINT1,TIMP1	411 (7)
TRADD	other	Activated	3.317	0.0018	BCL2A1,CCL2,CX3CL1,CXCL2,ICAM1,IL18R1,IRF1,NFKBIA,RIPK2,RND1,VCAM1	551 (15)
Salmonella enterica serotype abortus equi lipopolysaccharide	chemical toxicant	Activated	3.348	0.014	ASNS,ATL1,ATP1B1,BIRC3,Ccl2,CCL20,CXCL2,EGR1,FJX1,G0S2,GADD45B,GEM,GJB2,GPRC5A,HEY1,IFIT2,IL18,IL1B,INHBA,IRF1,LRRC8C,MCOLN2,MGLL,NLRP3,NR4A2,PHLDA1,PIM2,PLA1A,PLAC8,PLAU,PTGS2,RIPK2,SIAH2,STARD4,SYNJ2,SYNPO2,TIFA,TPD52
TCR	complex	Activated	3.349	6.37e-07	ABCD3,AK2,ALDOA,APOE,BCAT1,BCL2,BCL2A1,BCL2L11,BCL3,BIRC3,BSG,CCL17,CCR1,CCR5,CD38,CD4,CD44,CD8B,CDH1,CTLA4,CTSB,CXCL10,CXCR4,ECH1,EGR1,ENO1,FAS,FLNA,FYN,GADD45B,GBP4,GLUD1,GRIA3,HADH,HSD17B10,HSP90B1,HSPA5,HSPD1,IFIT2,IFNGR1,IL12RB1,IL18R1,IL1RL1,IRF1,ITGB7,JUN,JUNB,KLF2,LAMP1,LCK,LCP2,LDHB,LIME1,LPIN2,MAPK8,MDH1,MYCN,MYD88,NFATC2,NFKB1,NFKB2,NFKBIA,NR4A1,ODC1,P4HB,PDE3B,PIK3CD,PIK3R1,POMC,PRDM1…	704 (15)
Ifn gamma	complex	Activated	3.357	9.75e-06	CASP1,CCL2,Ccl2,CD86,COL1A1,CXCL10,CXCL16,Cxcl9,CYBB,ESR1,FAS,HLA-DRA,ICAM1,IL18BP,IL1B,IL33,IRF8,JAK2,LAMA1,LIF,MAP4K4,MYD88,NOS2,PCK1,PSME1,PSME2,SOCS7,TERT,TGFB2,TLR4,TNFSF10	771 (14)
HMGB1	transcription regulator	Activated	3.361	0.0147	BAX,CCL2,CCL20,CCNG1,CD163,CD40,CD83,CD86,FGL1,GFAP,HLA-G,ICAM1,IL1B,IL1R1,PTGS2,SIRT1,TLR2,TLR4,VCAM1
IL17A	cytokine	Activated	3.379	3.13e-06	ACTB,BCL2,BCL2A1,BTC,CCL17,CCL2,Ccl2,CCL20,CD163,CD40,CD68,CD83,COL1A1,COTL1,CTGF,CTTN,CX3CL1,CXCL10,CXCL12,CXCL2,Cxcl9,CXCR4,CYP7B1,CYR61,ENTPD1,FAS,FMO1,GBP2,ICAM1,IL1B,IL1RN,IL33,JUN,KLF2,KRT17,LCN2,LIF,LPL,MAP3K1,MSX2,NOS2,NTN1,OCLN,OSMR,PLAU,PLXNB2,PTGS2,SELP,TIMP1,TLR2,TLR4,TNFRSF14,TRAF6,VCAM1,VEGFA,VEGFD,YWHAG,ZC3H12A	783 (13)
FGFR1	kinase	Activated	3.401	0.173	BAX,BMP4,COL1A1,DLL1,EEF1A1,EIF4EBP1,JUN,LIF,PDPK1,PLAU,PLXNB2,PTGS1,PTGS2,RPS6,SFN,SLC2A2,SPARC,STAC3,VIM
IPMK	kinase	Activated	3.434	5.79e-05	ACTB,CORO1A,CSRP1,CYR61,FLNA,HSP90AB1,JUN,JUNB,MYL9,PFN1,PMP22,TAGLN2	552 (11)
NOS2	enzyme	Activated	3.438	1.62e-07	ACTA1,ADIPOQ,APP,BAX,BCL2,BCL2A1,CCL2,Ccl2,Ccl9,CD44,CD53,CD86,CFD,CLEC4D,COL4A1,CP,CSF3R,CTSC,CXCL2,Cxcl9,CYP2E1,FABP4,FAS,FOXO1,G6PC,G6PD,GPD1,GPT,HMOX1,IL1B,IL1RN,IRS1,KLF6,LCK,LCN2,LGALS3BP,LILRB4,MAPK8,MCM5,NFKBIA,NOS2,NRTN,PLSCR1,PTGS1,PTGS2,SERPINH1,SLC1A5,STXBP1,TGFB1,THY1,TIMP1,TLR4,TNFSF10,TOR3A,TYROBP,VEGFA	828 (16)
RETNLB	other	Activated	3.453	3.6e-05	CCL2,Ccl2,Ccl9,CCR1,CCR5,CD86,COL1A1,CTGF,FABP1,FABP4,FZD1,HEY1,IL13RA1,IL1B,IRS1,LAMA1,MAP3K6,MMP12,MSN,NR4A1,PLA1A,SOCS2,TERT,TGFB1,TIMP1,Tlr13,TLR2,UBE2T	887 (17)
imiquimod	chemical drug	Activated	3.491	0.0489	Ccl2,CD40,DDB1,DDB2,HHIP,HMOX1,ICAM1,IL18,IL1B,IL1RN,ITGB2,JUNB,PTGS2,SLC46A1,SOD2,TGFB1,TNFSF10
OSM	cytokine	Activated	3.494	2.72e-10	AADAC,ABCC1,ABCC3,ABCC4,ABCC5,ABCC8,ABCG1,ACAA1,ACSL5,ADGRG6,AHR,AKR1C3,AMACR,ANXA1,ANXA2,ANXA3,AQP9,ARHGEF2,ASAH1,ASNS,ATP2B4,BAK1,BBOX1,BCL2,BTC,C1R,C1S,C4BPA,CADM4,CASK,CASP4,CBX3,CCL2,Ccl2,CCL20,CDH1,CDH3,CEBPA,CLDN4,CLPX,COL1A1,CPM,CRLF1,CRY1,CTSV,CXADR,CXCL10,CXCL12,CXCL2,CYP1B1,CYP4F3,DCTN1,DNASE1L2,ECM1,EIF4EBP1,EMP3,EPCAM,EPHB6,ETFB,FMO5,GBP2,GNS,GPNMB,HK2,HLA-A,HMOX1,HP,HSPA5,ICAM1,IFNG…	822 (15)
aldesleukin	biologic drug	Activated	3.499	3.47e-06	BCL2,CALR,CANX,CD86,FCGR3A/FCGR3B,HLA-DRA,HLA-G,IFI30,IFNGR2,IRF1,JAK2,PDIA3,PSMB9,RFTN1,RFXAP,TAP1,TAPBP
CD40	transmembrane receptor	Activated	3.516	2.3e-06	AGTR1,BAX,BCL2,BCL2A1,BCL2L11,BIRC3,CALR,CCL17,CCL2,Ccl2,CD38,CD40,CD44,CD83,CD86,CSF1,CTLA4,CX3CL1,CXCL10,CXCL12,Cxcl9,DAPP1,FAS,HSP90B1,HSPA5,ICAM1,IL10RA,IL13RA1,IL18,IL1B,IL1RN,IRF1,ITGAL,ITGB1,ITGB2,JUN,KLF4,KLF9,LGALS3,NFKB1,NFKB2,NFKBIA,NOS2,PRDM1,PSMB10,PSMB9,PTGS2,SAMSN1,SERPINE1,TAP1,TAP2,TAPBP,TLR2,TNFSF10,TP53,VCAM1,VEGFA	694 (15)
LDL	complex	Activated	3.519	4.04e-07	ABCG1,AKAP1,APOBEC3B,APOE,AXL,BCL2,BCL2A1,CAPN1,CAPN2,CASP1,CBS/CBSL,CCL2,Ccl2,CCL20,CD40,CD68,CDH5,CLIP2,CREM,CTGF,CXCL10,CXCL2,CYBB,CYP2C9,EGR1,FABP4,FCGR1A,G0S2,GCLC,GNAI1,GPX1,HMOX1,HSP90B1,HSPA5,ICAM1,IFIT2,IGFBP2,IGFBP3,IL10RA,IL1B,IL1RN,IRAK3,JUN,LASP1,MMP12,MMP16,MSC,NCF1,NFKB1,NOS2,NPC2,NR0B2,NR4A1,NR4A2,OLR1,PLAT,PLAU,PTAFR,PTGS2,RND3,SELP,SERPINE1,SHC1,SIPA1,SOD2,TGFB1,TLR4,TNFAIP8L2,T…	825 (12)
C5	cytokine	Activated	3.525	0.00258	APCS,BCL2,CA5A,CCL2,Ccl2,CD63,CD86,CSF1,CXCL10,CXCL2,CYBB,DAG1,EGR1,FCGR1A,GDF15,HSPA5,ICAM1,IFNGR2,IL18R1,IL1B,ITGB2,NFKB1,NFKBIA,NGF,PLAT,SERPINE1,SLC25A15,TGFB1,VCAM1,VEGFA	578 (12)
ETS1	transcription regulator	Activated	3.534	0.0309	APOC2,ARHGDIB,ARPC2,BAX,BMP4,CASP1,CCL2,Ccl2,CCNG1,CD44,CDH5,CHUK,CTGF,EGR1,FGFR4,HMOX1,HSPA1A/HSPA1B,ICAM1,IGF2BP3,ITGB2,JUNB,KRT8,LCK,LTB,MMP7,NCF1,NFIL3,NQO1,PARP1,PLAU,PRDM1,PTPRN2,REN,RUNX1,RUNX3,SERPINE1,SPI1,TBXAS1,TGFB2,THY1,TP53,TYMS,VEGFA,WAS,ZAP70
A23187	chemical reagent	Activated	3.541	0.00374	AGTR1,BCL2L11,CALR,CD40,CD83,CD86,CRH,CTLA4,EGR1,GCH1,HSP90B1,HSPA5,ICAM1,IL1RL1,INHBA,JUN,JUNB,LCN2,NGF,NR4A1,ODC1,PTGS2,REN,SERPINE1,SHC1,TLR2,TLR4,TNFSF10,TP53,VEGFA	777 (16)
5-azacytidine	chemical drug	Activated	3.544	1.78e-05	ANXA2,CALR,CANX,CAVIN1,CD44,CDH1,CIITA,CLCF1,CLDN1,COL1A1,CTNNA1,CXCL12,ECH1,ESR1,FYN,GDF15,HEXIM1,HK2,HSP90B1,HSPA5,HSPD1,INHBA,IRF8,ITGAL,KLF6,KRT17,LDHB,Mt1,MYO1B,NOS2,PAH,PLAU,PPM1D,PTGS2,RARB,RHOB,RPS6KA6,RUNX3,SERPINB8,SHC1,SLC7A5,TERT,TGM2,TUBB,UPP1,ZYX	861 (15)
ERG	transcription regulator	Activated	3.55	0.00334	ABCC4,ACTN1,ADD1,ADGRG1,ARHGAP17,ARHGAP4,ARHGEF2,AXIN2,BIRC3,CDH1,CXCR4,DBN1,DOCK10,ELMO1,EPB41L3,FHL1,FMNL2,FYN,GDF2,GFRA3,GUCY1A1,GUCY1B1,ICAM1,ITGA6,LAMA5,MYCN,MYO5A,NDRG1,NFIL3,NR4A2,NRG1,PLA1A,PLAT,PLAU,PLEK,PLPP3,PTPN6,PXN,RAB7A,RASIP1,RCAN2,RHOA,RPS11,RRAS,SPARC,TGFB1I1,Tpm1,VIM,WIPF1	877 (16)
D-glucose	chemical - endogenous mammalian	Activated	3.577	7.06e-14	ABCG1,ACAA1,ACAA2,ACACA,ACADM,ACOX1,ACSL1,ACTA1,ACTB,ACTG2,ADA,ADCY5,ADIPOQ,AGTR1,AKR1B1,ALDOA,ALDOB,ALDOC,ANO1,ANXA1,ARF4,ARNTL,ART3,ASNS,ATP2B2,ATP2B4,BAX,BCAT1,BCL2,BCL2L11,BMP4,CALR,CANX,CAP1,CCL2,Ccl2,CCL20,CEBPA,CLU,COL1A1,COL4A1,CPT2,CREM,CTGF,CTSB,CTSV,CX3CL1,CXCL2,CXCR4,CYBA,CYBB,CYP2E1,DECR1,DES,EGR1,EIF2B4,ELF3,ENO1,FAS,FBXO32,FKBP2,FST,G6PC,G6PD,GCDH,GCGR,GCH1,GDF15,GFAP,GHRL,GOT1,GPD…	1043 (21)
MAP4K4	kinase	Activated	3.586	1.5e-05	ACAA2,ACACA,ACACB,ACADS,ACSL5,AUH,BCKDHB,Calm1 (includes others),CEBPA,CHPT1,CHSY1,COQ5,DHRS4,GCDH,GOT1,HADH,HADHA,HADHB,HMGCL,HSD3B7,IMPDH1,IVD,LDHB,MGLL,NDUFA5,NDUFS8,NT5C2,PEX11A,PEX16,PEX19,PEX3,PHYH,PNPLA3,PTS,PXMP2,SCD,SCP2,UQCRFS1	995 (17)
methylprednisolone	chemical drug	Activated	3.589	5.68e-21	ABAT,ACSL1,ADGRL2,ADK,ADRA1B,AHCY,Akr1c12/Akr1c13,AKR1C3,ALAD,ALDH1A1,ALDH3A2,ALDOB,ANXA1,ANXA2,ANXA3,ARNTL,ARSB,ASAH1,ASNS,ATP1B1,ATP4A,ATP5IF1,ATRN,B4GALNT1,BDH1,C1QB,C9,Calm1 (includes others),Ccl2,CCNG1,Cd24a,CD38,CD44,CD74,CDH1,CDH3,CELA1,Chn2,CLDN3,CNP,CPS1,CREM,CROT,CTGF,CTNNA2,CTSC,CTSS,CTSV,CYBB,CYP1A2,Cyp2c23,CYP4F3,CYP4F8,DIO1,DPYS,DSG1,DYNLL1,ELOVL5,EMP1,EPHX1,EPHX2,EPN2,FAAH,FABP7,FB…	1081 (19)
SMAD3	transcription regulator	Activated	3.589	0.00905	ANKRD1,AXIN2,BCL2,BCL2L11,CCL2,Ccl2,CDH1,CDH5,CIITA,COL1A1,CTGF,CXCL10,DDB1,DES,EGR1,ESR1,FST,FSTL3,FZD8,GADD45B,HEY1,HMOX1,HP,IL1B,INPP5D,ITGB1,JUN,JUNB,JUND,LGALS9B,MMP12,MXD1,NOS2,PDGFB,PTGS2,PTP4A3,PTPRK,RAC1,RHOB,S1PR1,SERPINE1,SLC25A4,SMAD5,TAGLN,TERT,TGFB1,TGFB2,TIMP1,TIMP3,TPSAB1/TPSB2,VEGFA,VIM,ZYX	823 (16)
PRL	cytokine	Activated	3.598	4.05e-07	ACTB,ACTR3,AKR1C3,ANXA2,ANXA3,ANXA5,APP,BCL2,BOK,CAPN2,CCL2,CD40,CDH1,CLDN3,CLU,CMPK2,COL1A1,CRH,CTSB,CTSD,CTSS,CTSV,CXCL10,DES,ECM1,EGF,EGFR,EGR1,ENO1,EPSTI1,ESR1,GPNMB,HELZ2,HSD17B7,HSPD1,IGF2,IGFALS,IGFBP3,IRF1,JAK2,JUN,LAMC1,LY6E,MAGED1,MFGE8,MGST1,MSN,NFKB1,NOS2,OCLN,ODC1,P4HB,PARM1,PCOLCE,PDGFRA,PDK4,PENK,PLAT,PLCD1,PLSCR1,PPM1K,PSME1,PSME2,RALB,RASD1,RNASE4,RPSA,SAMD9,SCP2,SHISA5,SOCS2,SPA…	1105 (21)
HRG	other	Activated	3.606	1.02e-06	C1QA,C1QB,C1QC,CD74,CD83,CXCR4,FCGR1A,FCGR3A/FCGR3B,HLA-DQA1,ITGAX,SPARC,TIMP1,TIMP3
MAPK14	kinase	Activated	3.615	0.000348	ACTA1,ALOX5AP,ANKRD1,AXIN2,BACE1,BAX,BCL2,CALR,CCL2,Ccl2,CD40,CD83,CD86,CDH1,COL1A1,CRYAB,CXCL10,Cxcl9,Defb1,DLL1,EFEMP1,EGFR,FAS,G6PC,HMOX1,ICAM1,IGF2,IL18,IL1B,JUN,JUNB,JUND,NOS2,PCK1,PLAU,PTGS2,SHC1,SOD2,TAGLN,TGFB1,TGM2,TIMP1,TNN,TP53,Tpm1,Tpm3,TRPA1,TRPV1,VEGFA	704 (14)
SMARCA4	transcription regulator	Activated	3.621	1.43e-08	ACE2,ACSL5,ACTA1,ADGRG1,ADIPOQ,AGMAT,AHR,ALDH1A3,ANO1,AP1S2,ARHGAP30,ARHGDIB,ASNS,ATP2B4,ATP6V1B1,BAK1,BCL2A1,BMP4,CASP1,CCL2,CCR1,CD44,CD63,CD74,CDH1,CFP,CIITA,CLCF1,CLPX,CNP,COL1A1,CORO6,COTL1,CP,CPM,CPS1,CSF1,CTGF,CTSB,CTSS,CXCR4,CYP1A1,CYP4B1,DES,DYNC1H1,DYSF,EGR1,EMP3,ENO3,FABP4,FAS,FBLIM1,FHL2,FMO2,GADD45B,GCHFR,GCLC,GMFG,GPX1,HCLS1,HEPH,HEY1,HHIP,HLA-DRA,Hrc,ICAM1,IFI16,IFI30,IFITM3,IL1B,I…	1058 (20)
IL21	cytokine	Activated	3.627	0.00119	BCL2,BCL2L11,BSG,CASP1,CCL17,CCL20,CD244,CD38,CD86,CMPK2,CXCL10,Cxcl9,DPP4,EGR1,FCER1G,FGL2,GBP5,HLA-DRB5,HLX,IFI16,IFIT2,Igtp,IL18R1,IL21R,IRF5,Irgm1,MMP12,MYD88,NEURL3,NOS2,PRDM1,PSMB9,PTPRC,RORA,RUNX1,SLFN13,SOCS2,TAP1,TGFB1,TLR4,TRAF3,TYROBP	687 (15)
ERK1/2	group	Activated	3.638	1e-06	ADIPOQ,AKR1C3,AOC1,ASAH1,ATP1A3,BAX,BCL2,BCL2A1,BCL2L11,BIRC2,BIRC3,CALR,CCL2,Ccl2,CCL20,CD40,CD44,CD86,CDC42EP5,CEBPA,CLEC11A,COL1A1,CTGF,CTSB,CTSV,CXCL10,CXCL12,CXCR4,CYBB,CYP17A1,EGR1,ENO1,ESR1,EZR,FABP4,FOXO1,FZD1,HK2,HLA-A,HMGA1,HSPA5,ICAM1,IGFBP3,IL1B,ITGA2,ITGA3,JUN,JUNB,JUND,KRT17,MAP4K1,MMP12,MYCN,NOS2,NOX4,PDGFRA,PKM,PLAU,POMC,POSTN,PSMB10,PSMB8,PSMB9,PTGS2,PTPRE,RAC1,RB1,RHOC,S100A6,SB…	764 (15)
aldosterone	chemical - endogenous mammalian	Activated	3.694	5.57e-05	ACTA1,ADIPOQ,ATP1B1,CCL2,Ccl2,CNKSR3,COL1A1,CTGF,CTLA4,CYBA,CYBB,EGFR,ELL,FABP4,FKBP1A,ICAM1,IKBKB,INA,KCNMB1,LPL,NCF1,NDRG2,NFATC2,NFKBIA,OLR1,ORM1,PDGFA,PIK3CD,PROCR,PTGS1,PTGS2,PTPN1,Serpina3c/Serpina3m,SERPINE1,SIRT1,SLC12A3,TGFB1,VCAM1	1012 (23)
lipid A	chemical toxicant	Activated	3.696	0.00525	ACOD1,C2,CCL2,Ccl2,CD40,CD86,CXCL10,FCGR1A,IL1B,LYN,OLR1,PRKCD,PTPRC,SYK,VASP	529 (17)
JAK2	kinase	Activated	3.709	1.32e-05	ACTB,ACTN1,AKR1C3,BAX,BCL2L11,CASP1,CCL2,Ccl2,Ccl9,CDH1,CST7,CXCL10,CYBB,EGR1,ESR1,GBP2,GFAP,ICAM1,Ifitm1,IL1B,IRF1,JAK2,LAT2,LCN2,LY6E,LYN,NOS2,ODC1,OSM,OSMR,PFN1,PSMB9,PTGS2,RBP1,SELP,SLAMF9,SLC11A1,TAP1,TP53	586 (14)
1,2-dithiol-3-thione	chemical reagent	Activated	3.738	0.00526	ABCC3,ACAA1,ACSL5,ACTG1,AKR7A3,ALDOA,ANG,APCS,B4GALNT1,CD8B,CELA1,CTSD,Cyp4a14,DYNLL1,ENTPD5,EPHX1,ERP29,FABP1,FMO1,FTH1,FXYD1,GCLC,GHR,GSR,GSTA3,Gsta4,GSTA5,Gstm3,GSTM5,HMOX1,HSP90AA1,HSP90AB1,HSP90B1,LPL,LY6E,MGLL,MORF4L2,NQO1,P2RX4,PDIA3,PDIA6,RACK1,RPLP0,RPS16,RRS1,SERPINA6,SLC16A2,SOD2,TBRG1,Tpm1,TTR,TXN	313 (7)
MAP3K14	kinase	Activated	3.741	0.00112	ADAM8,BIRC3,Ccl2,CD44,CXCL2,EGFR,FAS,ICAM1,IKBKB,LTB,NFKB1,NFKB2,NFKBIA,NFKBIE,NOS2,PLA2G4A,PTGS2,TNFSF10,TRAF3,VCAM1	618 (10)
CHUK	kinase	Activated	3.747	5.86e-09	ACOD1,AEBP1,CASP4,CCL19,CCL2,Ccl2,Ccl9,CCR1,CHUK,CLU,COL18A1,CP,CRLF1,CSF1,CTSB,CX3CL1,CXCL10,CXCL12,CXCL2,CYBA,CYP7B1,EGF,FAS,GADD45B,GBP2,GBP4,GCH1,GRN,HEY1,HK2,HLA-A,HMOX1,HSP90AA1,ICAM1,IFI16,IFIT2,IL1B,IL1RN,JUNB,LCN2,Mt1,MXD1,NAGLU,NFKB2,NFKBIA,NGF,NID1,NOV,NR6A1,OGN,PLA2G4A,PLAU,PLD3,PLSCR1,PTGS2,RB1,RBP1,Rtp3,SLC16A2,SNX10,SOD3,SQSTM1,SRC,TIMP3,TMEM176B,TNIP1,TP53,VCAM1,VEGFA	790 (11)
lipoteichoic acid	chemical - endogenous non-mammalian	Activated	3.776	9.81e-08	AGTR1,BCL2,BCL2L11,CCL2,Ccl2,CCR1,CCR5,CD83,CD86,CXCL10,CXCR4,CYBB,HMOX1,ICAM1,IL1B,IL1RN,MYD88,NLRP3,NOD2,NOS2,NR4A1,NR4A2,PTAFR,PTGS2,SELP,SLC16A3,TLR2,TLR4,TLR6	581 (12)
trovafloxacin	chemical drug	Activated	3.8	0.000181	APOA5,BIRC3,CEBPA,CXCL2,Cxcl3,EGFR,G6PC,GCLC,HLA-A,HMOX1,ICAM1,Igtp,IRF1,JUNB,MYD88,NFKBIA,PDE4B,PHLDA1,SERPINE1,SLC11A2,SOCS2,SOD2,TGIF1,TGM2,VEGFA	776 (13)
E. coli lipopolysaccharide	chemical - endogenous non-mammalian	Activated	3.806	0.00447	BCL2,BCL2L11,CCL2,Ccl2,CD40,CD83,CD86,CEBPA,CXCL10,CXCL2,CYR61,ICAM1,IL18,IL1B,NOS2,TGFB1,TLR4,VCAM1	508 (12)
PRKCA	kinase	Activated	3.821	9.96e-06	ACTA1,APOM,APP,ARHGDIB,ARPC2,CCL2,CIITA,COL1A1,CTGF,CTSB,CXCL2,CYBB,EGR1,GBA,GDF15,GFAP,HEY1,HSPA1A/HSPA1B,ICAM1,IGF2BP3,IGFBP3,JUN,LPL,NFKB1,NFKBIA,NOS2,NQO1,PRKCD,PTGS2,PTPRN2,RB1,RUNX1,SDCBP,SELP,SERPINE1,TGFB2,TP53,VCAM1,VEGFA	713 (13)
peptidoglycan	chemical - endogenous non-mammalian	Activated	3.821	3.76e-05	BCL2A1,CCL2,Ccl2,CCL20,CCR5,CD40,CD86,CORO1A,CXCL10,CXCL16,CXCL2,CXCR4,EGR1,FAS,HMOX1,ICAM1,IL18,IL1B,IL1RN,IRF1,ITGB2,JUNB,MYD88,NLRP3,NOS2,PTGS2,SOD2,Tlr13,TLR2,TLR4,TLR5,TMSB10/TMSB4X,TRAF6	643 (11)
JUN	transcription regulator	Activated	3.842	6.53e-06	ADH7,ANXA1,ANXA2,APOE,APOM,APP,ASNS,AXL,BAK1,BAX,BCL2A1,BCL2L11,BCL3,BIRC2,BIRC3,CA3,CAPN2,CCL2,Ccl2,CD244,CD44,CD68,CDH1,CLDN2,CLU,COL1A1,COL24A1,CRH,CSF1,CTGF,CX3CL1,CXCL10,CXCL16,CYP1B1,CYP8B1,CYR61,EGFR,EHD4,EPHX2,EZR,FABP4,FABP7,FAS,FBLN5,FOLR2,FTH1,GCLC,GOT1,GPT,GSTA5,HLA-G,HMGA1,HMOX1,ICAM1,IFI16,IGF2R,IGFBP2,IGFBP3,IL1B,IL1RL1,ITGB1,ITGB4,JUN,JUNB,LBP,LGALS3,LIF,MMP12,MMP7,MVD,NFKBIA,NGF,…	932 (18)
NFKB1	transcription regulator	Activated	3.854	5.86e-09	AGO2,AKR1B1,ANKRD1,APOE,APP,BAX,BCL2,BCL2A1,BCL3,BIRC3,BRCA2,BTG2,CCL19,CCL2,Ccl2,CCL20,CD3G,CD40,CD82,CD86,CEBPA,CIITA,COL1A1,CRMP1,CSF1,CTGF,CTSB,CX3CL1,CXCL10,CXCL2,Cxcl9,CYBB,CYR61,EGFR,EGR1,ELF3,FAS,HMOX1,ICAM1,IFNGR2,IGFBP3,IKBKB,IKBKE,IL18,IL1B,IL1RN,IRF1,LGALS1,LTB,MMP7,NFKB1,NFKB2,NFKBIA,NOD2,NOS2,NR4A1,NR4A2,ORAI1,PDGFA,PLAU,PRKCD,PTAFR,PTGS2,PTPN6,PXN,RACK1,SELP,SLC25A4,SOD2,SPI1,TERT,…	833 (12)
1-methyl-4-phenyl-1,2,3,6-tetrahydropyridine	chemical toxicant	Activated	3.857	5.89e-06	ADGRE1,AIF1,APP,BAX,BCL2,CASP1,Ccl2,CLDN1,CYBB,EGR1,GFAP,IL1B,JUN,LIF,MAP2,NGF,NOS1,NOS2,NR4A1,NR4A2,OSM,PENK,PTGS2,PTPRC,RHOA,SLC6A3,TLR4,TP53	902 (15)
D-galactosamine	chemical - endogenous mammalian	Activated	3.87	9.96e-06	BAX,BCL2,CASP1,CTSB,CXCL10,CXCL2,CYP2E1,GDF15,GPT,ICAM1,IL18,JUN,JUNB,JUND,NOS2,SDC3,SOD2,TIMP1,TLR4,TNFSF10	662 (14)
ethanol	chemical - endogenous mammalian	Activated	3.89	1.17e-10	ABCG1,ACACA,ACADM,ACOX1,ACTA1,ADCYAP1R1,ADIPOQ,ALDH1A3,ASIC5,BAX,BCL2,BMP4,C9,CAPN1,CAPN5,CCL2,Ccl2,CEBPA,CHUK,CLU,CPT1A,CRH,CTGF,Cxcl9,CXCR4,CYP2C9,CYP2E1,CYP3A7,CYP4A11,DDR2,EGFR,EGR1,EPHX1,ESR1,FAAH,FAS,G6PC,GFAP,GNAI1,GNAI2,GPT,GSR,Gsta4,GSTA5,Gstm3,HAO2,HDAC2,HEY1,HLA-A,HMOX1,HOMER2,HSD17B10,HSP90AB1,HSP90B1,HSPA5,ICAM1,Ifi47,IL1B,IL1R1,IL1RN,ITGAX,JAK2,JUN,KLF6,LGALS1,MAP1B,MAP2,MAPK8,MMP12…	975 (18)
IL3	cytokine	Activated	3.944	4.2e-11	ABCA2,ACOX1,ADA,ADGRE1,ADGRE5,ALOX5AP,ARHGAP29,ARHGDIB,BCL2,BCL2L11,BIRC3,BTG2,C1QA,Calm1 (includes others),CALR,CAPZB,CCL17,CCL19,CCL2,CCNG1,CD3D,CD3G,CD40,CD48,CD53,CD63,CD83,CD86,CLEC11A,CPT1A,CRAT,CREM,CSF1,CTLA4,CTTN,CXCR4,DOK2,ECH1,EEF1A1,EGR1,EMP3,F2R,FAS,FGFR4,GADD45B,GPX1,HK2,HLA-A,HNF1A,HOXB4,HSP90B1,HSPA5,ICAM1,IL1B,IL1RL1,IL33,IL3RA,ITGAX,ITGB7,JUN,JUNB,KLF9,LCN2,LIF,LILRB4,LYN,MCM5,M…	619 (14)
ethionine	chemical toxicant	Activated	3.974	3.41e-08	ANXA1,C4A/C4B,CD44,CLU,CP,GCGR,GPNMB,GTPBP4,LAMC2,LCN2,LGALS3,MCM3,PLA1A,PSMB10,PSMB8,S100A11,TES,TIMP1,TMSB10/TMSB4X,TNFRSF12A,Tpm1,TSPAN8,UPP1
PI3K (complex)	complex	Activated	3.989	8.78e-06	ABCC4,ALOX5AP,APOA5,BAK1,BCL2,BCL2L11,BIRC3,CCL2,Ccl2,CCNT1,CCR1,CD44,CD86,CDH1,COL1A1,CTGF,CTSD,CXCL10,CXCR4,CYBB,DAPP1,FBLN5,FBXO32,FOXO1,G6PD,GCLC,GSTA5,GSTM5,HK2,HMOX1,ICAM1,IGF2,IGFBP2,IL1B,IL1RN,IL33,ITGA6,ITGB1,ITGB2,JUN,KLF2,LASP1,LCN2,MAP2,MCAM,MMP12,MTHFD2,NFKB2,NFKBIA,NOS2,NOX4,NQO1,NR4A2,PIK3CG,PLA2G4A,POSTN,PRDM1,PTGS2,PTPN12,RASA3,RHOB,RND3,SEMA6D,SERPINE1,SLC12A6,SLC6A3,SOAT1,SPI1,…	864 (15)
FGF2	growth factor	Activated	3.997	1.2e-05	AKR1B1,ANG,ANGPTL4,BAX,BCL2,BMP4,BTG2,CCL2,Ccl2,CCL20,CDH1,CNP,CNTF,COL1A1,CRYAB,CSF1,CXCL12,CXCL2,CXCR4,CYR61,DLL1,EGFR,EGR1,ENO1,EPCAM,FABP4,FAS,FBN1,FGF23,FGFR4,FLNA,FOXO1,FTH1,GFAP,GPNMB,GRIA3,GRIK5,GRIN2C,ICAM1,IGF2,IGFBP2,IGFBP3,IL1B,INHBA,IRS1,ITGA3,ITGB1,JUN,JUNB,Ldha/RGD1562690,MAPT,MCAM,MEOX2,Nes,NOS2,NOV,NR4A1,NR4A2,NTF3,ODC1,PDGFA,PDGFB,PDGFRA,PENK,PLAT,PLAU,PRKCD,PTGS2,PTPN1,PTPRE,RB…	1015 (17)
MTPN	transcription regulator	Activated	4	4.47e-05	AHSG,ANXA1,BAX,BCL2,BCL2A1,Calm1 (includes others),CASP7,Ccl2,CEBPA,COL1A1,CP,DDC,FAS,FBLN1,JUN,LTB,Mt1,NFKB1,PLAT,S100A6,SERPINE1,SPARC,TAGLN,TCF21,TGFB1,TGFB2,TNFSF10,TUBA1A,VCAM1	613 (8)
Tlr	group	Activated	4.027	0.0301	CASP4,CCL2,Ccl2,CD40,CD83,CD86,CXCL10,HLA-A,ICAM1,IL1B,IL33,IRAK3,IRF1,LCN2,NFKBIA,NOS2,P2RX4,PTGS2,SEMA3A,TNFSF13,ZC3H12A
Pam3-Cys-Ser-Lys4	chemical reagent	Activated	4.034	0.000589	ADGRE5,AKAP13,BCL2A1,CARD9,CASP4,CCL2,CCR1,CD180,CD40,CD83,CD86,CLDN1,CXCL2,HLA-A,HLA-DRB5,ICAM1,IL18,IL1B,IRF1,ITGB7,LTB,NFKB1,NLRP3,NOS2,PTGS2,Pvr,SELP,SLC16A3,SLC46A1,TGFB2,TLR2,TLR4,TRAF3	643 (11)
NFE2L2	transcription regulator	Activated	4.052	2.54e-07	ABCC1,ABCC3,ABCC4,ACSL5,ACTG1,ADH7,AHR,ALDOA,ANG,APCS,ATP6V0D2,B4GALNT1,BCL2,Calm1 (includes others),Ccl2,CD86,CD8B,CDH1,CEBPA,CELA1,CFD,COL1A1,COL4A2,CTGF,CTSD,CXCL10,CXCL2,CYBB,Cyp4a14,DYNLL1,ENTPD5,EPHX1,ERP29,FABP1,FABP4,FMO1,FTH1,FXYD1,G6PD,GCLC,GFAP,GHR,GNAI2,GPX1,GSR,GSS,GSTA3,Gsta4,GSTA5,Gstm3,GSTM5,HMOX1,HNF1A,HSP90AA1,HSP90AB1,HSP90B1,IFNGR2,IL1B,IL1RN,IMPDH1,KIFC2,LPL,LY6E,MATK,MGLL,MG…	681 (15)
bleomycin	chemical drug	Activated	4.074	8.12e-06	ALKBH8,BCL2,BMP4,CCL17,CCL2,Ccl2,Ccl9,CCR1,CCR5,CD86,CEBPA,COL1A1,CTGF,CTSD,CTSS,CXCL10,CXCL2,CXCR4,EGFR,F2R,FABP1,FABP4,FAS,FZD1,HEY1,ICAM1,IL13RA1,IL18,IL1B,ITGB1,LAMA1,MAP3K6,MAP4,MMP12,MSN,NR4A1,PLA1A,PLAT,PRPF19,S100A4,SERPINE1,SOCS2,TERT,TGFB1,TGFB2,TIMP1,TIMP3,Tlr13,TLR2,TNFRSF10A,TP53,UBE2T,UHRF1	1023 (16)
carboplatin	chemical drug	Activated	4.088	1.01e-06	A3GALT2,ASNS,CD44,CLDN4,CLU,CP,ELF3,FXYD5,GCGR,GPNMB,GTPBP4,LAMC2,LCN2,LGALS3,LXN,MCM3,PLA1A,Pvr,TGIF1,TIMP1,TNFRSF12A,TP53,TUBB,UPP1,VIM	581 (7)
CSF1	cytokine	Activated	4.089	1.18e-11	ADGRE5,APOE,BAX,BCL2,BCL2L11,CCL2,Ccl2,CCR5,CD163,CD68,CEBPA,CPM,CSF1,CXCL2,CYP17A1,DOK2,EGR1,ENO1,F2R,F2RL1,FAS,FCER1G,FCGR3A/FCGR3B,FHL2,FOLR2,GDF15,GLS,GPT,HK2,HSP90B1,HSPA5,IFNGR1,IKBKE,IL10RA,IL11RA,IL18,IL18BP,IL1B,IL1RL1,IRF5,ITGB1,JDP2,JUN,JUNB,MMP12,MMP16,NBN,NFKB2,NKIRAS1,PFKFB3,PKM,PLAU,PTPRC,RHOA,RUNX1,SLC16A3,SLC1A5,SLC7A5,SPI1,STX3,TLR2,TLR5,TLR6,TP53,TRAF6,VCAM1,VEGFA	702 (14)
TNFSF12	cytokine	Activated	4.097	0.00324	ADAM8,CCL19,CCL2,Ccl2,Ccl9,CCR1,CCR5,CD68,CLEC4D,CXCL10,CXCL2,DLL1,FBXO32,HEY1,HEYL,ICAM1,IL1B,MMP12,NCF4,NFKB2,NFKBIA,NOS1,NOTCH3,TIMP1,TNFRSF12A,VCAM1	791 (16)
cigarette smoke	chemical toxicant	Activated	4.103	5.45e-05	ADH7,AHR,BCL2,CCL2,CHRNA5,CKB,COL4A2,CXCL10,CXCL2,CYP1A1,CYP1A2,CYP1B1,CYP2E1,CYR61,EGR1,G6PD,GCLC,GSR,GSTA3,GSTA5,GSTM5,HDAC2,HLA-DRA,HMOX1,HSP90AA1,HSPA5,ICAM1,IL1B,JUN,KLF4,MMP12,NFKB1,NOS2,NOX4,NQO1,NRG1,Oasl2,P2RX4,P2RY2,PDGFB,PTGS2,PTP4A1,PTPN1,RAMP2,RAPGEF3,RUNX3,SERPINE1,SIRT1,SOCS2,SOD2,SOD3,SQSTM1,TGFB1,TIMP1,TLR4,TP53,UGDH,VEGFA,XDH	765 (18)
resiquimod	chemical drug	Activated	4.111	2.13e-07	ACADS,AIF1,ANXA4,ARL5C,BCL2,BCL2A1,CASP4,CCL19,CCL2,Ccl2,CCL20,Ccl9,CD40,CD44,CD83,CD86,CXCL10,CXCL12,CXCL2,Cxcl9,FAS,FCER1G,FCGR1A,GDF15,GPX1,HEY1,HHEX,HIVEP2,ICAM1,IL18,IL1B,IL33,INHBA,IRAK3,JUN,LIF,MSN,MYD88,NFKB1,NFKBIA,NLRP3,NOS2,PKM,PLAT,PLAU,PTGS2,PYCARD,RAB7A,SOD2,SPI1,TLR2,TNFSF10,TRAF6,TRPM2,WARS,ZC3H12A	539 (12)
IFN alpha/beta	group	Activated	4.135	3.06e-05	AXL,BAX,BCL2L11,CCL2,CD40,CD83,CD86,CLEC10A,CX3CL1,CXCL10,CXCL16,Cxcl9,FGL2,HLA-A,IFI16,IFIT2,IRF1,IRF8,Irgm1,LY6E,NOS2,SERPINB9,TLR2,TLR5,TNFSF10,TNFSF13	676 (16)
thapsigargin	chemical toxicant	Activated	4.157	0.00145	ADIPOQ,AHSG,ASNS,BAX,BIRC2,BIRC3,CALR,CAPN5,Ccl2,CCL20,CD83,CD86,CLDN4,CLU,COL1A1,CP,CREM,CXCL10,CXCL2,EGR1,EIF4EBP1,GADD45B,HMOX1,HSP90B1,HSPA5,ICAM1,IL1B,IL1R1,ITGB2,JUN,KLF4,NFIL3,NFKBIA,NGF,NOS2,NPAS4,NR4A1,OLR1,PTPN6,SESN2,SFN,STARD5,TGM2,TLR2,TNFSF10,TP53,VCAM1	695 (10)
STAT4	transcription regulator	Activated	4.17	0.0028	ACVRL1,AKAP8L,ALDOC,ANGPTL6,BCL2,BCL2L11,BCL3,BSG,CAPN5,CCL2,CCNI,CCR5,CXCL10,CXCL2,Cxcl9,Cyp2d22,DAP,DDAH2,ENO2,FCER1G,FYB1,GRTP1,HIST2H2AA3/HIST2H2AA4,IFIT2,IL10RA,IL12RB1,IL18R1,IRF1,KLF9,MAGED1,MAP3K1,MAPK8IP3,MATK,Mt1,NDRG1,PEX13,PLAC8,PLOD2,PRDM1,RAMP1,RAMP2,RORA,S100A4,SAT1,SERPINB1,SERPINE1,SH3BP4,SH3GLB1,TIMP1,TPD52,TSPAN5,VEGFA,ZNF394	602 (16)
N-nitro-L-arginine methyl ester	chemical drug	Activated	4.185	1.83e-09	ACTA1,ADIPOQ,AGTR1,BAX,BCL2,CCL2,Ccl2,CCR5,CD68,CD83,CD86,CHUK,CSF1,CTGF,CXCL2,CYBA,CYBB,FAS,GFAP,HMOX1,ICAM1,IL1B,IREB2,MAP1B,NFKBIA,NOS1,NOS2,OLR1,PDK4,PTGS2,REN,RHOA,SERPINE1,TGFB1,TIMP1,TLR2,TLR4,TP53,VCAM1,VEGFA	878 (16)
IL15	cytokine	Activated	4.187	3.92e-11	ACADS,ACTG2,AHR,ALDOA,ALDOC,ANXA1,ARHGDIB,ARNT,BCL2,BCL2L11,CAMK2D,CCL17,CCL19,CCL2,Ccl2,CCR1,CD226,CD244,CD38,CD40,CD44,CD53,CD74,CD83,CD84,CD86,CD8B,CDH1,CORO1A,CPT1A,CSF1,CTGF,CXCL10,CXCL12,CXCL2,CXCR4,DHRS4,DPP4,EBP,ELK3,ENO1,ENO2,ENO3,FAS,FCGR3A/FCGR3B,FKBP1A,FMO3,FYB1,FYN,G6PD,GCNT1,GPI,GPRC5A,HIST2H2AA3/HIST2H2AA4,HK2,HLX,HMOX1,ICAM5,ID4,IL12RB1,IL18R1,IL1R1,IL1RAP,IL21R,IL2RG,IRF1,ITGAX,I…	758 (15)
indomethacin	chemical drug	Activated	4.189	6.93e-19	A3GALT2,ABCD3,ACOX1,ACSL1,ADAM8,ANXA1,ANXA2,APP,ASNS,BACE1,BAX,BCL2,BIRC3,BSG,BTG2,C4A/C4B,CAPN2,CCL2,Ccl2,CD44,CDH1,CLDN1,CLDN4,CLU,CP,CPT1A,CRH,CSF2RB,Ctla2a,CTSD,CXCR4,DDC,DYNLL1,EFEMP2,ELF3,EMP3,FABP4,FBLIM1,FXYD5,GBA,GCGR,GDF15,GPNMB,GTPBP4,HMOX1,IFITM3,IL1B,IL1R1,IL1RL1,ITGB4,KRT8,LAMC2,LCN2,LGALS3,LPL,LXN,MCM3,MMP12,NOS1,NOS2,OCLN,P4HB,PDE4C,PLA1A,PLA2G4A,POMC,PRTFDC1,PSMB10,PSMB8,PSMB9,PT…	988 (18)
IKBKB	kinase	Activated	4.196	9.77e-11	ACOD1,AEBP1,ANKRD1,BAX,BCL2,BIRC2,BIRC3,BRCA2,CCL17,CCL19,CCL2,Ccl2,CCL20,Ccl9,CCR1,CD44,CDH1,CLU,CP,CSF1,CTGF,CTSB,CX3CL1,CXCL10,CXCL12,CXCL16,CXCL2,Cxcl9,CXCR4,CYBA,CYP1B1,CYP7B1,EGR1,FAS,FOXO1,FYN,GBP2,GCH1,GRN,HK2,HLA-A,HMOX1,ICAM1,IFI16,IGFBP2,IKBKB,IL1B,IL1RN,IRF1,JUNB,KIF23,KRT8,LCN2,LTB,Mt1,NAGLU,NFKB1,NFKB2,NFKBIA,NGF,NID1,NOS2,NR6A1,OGN,PLA2G4A,PLAU,PLD3,POSTN,PPM1D,PTGS2,PTK2B,RBP1,Rtp…	832 (13)
phenacetin	chemical drug	Activated	4.207	4.55e-10	A3GALT2,ANXA1,ANXA2,BIRC3,CD44,CLDN4,CLU,CP,ELF3,FBLIM1,GCGR,GTPBP4,LAMC2,LCN2,LGALS3,PLA1A,PSMB8,RFTN1,S100A11,TES,TIMP1,TMSB10/TMSB4X,TNFRSF12A,TSPAN8,UPP1,VIM	586 (7)
ANGPT2	growth factor	Activated	4.232	1.31e-05	ABCC1,ACTA1,ADA,AGTR1,ARHGEF2,AXIN2,BCL2,BCL2L11,C1R,CALR,Ccl2,CD68,COL1A1,CRH,CRYAB,CYBA,EGFR,EPHX2,FAS,FKBP10,FKBP2,GATA6,HDAC2,HMOX1,HSP90AA1,HSPA1A/HSPA1B,HSPA5,HSPD1,ICAM1,IL1B,LYN,MAP4K5,MFGE8,MGST1,MMP7,NCF1,NOX4,OLR1,P4HB,PDIA3,PDIA6,PHLDA1,PLAU,POSTN,PTGS2,RDH10,RHOB,RPS6,SERPINE1,SOCS7,SOD2,SOD3,TNFRSF12A,TP53,TUBB3,VCAM1,VIM	883 (14)
APP	other	Activated	4.238	6.28e-19	ABCD3,ABCG1,ACTA1,ACTB,ACTG1,ADAP1,AIF1,ALDOA,ALDOC,ANAPC2,APOE,APP,ARF4,ARL11,ARNTL,ATP1A3,ATP1B1,ATP2B2,ATP4A,AXIN2,AXL,BACE1,BAX,BCL2,BCL2L11,BMF,BMP4,BSG,C1R,C1S,C4A/C4B,CALR,CAMK2D,CANX,CAP1,CAPN1,CCL2,Ccl2,CCL20,CCR5,CD151,CD40,CD44,CD68,CD74,CD82,CD86,CDH1,CDH3,CDH5,CFL1,CKB,CLDN1,CLIC1,CLTC,CLU,CMPK2,COL18A1,CP,CRLF1,CRYL1,CSF1,CSF2RB,CTGF,CTSB,CTSD,CTSV,CTTN,CXCL10,CXCL12,CXCL2,Cxcl9,CXC…	1000 (15)
Hbb-b2	other	Activated	4.243	1.59e-07	BCL2L11,C1QA,C8A,Ccl2,CCR5,CD44,CD74,CEBPA,CIITA,CLEC7A,CMTM3,CXCL10,Cxcl9,FTH1,IL10RA,IL1B,IL2RG,LTB,LY86,SERPINF2,TLR2	450 (7)
MKNK1	kinase	Activated	4.243	0.00055	ACOT7,AGRN,ANXA2,ANXA5,AP3D1,ARVCF,ATP1A3,CP,CRMP1,CYR61,DCTN1,FAM49A,FLNA,GNAI1,HADHA,IFIT2,LAMC1,LCN2,MAP1B,MAPK8IP3,MAPT,MYO5A,PCDH8,PLXNB2,RNH1,SERPINH1,SPARC,STXBP1,TAGLN,TP53BP1,VIM,YWHAG
PLG	peptidase	Activated	4.28	0.000216	ADIPOQ,APOH,BAX,CCL2,CD40,CLEC7A,COL1A1,CSF1,CYR61,ELMO1,FYN,IL1B,IL1RL1,MFGE8,MMP12,PLAU,PTGS2,RAB7A,RAC1,RAC2,RALB,RAPGEF3,RHOA,SERPINE1,SYK,VAV1	807 (16)
PDGF BB	complex	Activated	4.302	3.22e-10	ANXA11,AVPR1A,BCL3,BMP3,BMP4,CASP4,CCL2,Ccl2,CCL20,CD44,CDO1,CP,CRYAB,CSF1,CTGF,CXCL2,CYR61,EGFR,EGR1,FBLN5,FHL1,FHL2,FLNA,FMO1,FXYD5,FZD1,FZD2,GBP2,GDF15,GEM,GFPT2,GHR,GSS,GUCY1B1,HMOX1,HOMER2,HSD3B7,IGF2,IL1B,IL1RL1,INHBA,ITGB1,JUN,JUNB,KLF6,LBP,LGALS3,LIF,MAFK,MAP2,MGST1,MGST2,MMP12,Mt1,MYBL2,NFIL3,NOS2,NOX4,NR4A1,NR4A2,ODC1,OLR1,PCOLCE,PDGFA,PDGFRA,PDLIM1,PHLDA1,PLAT,PLAU,PLCG2,POSTN,PRSS35,P…	852 (19)
TLR9	transmembrane receptor	Activated	4.33	0.000495	ACOD1,BCL2,CCL17,Ccl2,CD300A,CD38,CD40,CD83,CD86,CERK,CERS6,CPM,CSF1,CXCL10,EGR1,FAS,GADD45B,GCH1,HMOX1,IFI16,IFIT2,IL10RA,IL18,IL1B,IL21R,IL33,IRF1,KDELR3,LCN2,LILRB4,NOS2,NR0B2,NR4A1,Oasl2,PFKFB3,PHLDA1,PRDM1,PROCR,PTGS2,RAB7B,SERPINE1,TGFB1,TIMP1,TLR4,TNFSF10,TP53,UAP1,UGCG,VAV2,ZAP70	547 (11)
Ifn	group	Activated	4.335	0.00598	CD40,CD44,CD83,CD86,CFH,CXCL10,CYP4A11,FAS,HLA-A,ICAM1,IFI16,IFITM3,IL10RA,IL1R1,IL33,IRF1,IRF8,LCN2,NOS2,PTAFR,RNASEL,SERPINE1,TAP1,TLR2,TLR5,TP53,XDH	503 (15)
VEGFA	growth factor	Activated	4.342	1.49e-08	ABCC1,ACADM,ACSL1,BAX,BCL2,BCL2A1,BMP4,BTK,CCL2,Ccl2,Ccl9,CD244,CD40,CD68,CD83,CD86,CDH5,COL1A1,CSTB,CTGF,CTLA4,CTSB,CTSS,CTSV,CXCL10,CXCL12,CXCL2,CXCR4,CYR61,DECR1,DLL1,E2F3,EGR1,ERAP1,ETV4,FABP4,HLX,HMOX1,HSPA5,ICAM1,IKBKE,IL1B,INPP5D,ITGA2,ITGB1,JUNB,KARS,LDB1,ME2,MEOX2,MMP12,MMP15,MVP,MYCN,NFATC2,NME2,NOS2,NR2F2,NR4A1,NR4A2,OCLN,PARP1,PDGFB,PIK3CG,PLAT,PLAU,PLPP3,PTGS1,PTGS2,RUNX1,SERPINE1,SL…	639 (16)
phorbol esters	chemical - other	Activated	4.358	4.47e-05	ANXA1,APP,CD44,CERK,CRH,EGR1,GRK4,HK2,IL1B,IL1R1,JUN,JUNB,LIF,NFKB1,ODC1,OSM,PDGFA,PLAT,PLAU,PRKCB,PTGS2,PTPRO,SLC1A2,SLC6A3,SOD2,TGFB1,TIMP1,TNFSF10,TXN	796 (16)
carbon tetrachloride	chemical toxicant	Activated	4.398	5.83e-13	ABCC1,ABCC4,APOE,BAX,BMP3,C9,CA3,Calm1 (includes others),CASP7,Ccl2,CCR1,CCR5,CD38,CELA1,COL1A1,CPS1,CTGF,CXCL10,CYP1A2,Cyp2d22,CYP2E1,DES,EGF,FAAH,FABP1,FGFR4,FKBP1A,GADD45B,GCLC,GDF15,GLUD1,Gsta4,GSTA5,HMOX1,HSP90AA1,HSPD1,ICAM1,IGF2R,IL13RA1,IL1B,INHBE,ITGA8,ITGB1,JUN,JUNB,JUND,MGLL,Mt1,NAPEPLD,NDRG2,NOS2,NQO1,NR0B2,NR4A1,ODC1,PDGFA,PDGFB,PDGFRA,PON1,PTAFR,PTGS2,PTP4A1,RAB13,RALB,RB1,RBP1,RGN,…	830 (19)
AGN194204	chemical drug	Activated	4.407	0.000767	ACAA1,ACAA2,ADAM19,ANXA11,ANXA2,BCL2A1,CAMK2D,Cd24a,COTL1,CPT1A,CSRP1,Cyp4a14,CYP7B1,ELOVL5,EMP1,EMP3,ENO3,FNBP1,FOXA3,GBP2,GNAI1,HK2,Hmgn2 (includes others),Ifi47,IFITM3,Igtp,IL12RB1,IRF1,ITGB2,ITGB7,KLF6,LAMP1,LGALS1,LILRB4,LPL,NPC2,PENK,PHLDA1,PLAC8,RCAN3,RGS10,SCD,Scd2,SCIN,TAP1,TIMP1
TGM2	enzyme	Activated	4.419	0.000316	ACTA1,ALPL,AQP9,BCL2A1,BIRC3,BTG2,C12orf29,CCL2,CD300C,CD74,CD86,CDCA7,CFP,CXCL10,CYP2R1,CYP4F3,DAAM2,FCER1G,HK3,IFIT2,IL10RA,IL1B,ITGA6,ITGAX,JAML,KIAA0513,LRRC25,LY6E,MSX2,NLRC4,NPC2,OTUD6B,PAK1,PHLDA1,PLSCR1,PTGS1,SDCBP,SELP,SIRPA,SLC16A1,SLC16A13,SLC25A15,SLC25A20,SLC7A2,SRD5A3,TAF4B,TAP1,TGFB1,TIMM8A,TNIP1,TP53,TYROBP,ZNF566	894 (18)
CD38	enzyme	Activated	4.445	4.41e-05	ALDOA,ALDOC,ANXA2,ASNS,ATP1B1,CD44,CD86,CHST12,CISD1,CKAP4,CSF2RB,EGLN3,EIF4EBP1,FGL2,GBP2,GBP4,ICAM1,IFI30,ITGB7,LFNG,LGALS3,LGALSL,LMO7,LRRC8C,MYADM,NDRG1,NFIL3,NT5E,PDIA6,PDLIM1,PFKP,PKM,PRDM1,PYCR1,RPN1,S100A4,S100A6,Scd2,SEMA4A,SLC16A3,SLC39A8,SLC7A5,SOCS2,THY1,VCAM1,VIM	649 (11)
SPI1	transcription regulator	Activated	4.458	0.0029	ACTB,ADGRE1,BAX,BLNK,BTK,C1QC,CCL17,CD180,CD68,CEBPA,CIITA,CSF1,CSF2RB,CSF3R,CTSS,Cxcl9,CYBB,FCER1G,FES,FOXO1,FTH1,GPX1,HK3,IL18,IL1B,IL1RN,IRAK3,ITGB2,JDP2,JUN,KLF4,NCF1,NCF4,NOS2,PIK3CG,PRDM1,PSMB10,PSMB8,PSMB9,PTGS2,PTPN6,PTPRC,RACK1,RUNX3,SPI1,TLR2,TLR4,TNFRSF14,VAV1,VIM	778 (15)
IRF3	transcription regulator	Activated	4.468	0.000524	ANXA4,APOBEC3B,BIRC2,BIRC3,CCL19,CCL2,Ccl2,CD40,CD86,CMPK2,CX3CL1,CXCL10,Cxcl3,Cxcl9,FAS,FCGR1A,FST,GBP5,HELZ2,IFI16,Ifi47,IFIT2,IFITM3,Igtp,IL1B,IRF1,IRF5,Irgm1,JUNB,LCN2,MARCH6,NECTIN2,NOS2,Oasl2,PAH,PLAC8,PLCG2,PPP2R3A,RPS7,TAP1,TIMP3,TLR4,TNFSF10,VIM	487 (14)
doxorubicin	chemical drug	Activated	4.492	1.47e-12	A3GALT2,ABCC1,ABCC3,ANXA1,ANXA2,APAF1,APP,ASNS,BAK1,BAX,BCL2,BCL2A1,BCL2L11,BIRC2,BIRC3,BMP4,BRCA2,BTG2,BTK,C4A/C4B,CAMK2D,CASP1,Ccl2,CD40,CD44,CKAP4,CLDN4,CLU,CP,CREM,CTGF,Ctla2a,CTSB,CTSD,CYBB,CYR61,DES,E2F3,EEF1A1,EFEMP2,EGFR,EGR1,ELF3,EMP3,ESR1,EXO1,FAS,FBLN1,FTH1,GCGR,GCLC,GDF15,GLIPR1,GPNMB,GSR,GSS,GTPBP4,HMOX1,HSPB6,IL1B,IRF1,IRF5,ITGB4,JAK2,JUN,KRT8,LAMC2,LCN2,LGALS3,LGALS3BP,LXN,MAP4,MCM…	862 (14)
IL12 (complex)	complex	Activated	4.576	1e-05	ADGRE1,AHR,BCL3,CASP1,CCL17,CCL19,CCL2,Ccl2,CCL20,CCR5,CD226,CD244,CD44,CD63,CD86,CDH1,CSF1,CXCL10,Cxcl9,DDB1,DDB2,FAAH,FAS,GADD45B,GPT,HLX,ICAM1,IFIT2,IFNGR1,IFNGR2,IL12RB1,IL18,IL18BP,IL18R1,IL1B,IRF1,IRF8,ITGA6,ITGAL,ITGB2,JUN,LTB,MYD88,NOS2,PLAC8,PLAU,PRDM1,PTGS2,SELP,SOCS2,TGFB1,TIMP1,TLR2,TLR4,VEGFA,XCL1	714 (14)
Jnk	group	Activated	4.605	1.42e-07	ANXA5,APP,ASAH1,BAX,BCL2L11,BIRC3,BMF,CCL2,Ccl2,CD40,CD44,CD83,CD86,CDH1,CLDN2,CLEC10A,COL1A1,CTGF,CXCL12,CXCR4,EGR1,F2RL1,FABP4,FAS,FBXO32,GDF15,HMOX1,HSPA5,ICAM1,IL1B,ITGB7,JUN,JUND,KLF6,MMP12,NCF1,NOS2,NOX4,NQO1,NR4A1,OCLN,PDGFB,PLAT,PLAU,PLSCR1,POSTN,PPM1D,PTGS2,RBP1,RXRA,SERPINE1,SESN2,SOD2,TERT,TGFB1,TGM2,TIMP1,TNFRSF10A,TNFRSF12A,TNN,TP53,VCAM1,VCAN	760 (14)
ERK	group	Activated	4.614	1.57e-09	ACSL5,ACTN1,ADGRG6,ARPC2,AXL,BAX,BCL2,BCL2L11,BMF,BTG2,BTG3,CCL2,Ccl2,CCR1,CDH1,CLDN4,CLU,COL1A1,CTGF,CTTN,CXCL10,CXCL2,CYP1A1,DNMT3B,DPYSL2,EGFR,EGR1,ESR1,FABP4,FAS,FOXO1,FST,GCLC,GDF15,GOT1,GPRC5C,HEY1,HMGA1,HMOX1,ICAM1,IL1B,INPP1,IRS1,ITGB2,JUN,JUNB,KYNU,LCN2,LIF,MAL,MAP4K4,MCAM,NDRG1,NOTCH3,ODC1,PDK4,PLAU,PRDM1,PTGS2,RAB7B,RARB,RRS1,SERPINE1,SFN,SPTBN1,TERT,TGM2,TIMP1,TNFAIP8,TP53,TUBA1A,UGCG…	855 (14)
decitabine	chemical drug	Activated	4.631	5.18e-05	ABCC1,ABCC3,ABCC8,ABO,ADCY5,ADGRL2,AGRN,ANGPTL4,ANXA2,APAF1,APOE,ARHGDIB,BAX,BCL2L11,BIRC3,BMP4,BRCA2,BTG3,CADM1,Ccl2,Ccl9,CD226,CD44,CDH1,CDH3,CDH4,CLU,COL1A1,COPA,CTGF,CXCL10,CXCL12,CXCR4,CYP17A1,CYP1A1,CYP1B1,CYP3A7,CYP4B1,EEF1A1,EPHB6,ESR1,FAS,FDXR,FILIP1L,GADD45B,GDF15,GJB1,GPAT2,GPR37,GPX1,HK2,HMGCS2,HSPA1A/HSPA1B,IFI16,IFIT2,IGFBP2,IGFBP3,IL1B,IRX1,ITGA2,ITGA3,JUNB,KLF4,KLF6,KRT7,KRT8,LGAL…	980 (18)
IRF1	transcription regulator	Activated	4.661	9.49e-10	ADAM8,BAK1,BAX,BCL2,C1R,CASP1,CASP7,CCL19,CCL2,CCL20,CD40,CIITA,CTSS,CXCL10,CXCL16,CXCL2,Cxcl9,CYBB,E2F3,ERAP1,FGL2,GBP2,HLA-G,Ifi47,IFIT2,IFITM3,IL12RB1,IL18,IL18BP,IL1B,IRF1,IRF5,JAK2,LTB,MAP4K4,NOS2,ODC1,PDCD1LG2,PLA2G16,POLH,PSMB10,PSMB8,PSMB9,PSME1,PSME2,PTGS2,SOCS7,SPI1,TAP1,TAP2,TAPBP,TERT,TGFB1,TLR6,TNFSF10,TP53,VCAM1	790 (13)
Nfat (family)	group	Activated	4.686	0.000129	BAK1,BCL2,CCL2,CD40,CX3CL1,CYBB,CYR61,DOCK10,EHD4,F2RL1,FABP4,FAS,FHL1,ICAM1,KLF6,NOX4,PDCD1LG2,PDE3B,PDGFA,PDGFB,PTGS2,SAMD4A,SERPINE1,SLC7A1,SOD2,SPARCL1,TGFB2,TRAF3,TUBB3,VCAM1	650 (19)
P38 MAPK	group	Activated	4.687	1.38e-05	ADIPOQ,ANXA5,BAX,BCL2,BCL2A1,CCL2,Ccl2,CD40,CD44,CD82,CD83,CD86,CDH5,CEBPA,CTGF,CXCL10,CXCL12,CXCL2,CXCR4,CYBB,CYP1A1,CYP4F3,DDB2,DDC,DES,EGR1,FABP4,FAS,FBXO32,FDXR,FLNA,FST,GCLC,HMOX1,HP,HSPA5,ICAM1,IL1B,IL1RL1,IL1RN,INHBA,IRX1,ITGB2,ITGB4,JUN,JUNB,KDELR3,KLF4,MAL,MAP4,MAP4K4,MMP12,Nes,NFATC2,NFKB1,NGF,NOS2,NOTCH3,NR4A1,OCLN,PCK1,PLA2G4A,PLA2G7,PLAU,POSTN,PPM1D,PRDM1,PTGS2,PTPN12,RAB7A,RAB7B,RB1…	717 (13)
IL4	cytokine	Activated	4.715	2.67e-13	ABCA2,ACOD1,ACOT9,ACOX1,ACSL1,ACTG1,ADAM19,ADGRE1,AHR,AK2,ALDOC,ALOX5AP,ANO1,ANXA2,ANXA4,APOE,APRT,ARSB,ATP1A3,AUH,B4GALNT1,BAX,BCL2,BCL3,CAPG,CBX3,CCDC86,CCL17,CCL2,Ccl2,CCL20,CCR5,CD163,Cd24a,CD276,CD300A,CD300LF,CD38,CD40,CD44,CD74,CD83,CD86,CHST3,CIITA,CLEC10A,CLEC7A,CLTC,CNTF,COBLL1,COL18A1,COL1A1,CSF1,CSF2RB,CSF3R,CST7,CTGF,CTNNA1,CTSC,CX3CL1,CXCL10,CXCL16,CXCL2,Cxcl9,CXCR4,CYP2E1,DCTN1,DEC…	869 (15)
IL1	group	Activated	4.718	1.49e-08	ACACA,AHR,APOE,APP,BAX,BCL2,C2,CASP1,CCL2,Ccl2,CCL20,CD40,CLEC7A,COL1A1,CP,CPT1A,CRH,CSF1,CSF2RB,CTSB,CTSC,CXCL10,CYP17A1,CYP1A1,CYP1A2,DDC,EGFR,ELF3,FAS,FST,FTH1,GFAP,GLS,HMOX1,HP,ICAM1,IL1B,IL1R1,IL1RL1,IL1RN,IL33,INHBA,IRF1,ITGB2,JUN,KYNU,LIF,LIPC,LRAT,MMP7,NFATC2,NGF,NOS2,NRG1,NTF3,NTRK1,ODC1,ORM1,PDGFA,PDGFRA,PLA2G4A,POMC,PTGS1,PTGS2,RBP4,RORA,RXRA,SELP,SERPINE1,SOD2,SPARC,TGFB1,TGM2,THY1,TI…	877 (14)
trinitrobenzenesulfonic acid	chemical reagent	Activated	4.75	0.0137	ADAM8,Ccl2,Ccl9,CCR1,CCR5,CD44,CD68,CLDN1,CLEC4D,COL1A1,CXCL10,CXCL2,Cxcl9,IL18,IL1B,LCN2,MMP12,NCF4,NOS2,NR0B2,PTGS1,PTGS2,TGFB1,TIMP1,TNFRSF12A
TNFSF11	cytokine	Activated	4.765	8.29e-11	ACOD1,ADGRE1,AIF1,AKAP13,AQP9,ATP6V0D2,BCL2,BCL2A1,BMP4,BSG,CAPN2,CCL2,Ccl2,Ccl9,CCR1,CD300LF,CD40,CD44,CD83,CEBPA,CKB,CLEC11A,CSRP1,CYP1A1,CYP1A2,DOK2,ESR1,FAS,FGR,FHL2,FOXO1,GADD45B,GCH1,GCLC,GRN,HCK,HCLS1,HMOX1,ICAM1,IKBKE,IL11RA,IL13RA1,IL1B,IL1RN,IL9R,IRF8,ITGAL,JDP2,JUN,JUNB,LIMK1,LSR,MARCKSL1,NAB2,NFATC2,NFATC2IP,NFIL3,NFKB1,NFKB2,NFKBIA,NOS2,PDGFA,PRDM1,PTGS2,PTPRE,RALGDS,RGL1,RHOB,RRAS,S…	708 (10)
IL1A	cytokine	Activated	4.77	1.49e-08	ALDH1A1,ALDH1A3,ALDH3A2,APP,ASIC2,ASIC3,BAX,BCL2,BCL3,BIRC2,BIRC3,CCL2,Ccl2,CCL20,CD40,CD44,CD83,CD86,CSF1,CXCL10,CXCL12,CXCL2,CYP17A1,CYP1A1,CYP1A2,CYP2E1,CYR61,DPP4,F2RL1,FAS,FTH1,GCH1,HMOX1,ICAM1,IFNGR1,IFNGR2,IL18,IL1B,IL1RN,INHBA,ITGB1,JUN,LCN2,LIF,MCAM,MMP12,NFKB1,NFKBIA,NGF,NOS2,NR2F2,ORM1,PDCD1LG2,PDGFA,PDGFB,PLA2G4A,PLAU,POMC,PTGS2,SERPINE1,SOD2,SPARC,TGFB1,TLR2,VCAM1,ZC3H12A	781 (12)
hydrogen peroxide	chemical - endogenous mammalian	Activated	4.784	8.72e-07	ADIPOQ,AEBP1,ANKRD1,ANXA2,APAF1,APP,AVPR1A,BAK1,BAX,BCL2,BCL2A1,BCL2L11,BIRC3,BSG,BTG2,C4BPA,CCL2,Ccl2,CCR5,CD63,CD68,CD86,CDH1,CFD,CLU,COL1A1,CRYAB,CSF1,CSF3R,CTGF,CTSB,CTSD,CTSS,CXCR4,CYP1A1,CYP1A2,DDAH2,EEF1A1,EGFR,EGR1,ENC1,EZR,F2RL1,FAS,FBXO32,FDXR,FLOT2,FTH1,FZD2,GADD45B,GDF15,GLS2,GPX1,GSTA5,HDAC2,HLA-DRA,HMGCS2,HMOX1,HNRNPA1,HSPA5,ICAM1,IER5,IFIT2,IL10RB,IL1B,IRS1,ITGA2,ITGA6,JUN,KLF2,KLF…	874 (14)
cardiotoxin	chemical - other	Activated	4.802	4.42e-06	ACOX1,ACSL5,APOC2,APRT,CASP1,CCL2,Ccl2,Ccl9,CCR1,CCR5,CD180,CSF2RB,CSF3R,CTSV,Cxcl9,CXCR4,DOK2,EZR,FGF11,G6PD,GDF2,HSP90AA1,HSPA5,IGF2,IL10RA,IL10RB,IL13RA1,IL18,IL1B,IL1R1,IL1RN,IL2RG,ITGA6,ITGB2,ITGB7,KARS,LY86,MCM3,MMP12,MMP15,NOS2,NPM1,PDGFB,PTPRC,RPSA,SNRPD1,TIMP1,TPD52,UCP2
TLR7	transmembrane receptor	Activated	4.825	0.000281	BCL2,BCL2A1,CCL2,Ccl2,CCL20,CD38,CD40,CD44,CD83,CD86,CXCL10,CXCL2,FCER1G,HIVEP2,ICAM1,IL10RA,IL1B,IL1R1,IL21R,INPP5D,IRF1,JUNB,KCNH1,MCOLN2,MYD88,NFKB1,NFKBIA,PLAT,PLAU,PTPN6,SOD2,TP53,TRPM2,ZAP70,ZC3H12A	678 (13)
PRKCD	kinase	Activated	4.837	1.26e-05	BCL2,BCL2A1,BIRC2,BIRC3,CCL2,Ccl2,CCL20,CD4,CD68,CIITA,COL1A1,CTSB,CX3CL1,CXCL10,CXCL12,CXCL16,FBN1,FZD1,GDF15,GEM,GFAP,GPRC5A,ICAM1,IL1B,IL1RN,IL2RG,JUN,JUNB,KLF6,LAMP1,LIF,MMP12,MSI1,NAV2,NFKB2,NFKBIA,NOS2,NR0B2,NR4A1,ODC1,PDLIM7,PLSCR1,PTGS2,PTPN6,SERPINE1,TLR2,TP53,UGCG,VCAM1,VEGFA	743 (12)
CpG oligonucleotide	chemical drug	Activated	4.839	1.7e-05	AHR,BAX,BCL2,BCL2A1,C2,CASP4,Ccl9,CCR1,CD40,CD63,CD83,CD86,CLEC4D,CXCL10,CXCL2,EGR1,FAS,ICAM1,IL18,IL1B,IL33,INPP5D,ITGAX,LYN,NOS2,OLR1,PRKCD,PTGS2,SAMSN1,SERPINE1,SLC46A1,SOD2,SYK,TLR2,TNFSF10,TNFSF13,VASP	651 (13)
tretinoin	chemical - endogenous mammalian	Activated	4.896	5.31e-16	ABCG1,ACACB,ACOX1,ACSL1,ADA,ADCYAP1R1,ADGRE1,AGTR1,AHR,ALDH1A1,ALDH1A3,ALPL,ANGPTL4,ANXA1,ANXA2,ANXA5,AP1S2,APBB1IP,APLNR,APOE,APP,AQP9,ARHGAP29,ASNS,BACE1,BCL2,BCL2A1,BCL3,BCO1,BIRC2,BIRC3,BMP4,BTC,BTG2,C12orf29,C1QA,CACNA1S,Calm1 (includes others),CALR,CAPN2,CASP1,CASP7,CBS/CBSL,CCL19,CCL2,Ccl2,CCL20,CCNG1,CCR1,CCR5,CD244,CD300C,CD38,CD44,CD47,CD53,CD63,CD68,CD74,CD82,CD86,CDCA7,CDH1,CDH5,CEBPA…	902 (14)
CD44	other	Activated	4.905	7.03e-07	AAK1,ABCA2,ACTB,ADAM8,ADGRE1,ANXA11,BCAM,BCL2,BIRC2,BIRC3,CALR,CCL19,Ccl2,CCNG1,CCR5,CD44,CD63,CD8B,CDH1,CDH5,CELA1,CLEC7A,CLU,COL18A1,COL1A1,COL5A2,CX3CL1,CXADR,Cxcl9,ECM1,EPN2,FAS,HSP90AB1,IL1B,IL1RN,IRAK3,ITGA3,ITGAX,JUN,LAMC1,LDB1,LGALS1,LGALS3,MAPK8,MBNL3,MMP12,MMP7,MYO1B,NFKB2,PARVB,PLAU,PLPP3,PTP4A3,SRC,STAC3,STEAP1,THY1,TRAF6,VCAM1,VIM,XCL1,ZYX	951 (16)
IRF7	transcription regulator	Activated	4.923	0.000754	CASP4,CCL19,Ccl2,CD40,CMPK2,CTLA4,CXCL10,FCGR1A,FZD1,GBP4,GBP5,HELZ2,IFI16,Ifi47,IFIT2,IFITM3,Igtp,IL33,IRF1,IRF5,IRF8,Irgm1,ITGAX,JAK2,Oasl2,PLAC8,PLSCR1,PSMB10,PSMB8,PSMB9,PSME1,PSME2,RIPK2,TAP1,TAP2,TLR4,TNFAIP8,TNFSF10	644 (18)
methapyrilene	chemical drug	Activated	4.927	2.12e-12	ABAT,ACAA1,ACADM,ACADS,ACTG1,ACVR2A,ALDOA,ALDOB,AMACR,ANXA2,ANXA5,APOE,BTG2,C4BPA,CBS/CBSL,CCNG1,CES1,CP,CPS1,CPT1A,CTSB,CTSS,CTSV,CYP4A11,DAO,DECR1,EEF1A1,FABP1,GCLC,GJB1,GSS,Gulo,HMGCS2,HMOX1,HSPA5,IGFALS,ITGB1,KYNU,LCAT,LGALS9B,LIPC,LOC100365810/Rps17,MAPK8,Mt1,Mug1 (includes others),Obp3 (includes others),ODC1,ORM1,PLCB1,PPP1R2,PRKCB,Pvr,RIPK3,RPS8,SCD,SCP2,Serpina3c/Serpina3m,TP53,TTR,TUBB,Y…
EDN1	cytokine	Activated	4.933	1.26e-07	ACTA1,ACTB,ADAM19,ADIPOQ,ANXA1,ANXA4,ANXA5,BCL2,BCL2A1,CCL2,CDH1,COL4A1,CTGF,CXCR4,CYBB,CYR61,EGFR,EGR1,EZR,FST,GRN,HEY1,HSPA5,ICAM1,IL18,INHBA,ITGA2,ITGB1,JUN,JUNB,MARCKSL1,MCAM,MMP7,MSN,NCF1,NPM1,NRG1,ODC1,OLR1,PDGFA,PDIA6,PLAU,POMC,PRKCB,PRKCD,PTGS1,PTGS2,PXN,REN,RPSA,SERPINE1,SLC1A2,SOX5,TGM2,TIMP1,TIMP3,TP53,VCAM1,VCAN,VEGFA,VIM,YWHAE	1187 (17)
Ifnar	group	Activated	4.936	1.23e-05	APOBEC3B,AXL,CCL2,Ccl2,CD40,CD74,CD86,CXCL10,Cxcl9,FCER1G,GBP2,HLA-A,HLA-G,IFI16,IFIT2,IFITM3,IFNGR1,IL1B,IRF1,IRF8,Irgm1,MYD88,PDCD1LG2,PSMB8,PSMB9,TAP1,TAP2,TAPBP,TLR2,TNFSF10,UNC93B1,VCAM1	674 (15)
IFNA2	cytokine	Activated	5.099	5.95e-05	ADGRE1,ANXA1,ARL5A,BAX,BCL2,BCL2L14,C1R,C1S,CCL2,CD86,CMPK2,CNP,CXCL10,DPP4,EGLN3,EPB41L3,FAS,FBXO8,GBP2,GBP4,GEM,GOT1,HLA-A,IFI16,IFIT2,IFITM3,IL10RB,IL1B,IRF1,IRF5,LGALS3BP,LILRB4,LY6E,LYN,MAL,NPDC1,NT5E,PARP4,PLAT,PLSCR1,PSME1,PTAFR,RB1,SAMD9,SAMSN1,SERPINB9,SLC15A3,SLC18A2,SOCS2,TAP1,TGM2,THEMIS2,TNFSF10,TP53,VEGFA,ZBTB11	736 (18)
TLR4	transmembrane receptor	Activated	5.138	3.13e-07	ACPP,ACTA1,APOBEC3B,APP,ARID5A,BAX,BCL2,CASP7,CCL2,Ccl2,CCL20,CCR5,CD163,CD38,CD40,CD44,CD86,CDH1,CERK,CERS5,CERS6,CMPK2,CXCL10,CXCL2,Cxcl9,CYR61,EGF,FAS,FBXO32,FGL2,GBP2,GFAP,HELZ2,HHEX,HMOX1,HSPA5,ICAM1,IFI16,Ifi47,IFIT2,IFITM3,Igtp,IL18,IL18BP,IL1B,INHBA,IRAK3,IRF1,IRF8,Irgm1,LCN2,LILRB4,MCOLN2,MYD88,NFKB1,NFKB2,NFKBIA,NLRP12,NOD2,NOS1,NOS2,NR4A1,NR4A2,ORMDL3,PAK1,PLA1A,PLAT,PLEK,PRDM1,PTGS2,R…	689 (13)
2-bromoethylamine	chemical reagent	Activated	5.19	3.28e-11	ANXA1,ANXA2,C4A/C4B,CD44,CLDN4,CLU,CP,Ctla2a,EFEMP2,ELF3,EMP3,FBLIM1,FXYD5,GCGR,GPNMB,LAMC2,LCN2,LGALS3,LXN,MCM3,PLA1A,S100A11,TGIF1,TIMP1,TMEM173,TMSB10/TMSB4X,TNFRSF12A,TSPAN8,TUBB,UPP1,VIM
inosine	chemical - endogenous mammalian	Activated	5.261	1.8e-12	AIF1,ANXA1,ANXA2,ANXA5,ARPC1B,C1QA,C1QB,C1QC,C1S,C2,C4A/C4B,CD63,CD68,CFD,DPP4,EIF4EBP1,EMP3,GFAP,IFITM3,IRF1,LCP1,LGALS3BP,Mt1,NPC2,PPP1R14B,RHOC,RNASET2,SERPINB1,TIMP1,TSPO,TUBA1A,VIM
AGT	growth factor	Activated	5.327	1.68e-07	ACE2,ACTA1,ADGRE1,ADIPOQ,AGTR1,ANXA1,ANXA3,ATP1B1,BAX,BCL2,BOK,Calm1 (includes others),CALR,CCL2,Ccl2,CD44,CD86,CIT,COL1A1,COL4A1,COLEC10,CP,CREM,CTGF,CTSS,CXCL10,CXCL2,CYBA,CYBB,CYP17A1,Cyp2c23,CYP2C9,CYP2E1,CYP4A11,Cyp4a14,DDAH2,EBP,EFEMP1,EGFR,EGR1,FCGR1A,FDXR,Foxn3,GABBR1,GCH1,GLCCI1,GSS,GSTA3,GSTA5,GSTM5,HEY1,HMOX1,HSPA1A/HSPA1B,ICAM1,IGFBP3,IL18,IL18R1,IL1B,INHBB,ITGA2,ITGB1,ITGB7,JUN,LIF,L…	936 (17)
salmonella minnesota R595 lipopolysaccharides	chemical - endogenous non-mammalian	Activated	5.366	4.18e-07	ACOD1,ACSL1,ARHGAP25,AXL,BCL3,CASP4,CCL2,Ccl2,CCL20,CD38,CD83,CD86,CMPK2,CXCL10,CXCL2,EGR1,GDF15,HLA-DQA1,HLA-DRA,ICAM1,IFIT2,IKBKE,IL1B,IRF1,IRF8,JUN,JUNB,MDFIC,Nes,NFKB1,NFKB2,NFKBIA,PDE4B,PTGS2,SERPINE1,SLC7A2,SLFN13,TLR2,VCAM1	829 (12)
IL18	cytokine	Activated	5.382	2.34e-06	ACTA1,ADAM19,ADIPOQ,BCL2,BSG,CCL2,Ccl2,CCL20,CCR5,CD226,CD244,CD40,CD44,CD83,CD86,CDH1,CSF1,CXCL10,CXCL12,CXCL16,FAS,FCGR3A/FCGR3B,GADD45B,GIMAP4,GNA15,HLX,ICAM1,IL12RB1,IL18,IL18BP,IL18R1,IL1B,INPP5D,IRF1,ITGAL,JUN,LIF,MMP15,NFIL3,NOS2,PTGS2,SERPINB1,SOCS2,TIMP1,TLR4,VCAM1,VEGFA,XCL1	652 (14)
RELA	transcription regulator	Activated	5.397	3.96e-08	AHR,ALOX5AP,ANKRD1,APOE,APP,ARHGDIB,BACE1,BAX,BCL2,BCL2A1,BCL2L11,BCL3,BIRC2,BIRC3,BLVRA,BRCA2,BTG2,CBS/CBSL,CCL19,CCL2,Ccl2,CCL20,CD40,CD44,CIITA,COL1A1,CRYAB,CTGF,CTSB,CX3CL1,CXCL10,CXCL2,CXCR4,CYBB,CYP17A1,CYP1A1,CYP2C9,EGR1,ELF3,ELMO1,EPCAM,ERAP1,FAS,GCH1,GDF15,Gstm3,HMOX1,ICAM1,IFNGR2,IGFBP2,IKBKE,IL1B,IL1RN,IRF1,JUN,JUNB,KRT8,LTB,LYN,MRTFA,NFKB1,NFKB2,NFKBIA,NFKBIE,NOD2,NOS2,NR4A1,NR4A2,OLR…	908 (12)
CD40LG	cytokine	Activated	5.421	1.72e-12	ACY1,AHR,AKAP13,ANXA7,APRT,ARSB,AUH,AXL,BAX,BCL2,BCL2A1,BIRC2,BIRC3,BTG3,CASP1,CBX3,CCL17,CCL19,CCL2,CCL20,CCNG1,CCR1,CCR5,CD38,CD40,CD44,CD63,CD83,CD86,CFP,CIITA,CLU,CSF1,CTGF,CTSC,CXCL10,CXCL2,CXCR4,CYP1B1,DAPP1,DCTN1,DECR1,EGFR,EGR1,FAS,G0S2,GCH1,HK2,HLA-DQA1,HSP90AA1,HSPA1A/HSPA1B,ICAM1,IFIT2,IL10RA,IL12RB1,IL13RA1,IL1B,IL1RAP,IL21R,IL3RA,INHBA,IRF1,ITGB7,JAK2,JUN,JUNB,JUND,LTB,MAPK4,MARCKSL1…	837 (14)
phenylbutazone	chemical drug	Activated	5.472	3.18e-13	A3GALT2,ANXA1,ANXA2,ASNS,C4A/C4B,CD44,CLDN4,CLU,CP,Ctla2a,EFEMP2,FBLIM1,FXYD5,GCGR,GPNMB,GTPBP4,ITGB4,LAMC2,LCN2,LGALS3,LXN,MCM3,PLA1A,PRTFDC1,PSMB8,PTGS2,Pvr,RCN1,S100A11,TIMP1,TMEM173,TMSB10/TMSB4X,TNFRSF12A,TSPAN8,TUBB,UPP1,VIM	696 (11)
TLR3	transmembrane receptor	Activated	5.487	0.000327	ACOD1,Apol7e (includes others),BAK1,CCL17,CCL2,Ccl2,CCL20,CD38,CD40,CD86,CLU,CMPK2,CPM,CX3CL1,CXCL10,CXCL2,Cxcl9,FAS,GADD45B,GBP2,GBP4,GCH1,HMOX1,ICAM1,IFI16,Ifi47,IFIT2,IL1B,IL1RN,IL33,IRF1,JUNB,LCN2,LILRB4,LPIN2,MYD88,NFKB1,NOS2,NR4A1,Oasl2,PFKFB3,PHLDA1,PIK3CD,PIK3R1,PROCR,PTGS2,RARB,RHOB,SERPINB9,SERPINE1,TIMP1,TLR4,TNFAIP8L2,TNFSF10,TRAF3,VAV2	716 (14)
thioacetamide	chemical toxicant	Activated	5.54	4.91e-15	AACS,ABCC4,ABCG5,ABCG8,AKR1C3,ANXA1,ANXA2,ANXA4,AOC1,ASNS,BIRC3,BRCA2,C4A/C4B,Cd24a,CD44,CHRNA2,CKB,CLDN4,CLIP2,CLU,COL1A1,CP,CPQ,CTGF,Ctla2a,CYP1A1,CYP1A2,CYP8B1,DAB1,DBN1,ELF3,ELMOD3,EMP1,EMP3,EPHX1,F2R,FBLN5,FBN1,FSTL1,FXYD6,GCGR,GFAP,GOT1,GPD1,GPNMB,GTPBP4,IGFBP3,IL1B,ITGB4,JUN,LAMC2,LCN2,LGALS1,LGALS3,LGALS3BP,LIN7A,LRAT,LXN,MCM3,ODC1,PCOLCE,PDGFB,PDGFRA,PKM,PLA1A,PLPP3,PMP22,PPT1,PRELP,PSMB…	913 (13)
allopurinol	chemical drug	Activated	5.576	3.02e-17	A3GALT2,ANXA1,ANXA2,ASNS,BIRC3,C4A/C4B,CD44,CLDN4,CLU,CP,Ctla2a,CXCL10,EFEMP2,ELF3,EMP3,FABP1,FBLIM1,FXYD5,GCGR,GPNMB,GTPBP4,HMOX1,IL1B,ITGB4,LAMC2,LCN2,LGALS3,LXN,MCM3,PLA1A,PRTFDC1,PSMB10,PSMB8,PTGS2,Pvr,RCN1,RFTN1,S100A11,TES,TGIF1,TIMP1,TMEM173,TMSB10/TMSB4X,TNFRSF12A,Tpm1,TSPAN8,TUBB,UPP1,VIM	732 (15)
TICAM1	other	Activated	5.586	1.72e-05	ACOD1,ACSL1,APOBEC3B,Apol7e (includes others),BCL3,CASP4,CCL2,Ccl2,CD38,CD40,CD86,CMPK2,CXCL10,CXCL2,EGR1,FAS,GDF15,ICAM1,IFI16,Ifi47,IFIT2,Igtp,IKBKE,IL18,IL18BP,IL1B,IRF1,Irgm1,Nes,NFKB1,NFKB2,NFKBIA,PDE4B,PTGS2,RHOB,RIPK2,SERPINE1,SLC7A2,TLR2,TNFSF10,VCAM1	563 (15)
cisplatin	chemical drug	Activated	5.618	2.06e-14	A3GALT2,AADAT,ABCC3,ABCC4,ABHD4,ACADM,ACOX1,ACTB,ADGRE1,ALDH1A3,ANKFY1,ANKRD1,ANXA1,ANXA2,ANXA4,ANXA5,ASNS,BAK1,BAX,BBS9,BCL2,BCL2A1,BCL2L11,BIRC2,BIRC3,BMP4,BTG2,C4A/C4B,CAPN1,CAPN2,CASP1,CCL2,Ccl2,CCNG1,CCR1,CCR5,CD44,CD53,CDO1,CEBPA,CLCN6,CLDN4,CLSTN3,CLU,COL1A1,CORO7/CORO7-PAM16,CP,CPT1A,CPT2,CSF1,CTGF,Ctla2a,CTSB,CXCL10,CYP26A1,DDB2,EFEMP2,EGF,EGR1,ELF3,EMP3,ESR1,FABP4,FAS,FBLIM1,FDXR,FXN,FX…	1114 (18)
MYD88	other	Activated	5.628	2.97e-07	ACOD1,ACPP,ACSL1,ALDH1A1,APCS,APOBEC3B,BCL3,CASP4,CCL17,CCL2,Ccl2,CD38,CD40,CD44,CD83,CD86,CLEC10A,CMPK2,CXCL10,CXCL12,CXCL2,Cxcl9,CYR61,EGR1,FBXO32,FCER1G,GDF15,HCK,HLA-A,HMOX1,HP,HSP90AB1,HSPA5,ICAM1,IFIT2,IKBKE,IL18,IL1B,IL1RN,INHBA,INPP5D,IRF1,IRF8,ITGAX,ITGB7,JUN,MMP7,Nes,NFKB1,NFKB2,NFKBIA,NOD2,NOS2,OLR1,PARP1,PDE4B,PLA2G4A,PTGS2,SERPINE1,SLC16A3,SLC7A2,TGFB1,TIMP1,TLR2,VCAM1,Vnn3,ZAP70,ZC3…	713 (12)
hexachlorobenzene	chemical toxicant	Activated	5.653	3.24e-14	A3GALT2,ANXA1,ANXA2,ASNS,C4A/C4B,CD44,CLU,CP,Ctla2a,EFEMP2,ELF3,EMP3,FBLIM1,FXYD5,GCGR,GPNMB,GTPBP4,ITGB4,LAMC2,LCN2,LGALS3,LXN,PSMB10,PSMB8,RCN1,RFTN1,S100A11,TES,TGIF1,TIMP1,TMSB10/TMSB4X,TNFRSF12A,Tpm1,TSPAN8,UPP1,VIM	385 (7)
lomustine	chemical drug	Activated	5.787	4.49e-18	A3GALT2,ANXA1,ANXA2,ASNS,BIRC3,C4A/C4B,CD44,CLDN4,CLU,CP,Ctla2a,ELF3,EMP3,FBLIM1,FXYD5,GCGR,GPNMB,GTPBP4,ITGB4,LAMC2,LCN2,LGALS3,LXN,MCM3,PLA1A,POLH,PRTFDC1,PSMB8,Pvr,RCN1,RFTN1,S100A11,TES,TGIF1,TIMP1,TMEM173,TMSB10/TMSB4X,TNFRSF12A,Tpm1,TSPAN8,TUBB,UPP1,VIM
acetaminophen	chemical drug	Activated	5.921	1.08e-16	ABCC1,ABCC3,ABCC4,ABCC5,ACADM,ACTB,ACTG1,AMACR,BCL2,BTG2,CA3,Ccl2,CCNG1,CCR1,CES1,CPS1,CTSV,CXCL10,CXCL2,Cxcl9,CYP1A2,CYP2E1,CYP4A11,FABP1,FAS,GHR,GJB1,GLUD1,GPT,GPX1,GSR,GSTA5,Gulo,HMGCS2,HMOX1,HSPA5,HSPD1,ICAM1,IGFBP3,IL18,IL1B,IRS1,ITGB1,JUN,Kng1/Kng2,LCAT,LIPC,LOC100365810/Rps17,Mt1,Mug1 (includes others),NDRG2,NOS2,NQO1,Obp3 (includes others),ODC1,ORM1,PRKCB,PTGS2,PTPN1,SCP2,Serpina3c/Serpin…	775 (15)
gentamicin C	chemical drug	Activated	6.003	1.48e-15	A3GALT2,ANXA1,ANXA2,ASNS,BIRC3,C4A/C4B,CD44,CLDN4,CLU,CP,Ctla2a,EFEMP2,ELF3,EMP3,FBLIM1,FXYD5,GCGR,GPNMB,GTPBP4,LAMC2,LCN2,LGALS3,LXN,MCM3,PLA1A,PRTFDC1,PSMB10,PSMB8,Pvr,RFTN1,S100A11,TES,TGIF1,TIMP1,TMSB10/TMSB4X,TNFRSF12A,Tpm1,TUBB,UPP1,VIM
E. coli B4 lipopolysaccharide	chemical toxicant	Activated	6.029	2.17e-10	ABCG5,ABCG8,ACOD1,ADCY7,ANXA1,ANXA11,APAF1,ARHGAP30,BAK1,BAX,BCL2,C1QB,CASP7,CCL2,Ccl2,CCL20,CD38,CD40,CD83,CD86,CLDN1,CXCL10,CXCL2,CYP8B1,CYTH4,Defb1,ESR1,FAS,FBLIM1,FCER1G,FCGR1A,FGL2,GBP2,GBP4,GLIPR1,GNAI1,GPNMB,HK2,HLA-A,HMOX1,ICAM1,IFI16,IFITM3,Igtp,IL1B,IL1R1,IL1RN,IL33,INPP5D,IRAK3,KLHL6,KMO,LCN2,LCP1,LCP2,LILRB4,MDFIC,NCF1,NFKBIA,NOS2,Oasl2,PANK1,PLA2G4A,PLEK,PLEKHG2,PSMB8,PTGS2,PTPN6,PTP…	675 (14)
IL6	cytokine	Activated	6.095	1.62e-13	ABCC1,ABCC3,ABCC5,ACOX1,ACVR1,ACVR2A,ACVRL1,ADAMTS13,ADGRE1,ADGRE5,AHR,ANG,ANXA1,APCS,APOE,APP,BAK1,BAX,BCL2,BCL2L11,BCL3,BTC,BTG2,CASP1,CASP7,CCL2,Ccl2,CCL20,CCR1,CCR5,CD163,CD38,CD40,CD44,CD48,CD53,CD68,CD74,CD82,CD83,CD86,CDH1,CEBPA,CES1,CIB2,CIITA,CLDN2,CLEC10A,CLU,COL1A1,CP,CRH,CRLF1,CSF1,CSF2RB,CSF3R,CTGF,CTSC,CXCL10,CXCL2,Cxcl9,CXCR4,CYBB,CYP1A1,CYP1A2,CYP1B1,CYP2C9,CYP2E1,DIO1,EGFR,EGR1,E…	813 (13)
Interferon alpha	group	Activated	6.147	3.07e-08	ADAM19,ANXA5,APOBEC3B,AXL,BAK1,BCL2,BCL2A1,BCL3,BMP4,BTG2,CASP1,CCL19,CCL2,CCR1,CCR5,CD38,CD40,CD83,CD86,CELSR1,CIITA,CSF2RB,CXCL10,CXCL2,Cxcl9,CYB561,CYP1A2,CYP2C9,CYP2E1,DAG1,DYNLT1,EGFR,EMID1,EPSTI1,FAS,FBXO6,FCGR1A,GBP2,GIMAP4,GLS,GNA15,HELZ2,HLA-A,HLA-G,HSPA1A/HSPA1B,ICAM1,IFI16,IFIT2,IFITM3,IKBKE,IL10RA,IL12RB1,IL18R1,IL1B,IL1R1,IL1RN,IL21R,IRF1,IRF5,IRF8,ITGB1,LCK,LIF,LILRB4,MYD88,MYLIP,NF…	649 (14)
TGFB1	growth factor	Activated	6.237	5.02e-20	AASS,ABCG1,ACAA2,ACPP,ACTA1,ACTG2,ACTN1,ACVR1,ACVRL1,ADAM19,ADAMTS2,ADCY9,ADIPOQ,ADK,AFM,AHR,ALDH3A2,ALOX5AP,ANGPTL4,ANKRD1,ANXA11,ANXA2,APLNR,APOC2,APOE,Apon,APP,AQP11,AQP9,ARF4,ARHGEF2,ARPC2,ASNS,AXL,BACE1,BAX,BCL2,BCL2L11,BCL3,BDH1,BMF,BMP4,BSG,C1QA,C1QB,C1QC,C1R,C1S,C2,C4BPA,CADM1,Calm1 (includes others),CAP1,CASP1,CASP4,CCL2,Ccl2,CCL20,CCR1,CCR5,CD163,CD300A,CD4,CD40,CD44,CD68,CD83,CD86,CDC4…	965 (16)
triamterene	chemical drug	Activated	6.299	9.82e-18	A3GALT2,ANXA1,ANXA2,ASNS,BIRC3,C4A/C4B,CD44,CLDN4,CLU,CP,Ctla2a,EFEMP2,ELF3,EMP3,FBLIM1,FXYD5,GCGR,GPNMB,GTPBP4,ITGB4,LAMC2,LCN2,LGALS3,LXN,MCM3,PLA1A,PRTFDC1,PSMB10,PSMB8,Pvr,RCN1,RFTN1,S100A11,TES,TGIF1,TIMP1,TMEM173,TMSB10/TMSB4X,TNFRSF12A,Tpm1,TSPAN8,TUBB,UPP1,VIM
fenamic acid	chemical reagent	Activated	6.299	1.68e-16	A3GALT2,ANXA1,ANXA2,ASNS,BIRC3,C4A/C4B,CD44,CLDN4,CLU,CP,Ctla2a,EFEMP2,ELF3,EMP3,FBLIM1,FXYD5,GCGR,GPNMB,GTPBP4,ITGB4,LAMC2,LCN2,LGALS3,LXN,MCM3,PLA1A,PRTFDC1,PSMB10,PSMB8,Pvr,RCN1,RFTN1,S100A11,TES,TGIF1,TIMP1,TMEM173,TMSB10/TMSB4X,TNFRSF12A,Tpm1,TSPAN8,TUBB,UPP1,VIM
poly rI:rC-RNA	biologic drug	Activated	6.35	1.02e-11	AGRN,ANXA1,Apol7e (includes others),ARID5A,ASB13,AXL,BAK1,BAX,BCL2,BIRC2,BIRC3,BTC,C2,CASP7,CCL17,CCL2,Ccl2,CCL20,CD40,CD44,CD47,CD74,CD83,CD86,CDH1,CLEC7A,CNP,CSF1,CX3CL1,CXCL10,CXCL2,Cxcl9,CXCR4,DIO1,DLL1,EGR1,ELF3,EZR,FAS,FCGR1A,GADD45B,GBP2,GCH1,GDF15,HLA-A,HLA-G,ICAM1,IFI16,IFIT2,IFITM3,IFNGR1,Igtp,IL10RA,IL1B,IL2RG,INHBA,IRF1,IRF5,ITGAX,JAK2,JUN,JUNB,KLF4,KLF6,KMO,KYNU,LGALS9B,LIF,LIMK1,LPL…	815 (13)
nitrofurantoin	chemical drug	Activated	6.45	5.92e-18	ACAA1,ACADM,ACOX1,ACTB,ACTG1,AMACR,ANXA2,ANXA5,APOE,ASNS,BAX,BTG2,C4A/C4B,C4BPA,CAPN2,CASP7,CCNG1,CES1,CLU,CP,CPS1,CPT1A,CTSB,CTSS,CTSV,CXCL10,CYP4A11,EEF1A1,FABP1,FAS,GCGR,GJB1,GPNMB,GSR,GSS,GSTA5,GTPBP4,Gulo,HMGCS2,HMOX1,HPX,HSPA5,IGFBP3,IL1B,ITGB1,ITGB4,Kng1/Kng2,LBP,LCAT,LGALS3,LIPC,LOC100365810/Rps17,MAPK8,MMP12,Mt1,Mug1 (includes others),NFKBIA,NQO1,Obp3 (includes others),ODC1,ORM1,PLAT,PRK…
NFkB (complex)	complex	Activated	6.472	3.76e-09	ABCD3,ABCG1,ADGRE1,AHR,ALDH1A3,ANKRD1,APOE,APP,BACE1,BAK1,BAX,BCL2,BCL2A1,BCL3,BIRC2,BIRC3,BLVRA,C1R,CAMK2D,CASP4,CASP7,CCL17,CCL2,Ccl2,CCL20,Cd24a,CD40,CD44,CD74,CD82,CD83,CD86,CDH1,CIITA,CLCF1,CLIP2,CLU,CNTF,COL18A1,CREM,CSF1,CST7,CTGF,CX3CL1,CXCL10,CXCL12,CXCL2,Cxcl9,CXCR4,CYBB,CYR61,DIO1,DTX3,EGFR,EGR1,ELF3,EPCAM,ERAP1,F2RL1,FAS,FCGR1A,FST,FTH1,G0S2,GADD45B,GBP2,GCH1,GCLC,GDF15,GFAP,GFPT2,HGF…	862 (12)
IL2	cytokine	Activated	6.528	1.63e-10	ABCC1,ACVR2A,ADAM8,ADCY3,ADCY9,AHR,ANXA1,ARHGDIA,BAX,BCL2,BCL2A1,BIRC3,Calcb,CAPN5,CARD9,CASP1,CCL2,Ccl2,CCNG1,CCR1,CCR5,CD244,CD38,CD3D,CD3G,CD40,CD44,CD47,CD83,CD86,CDH1,CEBPA,CRH,CRMP1,CSF1,CSF2RB,CTLA4,CTSC,CXCL10,CXCL12,Cxcl9,CXCR4,CYP1A1,CYP1A2,CYP2C9,CYTH4,DAP,DENND2D,DPP4,DSG2,EMP1,ENTPD1,FAS,FCER1G,FCGR3A/FCGR3B,FGL2,FOXO1,FYN,GADD45B,GCNT1,GDF15,GFAP,GRN,HCK,HEMGN,HK2,HSP90B1,HSPA1A/HSP…	831 (14)
STAT1	transcription regulator	Activated	6.581	1.76e-09	ACOD1,ALDH1A3,ALPK1,APOBEC3B,APOC2,APOE,AXL,BAX,BCL2L11,C1QTNF7,C1R,C1S,C4A/C4B,CASP1,CASP4,CCL19,CCL2,Ccl2,CCL20,CD40,CD86,CIITA,CMPK2,CREM,CSF3R,CTSS,CX3CL1,CXCL10,CXCL2,Cxcl9,CYP1A2,CYP2E1,CYP4A11,DPP4,EGLN3,EGR1,FAS,FCER1G,FCGR1A,FGL2,FOXO1,GBP2,GBP4,GBP5,HEY1,HLA-DQA1,HLA-DRB5,ICAM1,IFI16,IFI30,Ifi47,IFIT2,IFITM3,Igtp,IL18BP,IL1B,IL1R1,IRF1,IRF5,IRF8,Irgm1,ITGAX,JAK2,JUN,KLF4,LCN2,LY6E,NEURL…	702 (14)
vancomycin	biologic drug	Activated	6.632	5.93e-19	A3GALT2,AASS,ANXA1,ANXA2,ASNS,BIRC3,C4A/C4B,CD44,CLDN4,CLU,CP,Ctla2a,CXCL2,EFEMP2,ELF3,EMP3,FBLIM1,FMO2,FXYD5,GCGR,GPNMB,GTPBP4,HMOX1,ITGB4,LAMC2,LCN2,LGALS3,LXN,MCM3,NOX4,PLA1A,PRTFDC1,PSMB10,PSMB8,Pvr,RCN1,RFTN1,RTN4,S100A11,SCD,SOD2,SOD3,TES,TGIF1,TIMP1,TMEM173,TMSB10/TMSB4X,TNFRSF12A,Tpm1,TSPAN8,TUBB,UPP1,VIM
IL5	cytokine	Activated	6.669	6.98e-08	ACAA2,ALDOA,ALDOC,ANXA2,AOC1,ASNS,ATP1B1,BCL2,BCL3,BIRC2,CASP4,CCL2,CCR1,CCR5,CD40,CD63,CHST12,CIITA,CISD1,CKAP4,CSF2RB,CSF3R,CTSC,CXCR4,CYP1A2,EBP,EGLN3,EGR1,EIF4EBP1,ENO1,FAS,FGL2,GBP2,GBP4,HLX,HSP90B1,HSPA5,ICAM1,IFI30,IL13RA1,IL18BP,IL1RL1,IL2RG,IL3RA,ITGB7,LCP2,LFNG,LIMK2,LMO7,LRRC8C,LTB,MYADM,NDRG1,NFIL3,NOS2,PDE4B,PDIA6,PDLIM1,PFKP,PKM,PMP22,PPIF,PRDM1,PTPRC,PYCR1,QSOX1,RPN1,S100A4,S100A6,…	924 (18)
CSF2	cytokine	Activated	6.839	6.52e-09	ABCG1,ADA,ADAM8,ADGRE5,ALOX5AP,ANXA1,AOC1,APAF1,BAX,BCL2,BCL2A1,BCL2L11,BCL3,BIRC3,BSG,C4A/C4B,CASP1,CCL17,CCL2,Ccl2,CCR1,CCR5,CD180,CD276,CD38,CD40,CD63,CD74,CD83,CD86,CDH1,CFH,CIITA,CLCF1,CLEC7A,CSF1,CSF2RB,CTLA4,CTSC,CXCL10,CXCL2,Cxcl9,CXCR4,CYBB,DOK2,EFEMP2,EGR1,EPCAM,EXO1,F2R,F2RL1,FAS,FCGR1A,FOLR2,GCH1,GDF15,GHRL,HOXB4,HSPD1,ICAM1,IFITM3,IL1B,IL1R1,IL1RL1,IL1RN,IL3RA,INHBA,INPP5D,IRAK3,IRF5…	798 (13)
F2	peptidase	Activated	6.895	9.41e-11	ADIPOQ,AKR1B1,ANGPTL4,BAX,BCL3,BIRC2,BIRC3,CALR,CASP1,CCL2,Ccl2,CCL20,Ccl9,CD44,CD63,CD68,CDC42EP1,CKAP4,CLIC1,CLU,COL1A1,COL4A1,COTL1,CTGF,CX3CL1,CXCL10,CXCR4,CYBB,CYR61,DOCK10,EGR1,EHD4,ENTPD1,ERP29,F2R,F2RL1,FHL1,HMGA1,HMOX1,HSP90AA1,ICAM1,IL1B,ITGB1,JUN,JUNB,KLF6,LAMP1,MGLL,MYBL2,NCF1,NFKBIA,NOS2,PDCD1LG2,PDGFA,PDGFB,PDGFRA,PLA2G4A,PLAT,PPIF,PROCR,PTGS2,RAC1,RAC2,RHOA,RHOB,RNH1,SAMD4A,SELP,SE…	993 (14)
gentamicin	chemical drug	Activated	6.943	7.13e-12	ABAT,ACAA1,ACADM,ALAD,ALDH1A1,ALPL,APCS,BAX,BTG2,BTG3,C4A/C4B,CALR,CBS/CBSL,CCL2,Ccl2,CCNG1,CDO1,CLU,CNKSR3,CPEB1,CPQ,CTSD,CTSV,CXCL10,CYP1A1,CYP2C9,Cyp2d26,DDC,DECR1,DIO1,DPP4,EEF1A1,EGF,EGR1,EIF2B4,EPHX2,ETFDH,FMO1,Fn3k,G6PC,GDF15,GHR,GJB2,GSTM5,HACL1,HIVEP2,HMOX1,HSP90AA1,HSP90B1,HSPA1A/HSPA1B,HSPA5,ICAM1,IGFBP3,IL1B,IRF1,JUN,JUNB,KLF6,KMO,KYNU,L3HYPDH,LCN2,MYO1G,NEURL3,NOS2,NPM1,NRG1,PHGDH,PN…	692 (13)
E. coli B5 lipopolysaccharide	chemical - endogenous non-mammalian	Activated	7.124	6.98e-08	AHSG,APOA5,BCL3,BIRC2,BIRC3,CCL17,CCL19,CCL2,Ccl2,CCL20,Ccl9,CCR1,CCR5,CD40,CD44,CD83,CD86,CEBPA,CES1,CSF3R,CTLA4,CX3CL1,CXCL10,CXCL2,Cxcl3,CXCR4,CYBB,EEF1A1,EGFR,FABP1,FMO1,G6PC,GBP2,GCLC,GPX1,HLA-A,HMOX1,ICAM1,Igtp,IL13RA1,IL18,IL1B,IL1R1,IL1RAP,IL21R,IL3RA,IL9R,INHBB,IRAK3,IRF1,ITGAL,JUNB,LIF,MYD88,NCF1,NFKBIA,NOD2,NOS2,PAH,PDE4B,PHLDA1,PRDM1,PTGS2,RHOB,SERPINE1,SLC11A2,SOCS2,SOD2,TGFB1,TGFB2,…	786 (13)
IL1B	cytokine	Activated	7.364	1.16e-21	ABCC3,ABCD3,ACOD1,ACPP,ADAM8,AGTR1,AIF1,AKR1B1,ALPL,ANGPTL4,ANXA1,APCS,APOC2,APOE,APP,ASIC3,AVPR1A,BAX,BCL2,BCL2A1,BCL3,BIRC2,BIRC3,BMF,BMP4,BTG2,C1R,CABP1,CASP4,CCL17,CCL2,Ccl2,CCL20,CCL28,Ccl9,CCNJ,CCR1,CCR5,Cd24a,CD4,CD40,CD44,CD74,CD82,CD83,CD86,CEBPA,CIITA,CLIP2,CMPK2,CNTF,COL1A1,CP,CREM,CRH,CRYAB,CSF1,CSF2RB,CTGF,CTSB,CTSS,CX3CL1,CXCL10,CXCL12,CXCL2,Cxcl9,CXCR4,CYBA,CYBB,CYP1A1,CYP1A2,CYP2C…	809 (13)
phorbol myristate acetate	chemical drug	Activated	7.573	2.99e-10	ACTB,ADAM8,ADCY3,AGTR1,AHCTF1,ALDH1A3,ANGPTL4,ANXA1,APOM,APP,APRT,ARF4,ATP1A3,ATP2B4,AXL,BAK1,BAX,BCL2,BCL2A1,BIRC3,BTC,BTG2,BTK,CAPG,CBS/CBSL,CCL2,Ccl2,CCL20,CCNT1,CD163,CD226,CD276,CD4,CD44,CD68,CDH1,CEBPA,CERK,CES1,CIITA,CLCF1,CLDN1,CREM,CRH,CSF1,CTGF,CTLA4,CTSB,CTSD,CTSV,CTTN,CXCL10,CXCL2,CXCR4,CYBA,CYBB,CYP17A1,CYP1A1,CYP1A2,CYP2E1,CYR61,DES,DIO1,DSG1,E2F3,ECM1,EGF,EGFR,EGR1,EIF4EBP1,ESR1,EZ…	988 (15)
TNF	cytokine	Activated	8.381	1.47e-36	AAK1,ABCC1,ABCC3,ABTB2,ACACA,ACADM,ACADS,ACOD1,ACOX1,ACSL1,ACTA1,ACTB,ADAM8,ADAMTS7,ADCY5,ADGRG6,ADIPOQ,AEBP1,AGTR1,AK2,AKR1B1,ALAD,ALDH1A3,ALOX5AP,ANGPTL4,ANXA1,ANXA11,APAF1,APCS,APOBEC3B,APOC2,APOE,APP,AQP9,ARF4,ARHGAP18,ARHGDIB,ATP2B4,AVPR1A,AXIN2,B4GALNT1,BACE1,BAX,BBOX1,BCKDHB,BCL2,BCL2A1,BCL2L11,BCL3,BIRC2,BIRC3,BLVRA,BMP4,BMPER,BTG2,BTG3,CABP1,CALR,CASP1,CASP4,CASP7,CCL17,CCL19,CCL2,Ccl2,C…	935 (13)
IFNG	cytokine	Activated	9.496	1.11e-31	ABCA6,ABCD3,ACOD1,ACTB,ADCY5,ADCY7,ADGRG1,ADIPOQ,AGPAT1,AGRN,AGTR1,AHCY,AHR,AIF1,ALDH1A3,ALOX5AP,ALPL,ANGPTL4,APP,AQP11,AQP9,ARAP2,ASNS,ATP1B1,AVPR1A,BAK1,BAX,BCL2,BCL2A1,BCL2L11,BCL3,BIRC2,BIRC3,BLNK,BMF,BRCA2,C1QA,C1QB,C1QC,C1R,C2,C4A/C4B,CASP1,CASP4,CASP7,CCL17,CCL19,CCL2,Ccl2,CCL20,CCL28,CCR1,CCR5,CD163,Cd24a,CD276,CD38,CD4,CD40,CD44,CD63,CD68,CD74,CD83,CD86,CDH1,CEBPA,CELSR1,CERS6,CHRNE,CHST…	798 (13)
lipopolysaccharide	chemical drug	Activated	9.959	6.89e-34	ABCC1,ABCC3,ABCC4,ABCC5,ABCG1,ABCG5,ABCG8,ACADM,ACE2,ACOD1,ACSL1,ACTA1,ACVR1,ACVR2A,ACVR2B,ADA,ADGRE1,ADIPOQ,AGTR1,AHR,ALOX5AP,ANGPTL4,ANXA1,ANXA3,ANXA5,ANXA7,APCS,APLNR,APOBEC1,APOBEC3B,APOC2,APOE,Apol7e (includes others),APP,ARNT,ARPC1B,ARVCF,AVPR1A,AXL,BACE1,BAX,BCL2,BCL2A1,BCL2L11,BCL3,BIRC2,BIRC3,BMP4,BSG,BTK,Calm1 (includes others),CALR,CAPN2,CASP1,CASP4,CASP7,CCL17,CCL19,CCL2,Ccl2,CCL20,Cc…	947 (14)

## Sheet: CCl4_causal_RNA_Seq
Upstream Regulator	Molecule Type	Predicted Activation State	Activation z-score	p-value of overlap	Target molecules in dataset	Mechanistic Network
sirolimus	chemical drug	Inhibited	-7.232	2.5e-14	ACACA,ACTB,ANXA5,APOA5,APP,ARF1,ASNS,ATF4,ATP5MC1,B2M,BAX,BCL3,BID,CCL3L3,CCNE1,CDC25A,CEBPA,CRAT,DAD1,DDIT3,DDIT4,DPP7,EEF1A1,EEF2,EIF1AX,ENO1,FTH1,G6PD,HSP90B1,HSPA5,ID1,IDI1,IGF2,IGFBP1,IL4R,IRS1,LGALS3,LILRB4,LPIN1,MMP13,MYC,NCL,ODC1,PPIA,RACK1,RAN,RPL10,RPL10A,RPL15,RPL18,RPL18A,RPL19,RPL21,RPL23,RPL27,RPL3,RPL35,RPL37,RPL41,RPL5,RPL7A,RPLP0,RPN2,RPS10,RPS12,RPS14,RPS15,RPS16,RPS18,RPS19,RPS…	715 (21)
RICTOR	other	Inhibited	-5.546	5.81e-06	ATP5MC1,BAX,COX6A2,FAU,IGFBP1,LHPP,Mbp,NIPAL1,PPA2,RPL10,RPL10A,RPL11,RPL12,RPL14,RPL17,RPL18,RPL21,RPL22,RPL23,Rpl23a,RPL26,Rpl29 (includes others),Rpl34 (includes others),RPL4,RPL41,RPL6,RPL7,RPL7A,RPL9,RPLP0,RPS10,RPS11,RPS15,RPS18,RPS19,RPS2,RPS21,RPS23,RPS24,RPS29,RPS3,Rps3a1,RPS5,RPS6,RPS8,RPSA,SREBF1,Uba52	400 (7)
ST1926	chemical drug	Inhibited	-5.298	6.64e-06	ACTB,AK2,ARF1,CFL1,EEF2,EIF3D,ENO1,FKBP5,H2AFZ,MAN1B1,NARS,NME1,ODC1,PABPC1,PDIA3,RPL10,RPL13,RPL18A,RPL19,RPL24,RPL39,RPL41,RPL6,RPLP1,RPS10,RPS15,RPS2,RPS27,SELENOF,SSR2,TMSB10/TMSB4X,TPT1
PD98059	chemical - kinase inhibitor	Inhibited	-3.832	7.42e-06	AGTR1,ALDOA,AMD1,ATF3,ATF4,BAX,BDH1,CA2,CCL3L3,CCNE1,CD14,CD44,CD74,CDC25A,CDC25C,CDC42EP1,CDKN2B,CEBPA,CREM,CRP,CTSB,DDIT3,EEF1A1,EGFR,EGR2,EIF2AK3,ENO1,FABP4,FAH,FKBP5,FTH1,GADD45A,GFPT1,GRIN2C,HSD11B2,HSPA5,HYOU1,IGF2,IGFBP1,ITGAX,JUN,KRT8,LDLR,MDM2,MET,MMP12,MMP13,MYBL2,MYC,NGF,NOP56,NPC1,NQO1,ODC1,OSMR,PABPC1,PCSK6,PDGFA,PLA1A,RAN,RNASE4,RPS2,RPS6,SCARB1,SCNN1A,SDC1,SEC14L2,SERPINA1,SIGMAR1,…	700 (18)
INSIG1	other	Inhibited	-3.649	0.000193	AACS,ACACA,ACLY,APOE,CLEC7A,CYP51A1,DHCR7,ELOVL6,FABP4,FDFT1,FDPS,G6PD,HMGCR,IDI1,LDLR,LPIN1,LSS,PLA2G7,SCARB1,SQLE,SREBF1,SREBF2,TM7SF2	387 (11)
mir-122	microRNA	Inhibited	-3.587	0.0114	ALDOA,BCAT2,CCNG1,CS,CYP2C9,CYP7A1,G6PD,GNPNAT1,IQGAP1,MAP1B,MTHFD2,PPP2CA,RCC2,SLC1A5,SLC7A1,WARS
POR	enzyme	Inhibited	-3.488	3.03e-10	ABCC3,ACLY,ANXA5,ASNS,BDH1,CD74,CLDN3,CPT1A,CYP2C18,CYP2C8,CYP51A1,CYP7A1,CYP8B1,DHCR7,ELOVL2,ELOVL5,ELOVL6,ENTPD5,FDFT1,FDPS,FGL1,GPHN,GSTA3,Gstm3,GSTM5,HLA-DRB5,HMGCR,HSD17B12,Hsd3b4 (includes others),IDI1,IHH,LDLR,LSS,MAP3K6,MSMO1,MVD,PFKFB3,PLA2G7,SDC4,SLC22A5,SQLE,SREBF2,TM7SF2,TMEM184C,TMEM97,VEGFA
HNF4A	transcription regulator	Inhibited	-3.386	1.06e-09	AASS,ABCA6,ABCC3,ABCC6,ABCG5,ABCG8,ACAT1,ACBD6,ACCS,ACLY,ACOX2,ACOX3,ACY1,ACY3,ADRB2,AGTPBP1,AHSG,AK2,AKAP13,ALDH2,ALS2,AMACR,ANXA5,APOA2,APOC2,APOE,APOM,Apon,APP,AQP9,ARFGAP1,ASGR2,ASNS,ATF4,ATF6B,ATP7B,BDH1,BPHL,C1S,C4A/C4B,C4orf19,C6,C8G,CACNA2D2,CAMK2D,CAT,CCDC47,CCNE1,CCNG1,CDC25A,CDC42EP2,CEACAM1,CEBPA,CLCN6,CLDN1,CLDN3,COPZ1,COQ10B,COQ8A,CP,CPB2,CPT1A,CRAT,CROT,CRP,CRYZL1,CS,CTSB,CYP2C8,CY…	690 (18)
ACOX1	enzyme	Inhibited	-3.219	2.84e-10	ABCD3,ACOT2,ANXA2,CAT,CBR1,CD63,CRAT,CTBS,CTSV,CXCL12,CYP2C8,DDIT3,EGFR,FABP4,FAH,GADD45A,HAL,HLA-DRB5,HPD,HSPA5,IGFBP1,KRT23,KRT8,LGALS3,LHPP,LONP1,NUPR1,OAT,OTC,PXMP2,RPL12,RPS24,SERPINA1,SLC20A1,SLC22A25,SLCO2B1,SQSTM1,TRIB3,TRPV2,Vnn3,XBP1	411 (7)
PPARA	ligand-dependent nuclear receptor	Inhibited	-3.152	3.53e-11	AADAC,ABCD3,ACACA,ACAT1,ACOT2,Acot5,ADTRP,AGXT,ALDH2,ALDH3A2,ANGPTL4,ANXA2,APOA2,APOA5,APOC2,APOE,APOM,APP,AQP9,ARHGDIA,ASL,ASNS,BAX,BCKDK,C1S,C6,CAT,CCNE1,CD63,CEACAM1,CEBPA,CHAF1B,CHKA,CHRNA2,CPT1A,CROT,CS,CTH,CXCL12,CYP2C8,CYP2C9,CYP51A1,CYP7A1,CYP8B1,DHCR7,ELOVL5,ELOVL6,FABP1,FABP4,FDFT1,FDPS,FGB,FGG,FTCD,G6PD,GLUD1,H2AFZ,HACL1,HADH,HMGCR,HMGN1,HPD,HPX,IDI1,IGFBP1,KRT23,KRT8,LSS,MGST3,MSMO1,M…	308 (16)
INSIG2	other	Inhibited	-3.086	2.37e-08	ACACA,ACLY,ELOVL6,FDFT1,FDPS,G6PD,HMGCR,LDLR,SREBF1,SREBF2	343 (8)
CD 437	chemical drug	Inhibited	-3.074	2.19e-05	AK2,ALDOA,ARF1,BAX,CDC25C,EEF2,EIF3D,ENO1,FKBP5,FTH1,GADD45A,JUN,MAN1B1,MYC,NARS,NME1,ODC1,PABPC1,PDIA3,PHYH,PLP2,RPL10,RPL11,RPL13,RPL19,RPL24,RPL39,RPLP1,RPS10,RPS15,RPS16,RPS2,RPS27,SELENOF,SSR2,TMSB10/TMSB4X,TUBA1A
LY294002	chemical - kinase inhibitor	Inhibited	-3.07	0.0029	ACACA,ACAT1,ADRB2,AGL,APOE,ATF3,ATF4,BAX,CASP4,CCNE1,CD14,CD274,CD2AP,CD44,CD74,CDKN2B,CEBPA,CLCN3,CP,CREM,CRP,CUBN,CXCL16,DDIT3,EGFR,EGR2,EIF1AX,FDFT1,FEN1,GEM,GSR,GUCY2C,HDAC2,HERPUD1,HES1,HMGCR,HSPA5,IDI1,IFRD2,IGF2,IRS1,ISG20,JUN,MDM2,ME1,MMP13,MPDZ,MYC,MYEF2,NDC80,NDRG1,NQO1,RAB6A,RXRG,S1PR1,SCARB1,SELP,SFN,SPAG5,SQLE,SREBF1,TERT,TG,TYMP,VEGFA	689 (19)
MKNK1	kinase	Activated	3.04	0.245	ANXA2,ANXA5,CP,KIF5A,MAP1B,MYC,MYO5A,NCDN,TFDP1,THRA,TMBIM6,USO1,YWHAG
A23187	chemical reagent	Activated	3.046	0.00887	AGTR1,AMD1,ATF3,CALR,CD14,DDIT3,DDIT4,HERPUD1,HSP90B1,HSPA5,JUN,MMP13,MYC,NGF,ODC1,SDF2L1,STAR,UBXN4,VEGFA	584 (16)
ADORA2A	G-protein coupled receptor	Activated	3.053	0.437	APP,ARHGEF7,DGAT2,EEF2,EGR2,GAPDH,GPLD1,KIF5A,P4HB,PPP2CA,RAB6A,TUBB2A,VEGFA
vancomycin	biologic drug	Activated	3.078	8.01e-06	AASS,ANXA2,ASNS,C4A/C4B,CAT,CD14,CD44,CP,FGB,GPNMB,IGFBP1,LGALS3,MYC,NOX4,PLA1A,PRTFDC1,Pvr,SLC34A2,TES,TIMP1,TMSB10/TMSB4X,TNFRSF12A,Tpm1,TUBB
ezetimibe	chemical drug	Activated	3.122	4.52e-08	ABCG5,CYP51A1,DHCR7,FDFT1,FDPS,HMGCR,IDI1,LDLR,MVD,PCSK9,SREBF2	170 (6)
TGFB1	growth factor	Activated	3.146	2.19e-05	AASS,ACLY,ACPP,ACSL3,ACTG2,ADCY9,AFM,ALDH2,ALDH3A2,ALOX15,AMD1,ANGPTL4,ANXA2,ANXA8/ANXA8L1,APOC2,APOE,Apon,APP,AQP11,AQP9,ARF4,ARHGEF2,ASGR2,ASNS,ATF4,B2M,BAX,BCL3,BDH1,C1S,CADM1,Calm1 (includes others),CAMK2N1,CASP4,CAT,CAV2,CCL3L3,CCNE1,CD14,CD44,CDC25A,CDC25C,CDC42SE1,CDKN2B,CEACAM1,CEBPA,CFB,CFL1,CHD4,CKS1B,CPQ,CREB3,CRP,CSRP2,CTPS1,CTSB,CTSD,CXCL12,CYP3A7,CYP7A1,DAD1,DAPK1,DDB2,DDIT4,DDX21,D…	781 (18)
allopurinol	chemical drug	Activated	3.165	8.2e-06	ANXA2,ASNS,C4A/C4B,CAT,CD14,CD44,CP,FABP1,FGB,GPNMB,IGFBP1,LGALS3,MYC,PLA1A,PRTFDC1,Pvr,SLC34A2,TES,TIMP1,TMSB10/TMSB4X,TNFRSF12A,Tpm1,TUBB
hydrogen peroxide	chemical - endogenous mammalian	Activated	3.173	3.6e-09	AEN,ANXA2,APP,ATF3,ATF6,AVPR1A,BAX,BTG2,CAT,CCL3L3,CD63,CDC25C,CKS1B,CTSB,CTSD,CYP51A1,DDIAS,DDIT3,DDIT4,DHCR7,DPAGT1,DUSP10,DUSP16,EEF1A1,EEF1B2,EGFR,EPHA2,FBXO32,FDFT1,FDPS,FTH1,GADD45A,GLS2,GSTA1,GZMB,HDAC2,HLA-DRA,HMGCR,HSPA5,IRS1,ITGA6,JUN,LDLR,LGR4,MAP1LC3A,MCM2,MDK,MDM2,MMP13,MSMO1,MYC,NDC80,NGF,NOL3,ODC1,OSGIN1,PDIA3,PDIA4,PPARGC1B,PRKCSH,PSTPIP2,RAN,RIOK3,RPL21,RPL31,RPL5,RPL7A,SCNN1A,SL…	725 (19)
CSF2	cytokine	Activated	3.198	0.156	AKR1A1,BAX,BCL3,BID,C4A/C4B,CCL3L3,CD14,CD276,CD63,CD74,CDKN2B,CEACAM1,CHAF1B,CKS1B,CLEC7A,CSF2RB,DDIT3,E2F8,EGR2,EPCAM,EXO1,FIGNL1,ICOSLG/LOC102723996,IL23A,IL5RA,ITGAX,LCP1,MAP3K20,MDM2,MET,MFSD2A,MME,MYC,NUAK2,ODC1,OSMR,PHGDH,RECQL4,RHOH,RINT1,SLC1A5,SLC30A7,SNTB1,SPAG5,SQSTM1,TPT1,UHRF1,XBP1
nitric oxide	chemical - endogenous mammalian	Activated	3.211	0.00239	AGTR1,APP,ATF3,BAX,BIRC2,CCNG1,CD44,CXCL12,DDIT3,EN2,FTH1,GADD45A,JUN,MDM2,MMP13,MYC,NDRG1,NQO1,ODC1,PDIA4,RHBDF2,RXRG,SFN,SLC16A4,SQSTM1,TFRC,VEGFA	619 (16)
IL5	cytokine	Activated	3.238	0.000538	ALDOA,ANXA2,ASNS,ATF4,BCL3,BIRC2,CASP4,CCNE1,Ccr1l1,CD63,CEACAM1,CISD1,CKAP4,CRELD2,CSF2RB,DDX21,EGR2,ELL2,ENO1,GADD45A,HMGCR,HSP90B1,HSPA5,IDI1,IL4R,IL5RA,LIMK2,MYC,NDRG1,PDIA6,PDLIM1,PYCR1,RHOH,RPN1,SDF2L1,SLC1A5,SLC39A8,SLC7A5,SNTB1,SPCS2,TMEM97,TNFRSF8,UCK2,XBP1	395 (8)
gentamicin C	chemical drug	Activated	3.273	1e-06	ANXA2,ASNS,C4A/C4B,CD14,CD44,CP,FGB,GPNMB,IGFBP1,LGALS3,MYC,PLA1A,PRTFDC1,Pvr,SLC34A2,TES,TIMP1,TMSB10/TMSB4X,TNFRSF12A,Tpm1,TUBB
lomustine	chemical drug	Activated	3.273	1.39e-06	ANXA2,ASNS,C4A/C4B,CD14,CD44,CP,FGB,GPNMB,IGFBP1,LGALS3,MYC,PLA1A,PRTFDC1,Pvr,SLC34A2,TES,TIMP1,TMSB10/TMSB4X,TNFRSF12A,Tpm1,TUBB
ethanol	chemical - endogenous mammalian	Activated	3.331	3.03e-05	ACACA,ACLY,ATF3,ATF4,BAX,CAT,CBR1,CD14,CEBPA,CPT1A,CRP,CYP2C8,CYP2C9,CYP3A5,CYP3A7,DDIT3,EGFR,EPHX1,FAAH,GADD45A,GSR,Gstm3,GZMB,HAO2,HDAC2,HSP90B1,HSPA5,HTATIP2,ID1,ITGAX,JUN,LPIN1,LSS,MAP1B,MGST3,MME,MMP12,MMP13,MOG,MYC,MYD88,NQO1,PRKRA,RAB3D,RBP1,RHOB,SERPINA1,SLC1A2,SLC7A11,SQLE,SREBF1,SRXN1,STAR,TAT,TENT5A,TIMP1,TP53INP1,TRIB3,WEE1	832 (20)
fenamic acid	chemical reagent	Activated	3.356	8.14e-06	ANXA2,ASNS,C4A/C4B,CD14,CD44,CP,FGB,GPNMB,IGFBP1,LGALS3,MYC,PLA1A,PRTFDC1,Pvr,SLC34A2,TES,TIMP1,TMSB10/TMSB4X,TNFRSF12A,Tpm1,TUBB
PDGF BB	complex	Activated	3.364	6.25e-06	ADRB2,ATF3,AVPR1A,BCL3,CASP4,CAV2,CCNE1,CD44,CP,CSRP2,CTH,DDIT3,EGFR,EGR2,EIF4G1,ELOVL2,FBLN5,FHL1,FMO1,FZD1,GADD45A,GEM,HES1,HMGCR,IGF2,IGFBP4,ITGA5,JUN,LBP,LDLR,LGALS3,MAFK,MGST2,MMP12,MYBL2,MYC,NOX4,ODC1,Omd,PCGF2,PDGFA,PDLIM1,Pvr,RACK1,RBP1,RHOB,RPL13,RPN2,RPS14,RPS6,RXRG,SLC7A1,SREBF1,TIMP1,TNFRSF12A,TRIB3,UNC5B,VEGFA	645 (15)
triamterene	chemical drug	Activated	3.371	3.49e-06	ANXA2,ASNS,C4A/C4B,CD14,CD44,CP,FGB,GPNMB,IGFBP1,LGALS3,MYC,PLA1A,PRTFDC1,Pvr,SLC34A2,TES,TIMP1,TMSB10/TMSB4X,TNFRSF12A,Tpm1,TUBB
FBXO32	enzyme	Activated	3.447	2.74e-10	ABCC4,ALG12,BCAT2,BHLHA15,CADM1,CALR,CSRP2,DKK2,DNAJB9,DNAJC3,EIF2AK3,GADD45A,GMPPB,HERPUD1,HPX,HSPA5,HYOU1,ISYNA1,ITGA3,LBP,Manf,NANS,OAT,PDIA3,PTGIS,PYCR1,RPN1,SELENOS,SERP1,SLC33A1,XBP1
SREBF2	transcription regulator	Activated	3.466	4.63e-09	AACS,ACACA,ACLY,APOA2,CYP51A1,CYP8B1,DHCR7,ELOVL6,FABP7,FDFT1,FDPS,G6PD,HMGCR,IDI1,LDLR,LRP1,LSS,MSMO1,MVD,PCSK9,SQLE,SREBF1,SREBF2,STAR,TM7SF2,TMEM97	437 (18)
beta-estradiol	chemical - endogenous mammalian	Activated	3.477	1.07e-08	ABCC5,ACOX2,ACPP,ACTB,ADCY1,ADCY9,ADM2,ADRB2,AGTR1,ALDOA,ALOX15,APOE,APP,ATF3,BAX,Bex3,BID,BTG2,C4A/C4B,CA2,CAD,CALR,CASP4,CAV2,CCNE1,CCNG1,CD14,CD274,CD276,CD44,CD74,CDC25A,CDC25C,CDKN2B,CEBPA,CFB,CKS1B,CLCN3,CLDN1,COX6A2,CP,CPT1A,CREM,CRP,CTPS1,CTSB,CTSD,CUBN,CXCL12,CYP4B1,CYP4F8,CYP51A1,DDB2,DDIT3,DDIT4,DDOST,DERL1,DFFB,DHCR7,DLG3,DNAJC3,DNMT3B,DUSP10,ECHDC2,EFNA1,EGFR,EGR2,EIF3D,ELOVL2,ENO1,F…	783 (19)
palmitic acid	chemical - endogenous mammalian	Activated	3.546	0.000576	ACACA,ACLY,AHSG,ALDOA,APOM,ATF3,ATF4,ATF6,BAX,CCL3L3,CS,CTSB,DDIT3,DGAT2,EEF1A1,ELOVL6,ERN1,FABP1,FABP4,FBXO32,G6PD,GAPDH,HNF1A,HSPA5,IGFBP1,IRS1,PNPLA3,PPARGC1B,SCARB1,SQSTM1,SREBF1,TRIB3,XBP1	653 (20)
TNF	cytokine	Activated	3.56	1.53e-06	ABCC3,ABTB2,ACACA,ACTB,ADAMTS7,ADRB2,AGTR1,AK2,ALAD,ALDH2,ANGPTL4,APOC2,APOE,APP,AQP9,ARF4,ARHGAP22,ATF3,ATF4,AVPR1A,B2M,BAX,BBOX1,BCL3,BID,BIRC2,BTG2,BTG3,CA2,CABP1,CALR,CASP4,CAT,CAVIN3,CCL3L3,CCNE1,CD14,CD274,CD44,CDC25C,CEBPA,CFB,CHRNE,CHSY3,CP,CPT1A,CREB3,CREB3L3,CREM,CRP,CSF2RB,CTSB,CXCL12,CXCL16,CYP2C8,CYP7A1,DDIAS,DDIT3,DENND2D,DEPP1,DPYS,DSC3,DUSP10,DUSP16,EDAR,EFNA1,EGFR,EGR2,ENPP3,ENTP…	731 (17)
thioacetamide	chemical toxicant	Activated	3.634	0.000694	AACS,ABCC4,ABCG5,ABCG8,ACOT2,ANXA2,ASNS,C4A/C4B,CD14,CD44,CHAF1B,CHRNA2,CP,CPQ,CSRP2,CYP8B1,DAB1,EPHX1,FBLN5,FGB,GPNMB,IGFBP1,JUN,LGALS3,LIN7A,MET,MMP13,MYC,ODC1,PCSK6,PLA1A,PLPP3,PTPRS,Pvr,SLC13A3,SLC22A5,SLC34A2,SLC7A11,TES,TIMP1,TMSB10/TMSB4X,TNFRSF12A,Tpm1	501 (7)
IL6	cytokine	Activated	3.642	0.00119	ABCC3,ABCC5,APOE,APP,ATF3,BAX,BCL3,BTG2,CCL3L3,CCNE1,CD14,CD44,CD74,CDC25C,CDKN2B,CEACAM1,CEBPA,CES1,CP,CPB2,CRP,CSF2RB,Cyp2c12,CYP2C8,CYP2C9,CYP3A5,DUSP16,EGFR,EGR2,EXO1,F12,FGB,FGF23,FGG,FGL1,GADD45A,GALE,GSTA1,GZMB,HJV,HLA-DRB5,HPX,HSPA5,ICOSLG/LOC102723996,ID1,IGF2,IGFBP1,IGFBP4,IKBKE,IL23A,IL4R,IRS1,JUN,KRT8,LBP,LCAT,LDLR,MAP2K1,MET,MMP12,MMP13,MYBL2,MYC,MYD88,NGF,NR1I2,NUCB2,PDGFA,PLK4,PON1…	761 (19)
CD38	enzyme	Activated	3.686	0.0019	ALDOA,ANXA2,ASNS,CCNE1,CD44,CISD1,CKAP4,CLCN3,CRELD2,CSF2RB,ELL2,GBE1,IL5RA,LGALS3,NDRG1,PDIA6,PDLIM1,PYCR1,RPN1,SDC1,SDF2L1,SLC39A8,SLC7A5,SPCS2,TMEM97,UCK2,XBP1
NUPR1	transcription regulator	Activated	3.713	0.00773	ABCC5,ABHD15,ADCY9,ADRB2,AEN,ALOXE3,ATF3,BRI3BP,CACNA2D2,CAMK2N1,CD63,CDC25C,CHD4,CNPY4,COQ10A,CROT,DDIT3,DHTKD1,DNMT3B,E2F8,ELL2,EXO1,EXTL2,FCHSD2,FZD8,GADD45A,GNE,GPSM2,IGF2BP3,JADE2,MMP12,MSANTD3,MYC,MYD88,MYH10,NDRG1,NEIL3,NRBF2,NUPR1,PFKFB3,PFKFB4,PHTF1,PM20D2,PPFIBP2,RAB17,RPA1,SIGMAR1,SLC16A10,SLC39A8,SPAG5,SPTSSA,STIL,STX3,SUOX,SYTL2,TERT,TMEM19,TRIB3,UAP1,UNC5B,XBP1,ZFAND2A	401 (6)
6-hydroxydopamine	chemical toxicant	Activated	3.743	0.00126	ATF4,BAX,CABP1,CALR,CEACAM1,DDIT3,DDIT4,HERPUD1,HSPA5,HSPA9,JUN,LONP1,MDM2,P4HB,PDIA3,PPIB,SERP1,TRIB3,UBC	538 (17)
IL1B	cytokine	Activated	3.914	2.27e-05	ABCC3,ABCD3,ACPP,ADRB2,AGTR1,ALOX15,ANGPTL4,APOC2,APOE,APP,ATF3,ATF4,AVPR1A,B2M,BAX,BCL3,BIRC2,BTG2,CABP1,CASP4,CAT,CD14,CD274,CD44,CD74,CEBPA,CFB,CMPK2,CP,CPB2,CREM,CRP,CSF2RB,CTSB,CXCL12,Cyp2c12,CYP2C9,CYP3A5,CYP7A1,CYP8B1,DDIAS,DDIT3,DDIT4,EFNA1,FABP1,FAM129A,FGB,FGG,FKBP5,G6PD,GADD45A,GCHFR,GEM,GM2A,GRB7,GSTA1,GSTA2,HES1,HLA-DRA,HSPA5,ICOSLG/LOC102723996,IGFALS,IGFBP1,IGFBP4,IKBKE,IL15RA,IL23…	700 (17)
MYC	transcription regulator	Activated	3.948	6.4e-14	ABCC3,ABCC4,ABCD3,ACACA,ACAT1,ACTB,AK2,ALDOA,AMD1,ANXA5,APP,ARHGAP22,ARHGEF7,ASNS,ATF4,ATP5IF1,BAX,Bex3,BIRC2,C1QBP,CAD,CAMK2N1,CANX,CCNE1,CD274,CD44,CDC25A,CDC25B,CDC25C,CDKN2B,CEBPA,CHKA,CPT1A,Crip2,CSRP2,CTBS,CTSB,CTSD,CTSV,CYP2C9,DDB2,DDIT3,DDIT4,DDX21,DFFB,DNMT3B,DUSP7,EEF2,EGR2,EIF2B3,EIF3D,EIF4G1,EMX2,ENO1,EPCAM,EPHA2,FABP1,FABP4,FAM129A,FBLN5,FBXO32,FKBP5,FTH1,FXYD1,G6PD,GADD45A,GAPDH,GFP…	722 (20)
SCAP	other	Activated	4.007	2.07e-08	AACS,ACACA,ACLY,CYP51A1,DHCR7,ELOVL6,FDFT1,FDPS,HMGCR,IDI1,LDLR,LSS,MSMO1,MVD,PCSK9,SQLE,SREBF1,SREBF2,TM7SF2,TMEM97	384 (11)
UCP1	transporter	Activated	4.069	9.74e-12	ACACA,ACOT2,AMD1,ARHGEF2,ASNS,ATF4,BCAT2,CLCN3,CTH,CTSV,DDIT3,EEF1A1,ERN1,FBXO32,G6PD,GADD45A,GARS,GHITM,GSR,MAP1LC3A,MTHFD1L,MTHFD2,MYC,NUPR1,ODC1,PCK2,PHGDH,PYCR1,REEP6,SHMT1,SHMT2,SLC3A2,SLC6A9,SMOX,SND1,SOAT2,SRM,STBD1,TBC1D31,TENM4,TPPP,TRIB3,UBC
bortezomib	chemical drug	Activated	4.178	0.0271	ALAS2,ASF1B,ATF3,ATF4,BAX,BIRC2,CALR,CSF2RB,CXCL12,DDIT3,EIF2AK3,ERN1,FANCC,GADD45A,GPNMB,HDAC2,HSP90B1,HSPA5,IL33,IRS1,LTBR,MDM2,MYC,NOX4,ODC1,SDC1,SQSTM1,SREBF1,SRXN1,XBP1
acetaminophen	chemical drug	Activated	4.288	1.95e-11	ABCC3,ABCC4,ABCC5,ACTB,AMACR,APOA2,ASL,BTG2,CA3,CAT,CCL3L3,CCNG1,CES1,CRP,CTSV,CYP3A5,DDIT3,FABP1,GADD45A,GJB1,GLUD1,GSR,GSTA1,Hamp,HMGCR,HSPA5,IGFBP1,IRS1,JUN,LCAT,LIPC,LOC100365810/Rps17,ME1,Mug1 (includes others),MYC,NDRG2,NQO1,Obp3 (includes others),ODC1,Serpina3c/Serpina3m,Spink1/Spink3,TUBA1A,TUBB,VEGFA	631 (17)
TCR	complex	Activated	4.322	0.000104	ABCD3,AK2,ALDOA,APOE,BACH2,BCL3,CCL3L3,CCNE1,CD44,CD8B,CS,CTSB,EGR2,ELL2,ENO1,GLUD1,GZMB,HADH,HSP90B1,HSPA5,HSPA9,IL4R,ISG20,JUN,MAPK9,MYC,MYD88,NME1,NOP58,OASL,ODC1,P4HB,PDE3B,PDIA4,PIK3CD,RPL10A,RPL15,RPL17,RPL18A,RPL22,RPL3,RPL31,RPL4,RPL5,RPL6,RPL7,RPL9,RPLP0,RPS15,RPS16,RPS2,RPS23,RPS3,RPSA,SDCBP,SLC1A5,TNFRSF12A,TRAF3	727 (19)
ERN1	kinase	Activated	4.475	5.41e-17	ACACA,ARF4,ATF3,ATF4,CAD,CREB3L2,DDIT3,DGAT2,DNAJB11,DNAJB9,DNAJC3,EPCAM,FITM2,GOLGA3,HDLBP,HSP90B1,HSPA5,JUN,MORF4L2,MVD,NARS,NOX4,OSBP,PIGA,SDF2L1,SEC11A,SEC22B,SEC24D,SEC61A1,SLC20A1,SLC35B1,SLC7A1,SPCS2,SRP19,SRP68,SRPRA,SSR3,STX5,SYVN1,TMED3,TMPRSS2,USO1,VEGFA,WARS,WFS1,XBP1	208 (7)
lipopolysaccharide	chemical drug	Activated	4.731	1.33e-06	ABCC3,ABCC4,ABCC5,ABCC6,ABCG5,ABCG8,ACLY,ADRB2,AGTR1,ALDH2,ALOX15,ANGPTL4,ANXA5,ANXA7,APOBEC1,APOC2,APOE,APP,ARPC1B,ATF3,ATF4,ATP5MC1,AVPR1A,BAX,BCL3,BID,BIRC2,Calm1 (includes others),CALR,CASP4,CCL3L3,CCNE1,CD14,CD274,CD276,CD2AP,CD44,CD74,CDC25A,CDC42EP2,CEACAM1,CEBPA,CFB,CHAF1B,CLDN1,CLEC7A,CMPK2,CNNM2,COX6A2,CP,CPB2,CREB3L3,CREM,CRP,CSF2RB,CTH,CTSB,CTSV,CUBN,CXCL12,CXCL16,CYP2C8,CYP2C9,CYP3A5…	680 (18)
ATF4	transcription regulator	Activated	4.745	2.89e-14	ABCG5,ABCG8,ASNS,ATF3,ATF4,CALR,CANX,CPT1A,CTH,CYP7A1,DDIT3,DDIT4,GADD45A,GARS,GHITM,HERPUD1,HSP90B1,HSPA5,IARS,IHH,JUN,LARS,LGALS3,MID1IP1,MTHFD2,NARS,NDRG1,NOX4,NUPR1,OSMR,PCK2,PHGDH,PYCR1,SARS,SHMT2,SIGMAR1,SLC1A5,SLC3A2,SLC6A9,SLC7A1,SLC7A11,SLC7A5,SOAT2,SREBF1,SSBP2,TNFRSF12A,TRIB3,VEGFA,WARS,WFS1	479 (9)
MYCN	transcription regulator	Activated	4.777	1.4e-22	ABCA6,ABCC3,ABCC4,ABCD3,ABCD4,ACTB,ALDOA,ARPC1B,B2M,BAX,BID,CAD,CKAP4,DUSP7,EEF1A1,EEF2,EGFR,FAU,GAPDH,HDAC2,ITGA3,MAGT1,MDM2,NBN,NCL,NDRG1,NME1,NME2,ODC1,PDIA4,PGRMC2,PHGDH,RGS5,RPL10,RPL11,RPL12,RPL13,RPL17,RPL18,RPL18A,RPL19,RPL21,RPL22,RPL23,RPL24,RPL26,RPL27,RPL3,RPL31,RPL35,RPL37,RPL39,RPL4,RPL41,RPL5,RPL6,RPL7,RPL9,RPLP0,RPLP1,RPS12,RPS15,RPS16,RPS19,RPS2,RPS23,RPS24,RPS25,RPS27,RPS3,RPS5,…	295 (3)
methylprednisolone	chemical drug	Activated	4.783	3.05e-09	ABAT,ADRA1B,AKR1D1,ALAD,ALDH3A2,ANXA2,ARSB,ASNS,ATP5IF1,ATRN,B2M,BDH1,C1QBP,Calm1 (includes others),CAMK1,CCNG1,CD44,CD74,CELA1,Chn2,CLDN3,CREM,CROT,CTSV,CYP4F8,DDIT4,DPYS,EFNA1,ELOVL5,EPHX1,FAAH,FABP7,FAH,FBLN5,FBXO30,FBXO32,FDFT1,GADD45A,GCHFR,GLUD1,Gnmt/LOC100911564,GRHPR,GSTA1,HAGH,HAL,HPD,HSD17B12,Hsd3b4 (includes others),HSP90B1,ID1,IGFALS,IGFBP1,IVD,JUN,KLKB1,KMO,LDLR,LGALS9B,LGR4,MAFB,MAO…	506 (10)
NFE2L2	transcription regulator	Activated	4.814	2.79e-14	ABCC3,ABCC4,ADH7,AKR1A1,ALAS2,ALDOA,ARF1,ATF3,ATF4,Calm1 (includes others),CAT,CBR1,CD8B,CEBPA,CELA1,CTSD,DAD1,DDIT3,DHCR7,DNAJB11,DNAJC3,ENTPD5,EPHX1,ERP29,FABP1,FABP4,FKBP5,FMO1,FTH1,FXYD1,G6PD,GBE1,GSR,GSTA1,GSTA3,Gstm3,GSTM5,HERPUD1,HM13,HNF1A,HSP90B1,HSPA9,HTATIP2,IMPDH1,INMT,M6PR,MAP1LC3A,MATK,ME1,MGST3,MORF4L2,MRPS18B,MSMO1,NARS,NGEF,NQO1,NR1I3,NUCB2,OAT,OSGIN1,P2RX4,PDIA3,PDIA4,PDIA6,PHGD…	474 (13)
methapyrilene	chemical drug	Activated	4.867	8.21e-16	ABAT,ALDOA,AMACR,ANXA2,ANXA5,APOA2,APOE,ATF3,ATF4,BTG2,CAT,CCNG1,CES1,CP,CPT1A,CRP,CTSB,CTSV,CYP7A1,DDIT3,EEF1A1,FABP1,FETUB,GADD45A,GJB1,HMGCR,HSPA5,IGFALS,IGFBP1,KYNU,LCAT,LGALS9B,LIPC,LOC100365810/Rps17,MAOB,MAP2K1,Mug1 (includes others),MYC,Obp3 (includes others),ODC1,Ppp1r15a,Pvr,RPL27,RPS8,RXRG,SERP1,Serpina3c/Serpina3m,SLC3A2,Spink1/Spink3,TUBB
thapsigargin	chemical toxicant	Activated	4.966	5.39e-07	ADCY1,AHSG,ASNS,ATF3,ATF4,ATF6,BAX,BIRC2,CALR,CCL3L3,CP,CREB3L1,CREB3L2,CREM,DDIT3,DDIT4,DNAJB9,EGR2,ERN1,GADD45A,HERPUD1,HMGCR,HSP90B1,HSPA5,HSPA9,JUN,LMAN1,LONP1,LPIN1,MET,MYC,NGF,PCK2,PPP2CA,SFN,SREBF1,SYVN1,UBXN4,WFS1,XBP1	410 (12)
nitrofurantoin	chemical drug	Activated	5.297	1.57e-19	ACTB,AMACR,AMD1,ANXA2,ANXA5,APOA2,APOE,ASL,ASNS,BAX,BTG2,C4A/C4B,CAT,CCL3L3,CCNG1,CES1,CP,CPT1A,CRP,CTSB,CTSV,DDIT3,EEF1A1,FABP1,FETUB,FGB,GADD45A,GJB1,GPNMB,GSR,HMGCR,HPX,HSPA5,ID1,IGFBP1,LBP,LCAT,LGALS3,LIPC,LOC100365810/Rps17,MAP2K1,MET,MMP12,Mug1 (includes others),MYC,NQO1,Obp3 (includes others),ODC1,RPL13,RPL27,RPL6,RPS8,SDC1,SERPINA1,Serpina3c/Serpina3m,SLC34A2,Spink1/Spink3,TIMP1,TNFRSF12A…
mibolerone	chemical drug	Activated	5.327	4.66e-15	AMD1,ARF4,C4A/C4B,CALR,CALU,CD74,CEACAM1,CYP4V2,CYP51A1,DAD1,DNAJB11,ERP29,FDPS,FHL1,FKBP5,GMNN,GPNMB,HDLBP,HSP90B1,HSPA5,HYOU1,ISYNA1,JUN,LDLR,LSS,Manf,MME,MYC,NANS,NME1,NME2,P4HB,PPIA,PPIB,RPS27,Rrbp1,SARAF,SEC23B,SERP1,SLC22A5,SMPDL3A,SPOCK1,SQLE,SRM,TMED3,TMPRSS2,TUBA1A,USO1	431 (7)
gentamicin	chemical drug	Activated	5.346	1.79e-09	ABAT,ACSL3,ALAD,ASL,ASNSD1,ATF3,BAX,BTG2,BTG3,C4A/C4B,CALR,CCNG1,CHKA,CPQ,CSRP2,CTSD,CTSV,CYP2C9,Cyp2d26,DDIT3,EEF1A1,EIF3D,FMO1,GADD45A,Gnmt/LOC100911564,GSTM5,HACL1,HBB,HSD11B2,HSP90B1,HSPA5,HYOU1,IGFBP1,JUN,KMO,KYNU,L3HYPDH,MDM2,MYC,NCL,NEURL3,NME1,NOP58,NRG1,PDIA4,PHGDH,Ppp1r15a,Pvr,PXMP2,Pzp,RESP18,S100G,SLC22A5,Spink1/Spink3,SQSTM1,SUOX,TFRC,TIMP1,TUBB
1,2-dithiol-3-thione	chemical reagent	Activated	5.873	4.36e-18	ABCC3,AKR1A1,AKR7A3,ALAS2,ALDOA,ARF1,CBR1,CD8B,CELA1,CTSD,Cyp2c12,DAD1,DHCR7,DNAJB11,DNAJB9,DNAJC3,EIF3D,ENTPD5,EPHX1,ERP29,FABP1,FKBP5,FMO1,FTH1,FXYD1,GBE1,GSR,GSTA1,GSTA3,Gstm3,GSTM5,HM13,HSP90B1,HTATIP2,INMT,M6PR,MORF4L2,MRPS18B,MSMO1,NARS,NQO1,NR1I3,NUCB2,P2RX4,PDIA3,PDIA4,PDIA6,PPIB,RACK1,RAN,RPL18,RPLP0,RPS16,SEC61A1,SERPINA6,SERPIND1,SLC16A2,SLC35B1,SREBF1,SRXN1,TBRG1,TFRC,TMED2,Tpm1,USO1,…	100 (3)
tunicamycin	chemical - endogenous non-mammalian	Activated	6.642	1.4e-19	ACACA,ARF4,ASNS,ATF3,ATF4,ATF6,BIRC2,CAD,CALR,CANX,CASP4,CPT1A,CREB3L2,DDIT3,DDIT4,DGAT2,DNAJB11,DNAJB9,DNAJC3,EDEM2,ERN1,FITM2,GOLGA3,HDLBP,HERPUD1,HSP90B1,HSPA5,HSPA9,IHH,LMAN1,LONP1,LPIN1,MORF4L2,MVD,MYC,NARS,NDRG1,OSBP,P4HB,PCK2,PDIA6,PIGA,SDF2L1,SEC11A,SEC22B,SEC24D,SEC61A1,SIGMAR1,SLC20A1,SLC35B1,SLC7A11,SPCS2,SRP19,SRP68,SRPRA,SSR3,STAR,STX5,SYVN1,TMED3,UBXN4,USO1,VEGFA,WARS,WFS1,XBP1	369 (10)
XBP1	transcription regulator	Activated	7.219	7.21e-31	ACACA,ALG12,ALG2,APP,ATF4,ATF6,ATF6B,BHLHA15,CALR,CAT,COG3,COPE,COPZ1,CREB3,CREB3L1,DAD1,DDIT3,DDOST,DERL1,DNAJB11,DNAJB9,DNAJC3,EDEM2,EIF2AK3,ERP29,GGCX,GOLGA3,GOLGB1,GOLPH3L,GORASP2,GOSR2,HERPUD1,HLA-DRA,HM13,HSP90B1,HSPA13,HSPA5,HYOU1,LMAN1,MGAT2,MYC,NUCB2,PDIA3,PDIA4,PDIA6,PIGA,PPIB,RPN1,RPN2,Rrbp1,S1PR1,SDF2L1,SEC11A,SEC11C,SEC22B,SEC23B,SEC24D,SEC61A1,SEC61B,SERP1,SERPINA1,SPCS2,SREBF1,SRP1…	180 (6)
