# Supplementary material for: Comparison of RNA-Seq and Microarray Gene Expression Platforms for the Toxicogenomic Evaluation of Liver From Short-Term Rat Toxicity Studies
Source: Front Genet. 2019 Jan 22;9:636. doi: 10.3389/fgene.2018.00636 (PMC6349826; doi:10.3389/fgene.2018.00636)
Supplement: FILE S1 — Summary of microarray specific DEGs. [file Data_Sheet_1.zip › Supplemental_excel_6.xlsx]

## Sheet: ANIT_causal_RNA_Seq_Specific
Upstream Regulator	Expr Fold Change	Molecule Type	Predicted Activation State	Activation z-score	p-value of overlap	Target molecules in dataset	Mechanistic Network
let-7		microRNA	Inhibited	-4.858	2.52e-07	ACTA2,AGO3,ALDH1B1,AURKB,BRCA1,BRCA2,BUB1,BUB1B,CCNB1,CDC20,CDC45,CDCA3,CDT1,CEBPD,DBF4,E2F8,FANCD2,FARP1,FN1,GMNN,GPX7,MCM2,MCM3,MCM4,MCM5,MCM6,MCM7,MYD88,NFKB1,NR1H4,NUF2,ORC6,PABPC4,PCGF2,PKM,PLAUR,RDH10,RFC2,RFC4,RRM1,RRM2,SCD,SERPINE1,STARD13,THBS1	687 (18)
SP600125		chemical - kinase inhibitor	Inhibited	-4.68	1.93e-06	ACAT2,ADM,AKR1C3,APOE,BAX,BBOX1,CCL4,CCNB1,CD2AP,CLDN4,CXCL16,CYR61,DNMT1,DSG2,F3,FN1,FOXP3,H2AFX,ICAM1,IL12B,IL17RB,ITGA2,ITGA3,ITGB4,JUN,JUNB,LAMA5,LDLR,NPHS1,PPARG,PTX3,RARB,RFC2,SCD,SELP,SERPINE1,SGPL1,SMPDL3A,SOCS3,SREBF1,SSBP2,THBS1,THBS2,TNFRSF10A,TNNT2	861 (21)
PD98059		chemical - kinase inhibitor	Inhibited	-4.386	7.33e-05	ACAT2,ACTA2,AGT,ALDOA,APOA1,ARPP19,BAX,BNIP3,CCL11,CCL20,CCL4,CCNB1,CCNE1,CD40,CDC25C,CDC42EP1,CDH3,CDK2,CDKN2B,CEBPA,CEBPD,CLU,CTSB,CYP1B1,DNMT1,DSG1,DUSP4,EI24,EMP1,EPAS1,F3,FABP4,FN1,GRN,ICAM1,IGF1,IGF2,IGFBP3,IL12B,INSR,ITGA2,ITGB1,JUN,JUNB,JUND,LAMA5,LDLR,MMP7,MXD1,MYBL2,NAB1,NFYB,NGF,NOP56,NXN,ODC1,OSMR,PCNA,PFKFB1,PLA1A,PLAU,PLAUR,PPARG,RAN,REN,RNASE4,RPS2,RPS6,RRM2,S100A8,SDC1,SERPINE1,SN…	766 (18)
mir-122		microRNA	Inhibited	-4.379	5.72e-07	ALDOA,CACYBP,CDC42BPB,CSRP1,CYP1A2,CYP2C9,FBLIM1,FKBP1A,G6PD,IQGAP1,LAMC1,LMNB2,MAP1B,MAP4,MAPRE1,MMP7,NUMBL,PKM,PLIN3,PPP2CA,RBM3,RCC2,SEPT2,SLC7A1,TPD52L2,WARS
ST1926		chemical drug	Inhibited	-3.909	0.00255	ACTB,AK2,ARPC3,CFL1,CHCHD2,DAPK3,H2AFZ,KIF2C,KIF3A,KPNA2,NOP10,ODC1,PCLAF,PDIA3,PFN1,RPL13,RPL18A,RPL19,RPL39,RPL41,RPLP1,RPS2,RPS27A,SLC25A37,SNRPF,TMSB10/TMSB4X,TXN,YBX1,YWHAZ
CDKN2A		transcription regulator	Inhibited	-3.607	1.25e-06	A2M,AK1,APAF1,APPL2,ASF1B,ATAD2,AURKB,BARD1,BAX,BUB1B,CCL11,CCL4,CCNB1,CCNE1,CDC25C,CDK2,CDKN2B,CEBPD,CHAF1A,CXCL13,DDR1,FBXO5,FEN1,FHL2,FST,GTSE1,H2AFX,IGF2BP3,IGFBP5,IL11,JUN,KIFC1,MCM4,MCM5,MCM7,MELK,MS4A1,MYBL2,ODC1,PCNA,PLK1,POU2AF1,PTK2B,PTX3,RAD51AP1,RBBP7,RECQL4,RFC4,RRM1,RRM2,SAE1,SERPINE1,SERTAD1,SNTB2,TCF19,TFDP1,TOB2,ZMAT3	567 (16)
Alpha catenin		group	Inhibited	-3.591	0.00126	ADAM8,ADAMTS2,COL5A2,COL6A2,CTSB,CTSV,EGFL6,IGF1,IGF2,MMP23B,NFKBIA,NOV,PLAU,PTX3,RELB,S100A8,SOCS3,STEAP2,THBS2,TNC,TNFAIP2,TNFAIP3,TNFAIP6,ZYX	399 (9)
KDM5B		transcription regulator	Inhibited	-3.459	0.00339	BBS9,BRCA1,BUB1B,CCNB1,CCNE1,CDCA3,CLCF1,DHCR24,FBXO5,FST,GCA,HMMR,KIF2C,LGALS3BP,MAPK8IP3,MCM2,MCM3,NDC80,PBK,SNRPD1,STAT5A,TAL1,TGFB2,TOP2A,TUBB2A	557 (16)
Rb		group	Inhibited	-3.37	9.46e-07	APAF1,AURKB,CCNE1,CDK2,CDT1,DNMT1,DUSP10,FOXM1,GMNN,MCM3,MCM5,MCM7,MYBL2,PCNA,PLK1,POLD1,RBL1,RFC4,RPA2,TERT,TOP2A,TP73,TYMS	521 (15)
miR-199a-5p (and other miRNAs w/seed CCAGUGU)		mature microRNA	Inhibited	-3.302	0.108	ACTA1,CELSR1,DDR1,FN1,ITGA3,ITGB4,MMP7,RND1,TGFB1I1,WNT7A,ZBTB16
BNIP3L		other	Inhibited	-3.3	1.38e-06	CD19,CD47,CD79B,CENPE,CENPF,FANCD2,HASPIN,IL16,IL2RB,KIF11,MYBL2,NFKBIA,NUF2,PTK2B,RAD54L,RBL1,RRM2,SFRP1,TOP2A
uric acid		chemical - endogenous mammalian	Inhibited	-3.159	0.000411	AGT,BRCA1,CCL4,CDK2,DDB2,ESPL1,H2AFX,ICAM1,IL12B,KHK,MAPK13,MDC1,NFKBIE,PTTG1,RAD50,RAD51,RELB,RFC4,TACC2,TYMS,UBE2N	510 (16)
mir-21		microRNA	Inhibited	-3.083	9.71e-09	ACTA2,ANLN,ARNTL,ATAD2,C1R,CACYBP,CANX,CCNB1,CD19,CD226,CD274,CDKN2B,CKAP5,CLEC5A,CLU,Cxcl3,DDIAS,FAM3C,FN1,FOXP3,GATA3,GBP5,GTSE1,H2AFX,Hmgb2 (includes others),Hrg,ICAM1,Ifi47,ITK,KIFC1,MYD88,NCAPD2,Ncaph,PBK,PDCD4,PER2,PER3,PGAM1,PSME2,RAB7B,RACGAP1,RAD51AP1,RHOB,SEPT2,SESN1,SLC25A37,SMC2,SOD3,TBC1D1,TBX21,TCF21,TERT,TOP2A,TP53RK,TYMP,UBE2L6,YWHAZ,ZWILCH	499 (12)
RBL2	-1.613	other	Inhibited	-3.065	2.92e-05	AURKB,BRCA1,BUB1,BUB1B,CCNB1,CCNE1,CDC25C,CHKA,DNMT1,DUSP10,KIFC1,KPNA2,MYBL2,PCNA,PLK1,POLD1,RBL1,RBL2,RRM2,SFRP1,TEAD4,TERT,TP73,TYMS,XPC	210 (12)
rottlerin		chemical toxicant	Inhibited	-3.053	0.0585	BAX,CIITA,CLDN4,CLDN7,DNMT1,ICAM1,ITGB1,JUN,OCLN,PCNA,PDCD4,TJP1,TJP2
5-fluorouracil		chemical drug	Inhibited	-3.04	0.00139	ACOX3,AHSA1,ALDOA,BAX,BIRC2,BNIP3,CALU,CANX,CD40,CDK2,CES2,CLU,COPS8,EEF1G,FDXR,FKBP1A,FOXF1,GAPDH,NOP56,PKM,PSME2,RBL1,RHOB,RPL10A,RPL19,RPL21,RPL27A,RPL31,RPL7A,RPS15A,RPS16,RPS23,RPS27A,RPS29,RPS4Y1,SNRPF,SSR4,THBS1,TMSB10/TMSB4X,TYMS,UBD,UNG,YBX1	644 (16)
EHF	3.006	transcription regulator	Activated	3	1	BMP4,CCL20,CDH3,EHF,GATA2,PLAUR,S100A8,SERPINE1,TNC
FGF2		growth factor	Activated	3.004	0.000624	ACTA2,ANG,ASCL1,BAX,BMP4,CCL20,CSF1,CYR61,DKK2,DLL4,EFNB2,EPAS1,F3,FABP4,FBN1,FDX1,FGF23,FLNA,FN1,FUT2,GRIK5,ICAM1,IGF1,IGF2,IGFBP3,IGFBP5,INHBA,ITGA3,ITGB1,JUN,JUNB,LMNA,MAPT,NOTCH1,NOV,NR4A2,ODC1,PCNA,PDGFC,PENK,PLAU,PLAUR,PPARG,PTTG1,S100A8,SCD,SDC1,SERPINE1,SFRP1,SOCS3,TAT,TEAD4,TGFB2,THBS1,TOP2A,XRCC5,YWHAZ,ZFP57	821 (22)
lysophosphatidic acid		chemical - other	Activated	3.025	0.00264	ACTA2,CCL11,CCL4,CCNE1,CSF1,CYR61,F3,FABP4,GRN,ICAM1,JUN,JUNB,LIF,NFKB1,PFKFB1,PLAU,PLAUR,PPARG,SERPINE1	584 (17)
PTGER2		G-protein coupled receptor	Activated	3.028	2.03e-05	BRCA1,BUB1B,CENPE,CENPF,CEP55,CKAP2L,DEPDC1,FOXP3,H2AFX,KIF11,KIF15,KIF2C,KLRD1,MASTL,MELK,NUF2,PBK,PLK1,PTGER3,RACGAP1,SERPINE1,STIL,THBS1,TNFAIP6,TPX2,TROAP	689 (15)
SCAP	1.55	other	Activated	3.032	0.00252	ACACB,ALDOC,FADS2,GPAM,HES6,LDLR,LSS,NSDHL,RDH11,SCD,SREBF1,STARD4,TM7SF2	542 (11)
RAF1		kinase	Activated	3.047	0.0345	ACAT2,CDC42EP1,CDKN2B,DUSP4,EMP1,GRN,IGFBP3,IL12B,ITGA2,ITGB1,ITGB4,JUN,LIF,MXD1,MYBL2,NFKB1,NGF,NOP56,OCLN,OSMR,PLAU,PLAUR,RAN,RPS2,RRM2,SDC1,SNRPD1,TERT,TUBA4A,TUBB2A,WISP2
estrogen		chemical drug	Activated	3.048	5.06e-10	AGT,ALDH1B1,APCS,APOA1,APOE,BARD1,BRCA1,CDC25C,CFTR,CLU,COL18A1,COL4A2,COL6A2,COMT,CTSD,CYR61,DNMT1,EGF,EPAS1,ESPL1,FBLN1,FEN1,FGF7,FN1,G6PD,ICAM1,IGF1,IGF2,IGFBP5,ITGB1,JUN,JUNB,LDLR,LIF,LIPC,MCM3,MCM4,MCM5,MCM7,MYBL1,NOS1,OAT,PCNA,PENK,PLIN4,POLD1,POLE,PTTG1,PTX3,RRM2,S1PR1,SERPINB9,SLC12A3,SLC2A8,Slco1a1,SMC2,SSTR2,TBX21,TERT,TFF1,TGFB2,TOP2A,TYMS,UHRF1,UNG	884 (24)
phenacetin		chemical drug	Activated	3.132	0.00953	A2M,A3GALT2,CLDN4,CLU,CP,ELF3,FBLIM1,PLA1A,TES,TMSB10/TMSB4X
E2F1		transcription regulator	Activated	3.135	2.76e-12	ALPL,APAF1,ATAD2,AURKB,BAX,BMP4,BNIP3,BOK,BRCA1,Calm1 (includes others),CALR,CBX7,CCNB1,CCNE1,CD2AP,CDC20,CDC45,CDK2,CEBPA,CHEK2,COPS8,CTSB,DBF4,DDB2,DNMT1,DUSP10,DUSP4,DUT,E2F8,EI24,FANCD2,FBXO5,FEN1,FOXM1,GINS1,GMNN,GRAMD4,GRAP,GTF2H4,HLTF,HMGN1,Hmgn2 (includes others),HSP90B1,ICAM1,IDH3A,IGF1,IGF2,JPT1,MAF,MAP3K5,MCM2,MCM3,MCM4,MCM5,MCM6,MCM7,MDC1,MLH1,MMP16,MYBL2,Myh9l1,NDC80,NDUFC1,NFKBIA,OA…	407 (12)
1,2-dithiol-3-thione		chemical reagent	Activated	3.139	1.36e-09	ABCC3,ACAA1,AGPAT3,AKR1A1,ALAS1,ALDOA,ANG,APCS,APOA4,ATP1A1,BNIP3,CA11,CELA1,CREG1,CTSD,Cyp2c12,EIF6,ENTPD5,ERP29,FABP1,FXYD1,GCLM,GSTA3,Gsta4,GSTA5,GSTM5,GSTT2/GSTT2B,HM13,HSP90B1,LGALS8,LMNA,M6PR,MORF4L2,NFE2L2,P2RX4,PDIA3,PDIA6,PPIB,PSAT1,PSMC6,RACK1,RAN,RBBP7,RPLP0,RPS16,SEC61A1,SLC16A2,SREBF1,TBRG1,TTR,TXN,TXNRD1	93 (2)
IL1B		cytokine	Activated	3.146	2.88e-18	A2M,ABCC3,ABCD3,ACHE,ACKR2,ACOD1,ACPP,ACTA2,ADAM8,ADM,ADRB2,ALPL,APCS,APOE,AQP4,ASAH2,ATP1A1,BAX,BDKRB1,BIRC2,BMP4,C1R,CABP1,CAT,CCL11,CCL20,Ccl27a,CCL4,CD274,CD40,CEBPA,CEBPD,CFTR,CIITA,CNR2,CP,CSF1,CSF2RB,CTSB,CTSZ,CXCL11,CXCL13,Cyb5r3,CYBA,CYP1A2,CYP2B6,Cyp2c12,CYP2C19,CYP2C9,CYP2E1,CYP8B1,CYTIP,DDIAS,DIO1,DLL4,DNMT1,EHF,ELF3,EPAS1,F2RL1,F3,FABP1,FCER2,FGF7,FN1,FST,G6PD,GAS6,GATA3,GCH1,GCHFR,G…	602 (14)
hexachlorobenzene		chemical toxicant	Activated	3.162	0.0678	A2M,A3GALT2,CLU,CP,ELF3,FBLIM1,ITGB4,RCN1,TES,TMSB10/TMSB4X
IGF1	-1.926	growth factor	Activated	3.189	0.0015	A2M,ACTA1,ACTA2,ADM,AQP4,ASGR2,BAX,BMP4,BRCA1,BSG,CACNA1S,CCL11,CCL4,CCNB1,CCNE1,Cdc42,CDK2,CEBPD,CLEC11A,CLU,CSF1,CTSD,CYBA,CYR61,EFNB2,EGF,EPAS1,F3,FABP4,FN1,GAPDH,GATA2,GPD2,H2AFX,HSD11B1,ICAM1,IFNGR2,IGF1,IGF2,IGFBP3,IGFBP5,IL16,INSR,ITGA3,JUN,JUNB,LASP1,MAPT,NFE2L2,NFKBIA,ODC1,OSMR,PBK,PCNA,PENK,PKM,PLAU,PLAUR,PPARG,RARB,SCD,SERPINE1,SFN,SLC12A4,SOCS3,SREBF1,TAP2,TFF1,THBS1,TJP1	925 (21)
cisplatin		chemical drug	Activated	3.19	3.14e-06	A2M,A3GALT2,ABCC3,ACADM,ACTA2,ACTB,ALDH1A3,ANKFY1,ASTN2,BAX,BBS9,BIRC2,BMP4,BRCA1,CAPN2,CAT,CCNB1,CDKN2B,CEBPA,CHEK2,CHKA,CLCN6,CLDN4,CLSTN3,CLU,CP,CROCC,CSF1,CTSB,DDB2,DEPDC1B,EGF,EI24,ELF3,F3,FABP4,FADS3,FBLIM1,FDXR,FN1,G6PC,G6PD,GC,H2AFX,HMGCS1,ICAM1,IGFBP3,ITGB1,ITGB4,JUN,JUND,KCNK5,LIPC,LMNA,MCM3,Mt1,MUC20,NOTCH1,NR0B2,NR1H4,NREP,OAT,OCLN,ODC1,PCGF2,PDK4,PEBP1,PHGDH,PHLDA3,PIDD1,PLA1A,PLK1,P…	702 (21)
INHBA	-4.259	growth factor	Activated	3.232	0.0936	ACTA2,ACTN1,ACVR2A,ADRB2,AKR1C3,BAX,CDKN2B,CHD7,EDAR,EFNB2,FN1,FST,FSTL3,IGF1,INHBA,JUNB,MAF,MAFB,MYCL,NR4A2,PCNA,PCSK5,PGM2L1,S100A8,SERPINE1,TAL1
PDGF BB		complex	Activated	3.25	2.98e-10	ACAT2,ACTA2,ADM,ADRB2,AKR7A2,ASAH2,ASCL1,BDKRB1,BMP3,BMP4,BRAP,BRCA1,CCL20,CCNE1,CDK2,CEBPD,CP,CSF1,CYR61,F3,FBLN5,FGF7,FHL2,FLNA,FN1,GEM,GFPT2,GLUL,GSS,GUCY1B1,HMGCS1,IGF1,IGF2,INHBA,ITGB1,JUN,JUNB,KLF6,LDLR,LIF,LMNA,MAFK,MAP2,Mt1,MYBL2,NR4A2,ODC1,OLR1,PCGF2,PCNA,PDLIM1,PLAU,PPARG,PRSS35,RACK1,RHOB,RPL13,RPN2,RPS6,RXRG,SCD,Scd2,SERPINE1,SLC7A1,SOCS3,SREBF1,TEAD4,THBS1,TNC,TNFAIP3,UGDH,UNC5B	809 (21)
ANGPT2		growth factor	Activated	3.286	0.000146	ACTA1,BCR,C1R,CALR,CAT,COMT,CYBA,FEN1,FGF7,FKBP10,FN1,HDAC2,HMGCS1,ICAM1,KPNA2,LMNB2,MFGE8,MMP7,OLR1,P4HB,PDCD4,PDIA3,PDIA6,PLAU,POLA1,POLD1,RDH10,RFC2,RFC4,RHOB,RPA2,RPS6,SERPINE1,SOCS7,SOD3,THBS1,THBS2	699 (19)
2-bromoethylamine		chemical reagent	Activated	3.293	0.0106	A2M,CLDN4,CLU,CP,ELF3,FBLIM1,MCM3,PLA1A,RBM3,TMSB10/TMSB4X,TUBB
methylprednisolone		chemical drug	Activated	3.294	1.27e-13	A2M,ABAT,ADRA1B,Akr1c12/Akr1c13,AKR1C3,AKR7A2,ALAD,ALAS1,ANGPTL2,ARNTL,ATP1A1,ATP1B1,ATP4A,ATRN,C9,Calm1 (includes others),CCL4,CDH3,CELA1,CLDN3,CLDN7,CNN3,COMT,CREG1,CTSV,CYB5B,Cyb5r3,CYP1A2,DHRS9,DIO1,DPYS,DSC2,DSG1,ELOVL5,EMP1,F3,FBLN5,FGF7,FGR,FN1,Fn3k,G6PC,GC,GCH1,GCHFR,GCLM,Gnmt/LOC100911564,GNPAT,GRHPR,GSTT2/GSTT2B,HSD17B10,HSP90B1,IGF1,IGF2R,IGFALS,ITGA2,ITGB1,IVD,JUN,KLF15,LDLR,MAFB,Marc…	831 (20)
MITF		transcription regulator	Activated	3.303	8.25e-09	APEX2,APOE,ATP1A1,AURKB,BRCA1,CCNB1,CDCA3,CDK2,CDT1,CENPF,CENPH,CENPM,CEP55,CHAF1A,CHKA,CHTF18,DSN1,EME1,ESPL1,FN1,GNPTAB,ITGA3,ITPKB,KIFC1,MCM2,MCM4,MCM5,MCM6,MDC1,MGAT4B,NCAPD2,NCAPD3,NUF2,ORC6,PLA1A,PLK1,POLD1,POLE2,PPP2CA,PRF1,PSEN2,RAD51D,RECQL4,SDC1,SEMA3C,SERPINE1,SHTN1,SOX5,SOX6,SPC24,SPC25,STXBP1,TERT,TMEM251,TPX2	404 (7)
SREBF2		transcription regulator	Activated	3.343	0.00846	ALDOC,BMP4,CYP8B1,FADS2,G6PD,HES6,HMGCS1,LDLR,LSS,NSDHL,RDH11,SCD,SREBF1,STARD4,TM7SF2	713 (19)
TP63		transcription regulator	Activated	3.407	2.57e-07	ADH7,ADM,ALDH1A3,APAF1,BAX,BRCA1,CCNB1,CCNE1,CDC25C,CDKN2B,CEBPA,CLDN3,COL4A3,CTSD,CYGB,CYP2F1,CYR61,DAP3,DDB2,DNMT1,DUSP10,EI24,EMP1,F3,FBN1,FDXR,FLOT2,FN1,FST,G6PD,GAPDH,GCNT3,GFI1,IGFBP3,IKBKE,IL1RAP,ING1,INHBA,INSR,ITGA2,ITGA3,ITGB1,ITGB4,JUNB,KHK,KLF6,KRT7,MAP4K4,MDC1,MFGE8,MLH1,Muc4,NOTCH1,NT5E,PAK1,PCNA,PERP,PLAU,PPP2CA,RACGAP1,RAD51,RELB,S100A8,SERPINE1,SFN,TERT,TGFB2,THBS1,TNC,TNFRSF10A,…	769 (22)
SYVN1		transporter	Activated	3.414	0.00161	ABCC3,ADCY9,ASF1B,ATP1A1,CYB561,CYP1B1,DAG1,F3,GGCX,IRAK2,ITGA3,ITGB1,ITGB4,LGALS3BP,MGRN1,MYOF,NFE2L2,OLR1,PFN1,PLPP3,PTPRJ,RPN2,SCARA3,SLC12A3,SLC43A2,SLC7A5
IPMK		kinase	Activated	3.434	3.73e-07	ACTA2,ACTB,CSRP1,CYR61,FLNA,FLNC,JUN,JUNB,MYL6,PFN1,PMP22,RAD51
TNFSF11		cytokine	Activated	3.48	1.54e-07	ACOD1,AKAP13,ATP6V0D2,BMP4,BSG,CAPN2,CCL4,CCNE1,CD40,CEBPA,CLEC11A,CLOCK,CSRP1,CYP1A2,DUSP16,F3,FGR,FHL2,FOXM1,GCH1,GRN,ICAM1,IFRD1,IGF1,IKBKE,IL11,IL12B,IL13RA1,IL15RA,ITPKB,JUN,JUNB,KDM8,LDB2,LSR,MAFB,NAB2,NFKB1,NFKBIA,PHLDA3,PLAUR,PLK1,POR,RACGAP1,RELB,RHOB,SDC1,SEL1L,SERPINB9,SERPINE1,SLC11A2,SOCS3,TNIP1,TRAIP,YWHAZ	592 (15)
phenylbutazone		chemical drug	Activated	3.569	0.0078	A2M,A3GALT2,CLDN4,CLU,CP,FBLIM1,ITGB4,MCM3,PLA1A,RBM3,RCN1,TMSB10/TMSB4X,TUBB
gentamicin C		chemical drug	Activated	3.606	0.0118	A2M,A3GALT2,CLDN4,CLU,CP,ELF3,FBLIM1,MCM3,PLA1A,RBM3,TES,TMSB10/TMSB4X,TUBB
allopurinol		chemical drug	Activated	3.628	0.00606	A2M,A3GALT2,CAT,CLDN4,CLU,CP,ELF3,FABP1,FBLIM1,ITGB4,MCM3,PLA1A,RBM3,RCN1,TES,TMSB10/TMSB4X,TUBB
AREG		growth factor	Activated	3.67	7.33e-05	AURKB,BSG,CCL20,CCNB1,CDC20,CDC45,CENPA,CENPF,ELF3,FOXM1,FOXP3,JUN,KIF14,MYBL2,PLAU,PLK1,PTX3,RRM2,SAE1,TNFAIP6,TOP2A,TXNRD1	845 (24)
mibolerone		chemical drug	Activated	3.763	9.19e-07	ABCA8,AQP5,CALR,CALU,CLEC11A,CLTC,CLU,ERP29,F3,FKBP1A,GMNN,HDLBP,HMGCS1,HSP90B1,IGF1,IGFBP3,INCENP,JUN,LDLR,LSS,MME,NANS,P4HB,PCNA,PPIA,PPIB,PRELP,Rrbp1,SCAP,Scd2,SEC23B,SMPDL3A,TOP2A,TUBA1A
vancomycin		biologic drug	Activated	3.783	0.00115	A2M,A3GALT2,CAT,CLDN4,CLU,CP,ELF3,FBLIM1,ITGB4,MCM3,PLA1A,RBM3,RCN1,RTN4,SCD,SOD3,TES,TMSB10/TMSB4X,TUBB
methapyrilene		chemical drug	Activated	3.787	2.54e-11	A2M,ABAT,ACAA1,ACADM,ACADS,ACVR2A,ALDOA,Apoc3,APOE,C4BPA,CAT,CES1,CP,CTSB,CTSV,DAO,FABP1,FBP1,FETUB,GCKR,GSS,IFRD1,IGF1,IGFALS,ITGB1,ITIH4,LCAT,LIPC,LOC100365810/Rps17,Mt1,Mug1 (includes others),NR1H4,Obp3 (includes others),ODC1,ORM1,RXRG,SCD,Serpina3c/Serpina3m,SLC27A2,TTR,TUBB,TXNRD1,YWHAZ
E2f		group	Activated	3.805	2.49e-08	BRCA1,CCNB1,CCNE1,CDC25C,CDC45,CDC7,CDK2,DBF4,E2F8,EPAS1,FANCD2,GMNN,GOLT1B,GTF2H4,IGF1,ITGB1,ITGB4,MCM2,MCM3,MCM4,MCM5,MCM6,MYBL2,PCNA,PFKFB1,POLA1,PRR11,RAD51,RBL1,RPS16,RRM2,SERPINE1,TMEM126B,TPX2,TYMS	561 (15)
EDN1		cytokine	Activated	3.834	0.00406	ACTA1,ACTA2,ACTB,CALCRL,CYR61,EZR,FN1,FST,GRN,HEY1,ICAM1,INHBA,INSR,ITGA2,ITGB1,JUN,JUNB,MMP7,MYL6,ODC1,OLR1,PDIA6,PLAU,PLAUR,PLCB4,REN,RPSA,SDC1,SERPINE1,SOCS3,SOX5,THBS1,TNC	848 (22)
fenamic acid		chemical reagent	Activated	3.838	0.00431	A2M,A3GALT2,CLDN4,CLU,CP,ELF3,FBLIM1,ITGB4,MCM3,PLA1A,RBM3,RCN1,TES,TMSB10/TMSB4X,TUBB
beta-estradiol		chemical - endogenous mammalian	Activated	3.841	1.02e-13	A2M,ABCA3,ABHD5,ACAA1,ACADM,ACKR2,ACPP,ACTA1,ACTA2,ACTB,ACVR2A,ADCY9,ADM,ADRB2,AEBP1,AGT,ALDH1A2,ALDOA,APAF1,APOA1,APOA4,APOE,AQP5,ASB1,ASB2,ASCL1,ATAD2,ATP1B1,BAX,BMP4,BMP5,BRCA1,BRCA2,BSG,BUB1,CALR,CAPN13,CCL20,CCL4,CCNB1,CCNE1,CD274,CD40,CDC20,CDC25C,CDC45,CDK2,CDKN2B,CEBPA,CEMIP2,CENPM,CFTR,CHRDL2,CLCN3,CLDN4,CLDN7,CLU,COA4,COL6A6,COMT,CP,CRLF1,CTSB,CTSD,CXCL11,CXCL13,Cxcl3,CYP1B1,CYP2B6,CYP2…	933 (24)
triamterene		chemical drug	Activated	3.85	0.00274	A2M,A3GALT2,CLDN4,CLU,CP,ELF3,FBLIM1,ITGB4,MCM3,PLA1A,RBM3,RCN1,TES,TMSB10/TMSB4X,TUBB
lomustine		chemical drug	Activated	3.873	0.00199	A2M,A3GALT2,CLDN4,CLU,CP,ELF3,FBLIM1,ITGB4,MCM3,PLA1A,RBM3,RCN1,TES,TMSB10/TMSB4X,TUBB
HGF		growth factor	Activated	3.881	7.91e-14	A2M,ABCC6,ACTA2,ADGRG1,AKAP13,ANGPT4,ANGPTL2,APAF1,ARNTL,AURKB,BIRC2,BUB1,BUB1B,CALCRL,CCL4,CD40,CDC20,CDC25C,CDC45,CDK2,CDKN2B,CELSR1,CENPF,CLCF1,CNTFR,CRLF1,CSF1,CYP2B6,CYR61,DBF4,DSG1,DTYMK,DUSP4,EFNB2,EHF,ELF3,EMP1,F3,FAM3C,FEN1,FGF7,FLNA,FN1,FOXM1,GEM,GMNN,GUCY1B1,HMMR,HOMER1,ICAM1,IGF1,IGFBP3,IL11,IL12B,IL15RA,INHBA,ISG20,ITGA2,ITGB1,ITGB3BP,KIF11,KIF15,KIF2C,LDLR,LGMN,MCM2,MCM5,MELK,NAB2,N…	676 (20)
AGT	-1.8	growth factor	Activated	3.913	1.76e-06	ACAT2,ACTA1,ACTA2,ADM,AGT,ASAH2,ATP1A1,ATP1B1,BAX,BOK,BRCA1,Calm1 (includes others),CALR,CAT,CCL4,CCNE1,CP,CREB5,CYBA,CYP2C9,CYP2E1,DLL4,EFNB2,F3,FBXO21,FDX1,FDXR,FGF7,FN1,GCH1,GLCCI1,GSS,GSTA3,GSTA5,GSTM5,HEY1,HMGCS1,ICAM1,IGF1,IGFBP3,IGFBP5,IL18R1,INSR,ITGA2,ITGB1,ITPKB,JUN,KCND3,LDLR,LIF,LSS,LZTS3,MAP1LC3A,MAP2,MAPT,MMP20,NGF,NOS1,NPHS1,NR4A2,NREP,OCLN,OLR1,PFN1,PLAU,PNKD,PPARG,PPP1R3C,RBL1,RE…	948 (20)
INS		other	Activated	3.936	0.00325	ACADM,ADCYAP1R1,ADM,APOA1,CAT,CYR61,F3,FADS3,G6PC,GPAT4,ICAM1,IGF1,IGFBP3,IGFBP5,INSR,JUN,JUNB,JUND,NOS1,PPARG,RARB,RASL12,RDH10,RDH16,SCD,SELP,SREBF1	913 (22)
EP400		other	Activated	3.978	3.89e-11	AGPAT2,CDC20,CDCA3,CENPF,E2F7,E2F8,FABP4,FBXO5,FOXM1,H2AFZ,INCENP,MCM3,MCM4,MYBL2,PCNA,PLK1,PPARG,PSRC1,RBL1,SKA1,UHRF1	159 (6)
TNF		cytokine	Activated	4.063	2.7e-13	A2M,ABCC3,ACADM,ACADS,ACKR2,ACOD1,ACTA1,ACTA2,ACTB,ADAM8,ADAMTS7,ADCY5,ADM,ADRB2,AEBP1,AGT,AK2,ALAD,ALDH1A3,APAF1,APCS,APOA1,APOE,AQP5,ARHGAP22,ARRDC3,ATP1A1,B4GALT1,BACE1,BAX,BBOX1,BDKRB1,BIRC2,BMP4,BTBD3,BUB1B,CABP1,CALR,CAT,CCL11,CCL20,Ccl27a,CCL4,CCNE1,CD247,CD274,CD40,CD47,CDC25C,CDC42EP5,CDH3,CDK2,CEBPA,CEBPD,CFTR,CHRNE,CHST4,CHSY3,CIITA,CLCF1,CLDN4,CLDN7,CLEC11A,CLEC5A,CLU,CNR2,COL4A3,CP,C…	607 (13)
TBX2		transcription regulator	Activated	4.088	9.37e-08	ANLN,ASF1B,AURKB,BUB1,CCNB1,CDCA3,CDT1,CHAF1B,DNMT1,E2F7,E2F8,FOXM1,HEY1,MCM2,MCM4,MCM5,MCM6,MCM7,NCAPD2,PARD6A,PHTF2,PLK1,RBL1,SMC2,TGFB2	408 (10)
EGF	-5.289	growth factor	Activated	4.104	1.02e-06	ACTN1,APOA1,AURKB,B4GALT1,BET1,BIRC2,BRCA1,CCL20,CCNB1,CCNE1,CDC25C,CDC42EP1,CDK2,CEBPD,CLCN3,CLDN2,CLDN3,CLDN7,CLU,CTSD,CXCL13,CYP2B6,CYR61,DUSP4,EFNB2,ELF3,EPAS1,EZR,F3,FN1,FST,FUT2,GAL3ST1,GATA2,GDF2,Gsta4,HMGCS1,HOXB5,ICAM1,IGF1,IGF2,IGFALS,IGFBP3,IGFBP5,INHBA,ITGA2,ITGB1,JUN,JUNB,JUND,LPCAT3,MAP3K5,NGF,NOTCH1,NR4A2,OCLN,ODC1,PBK,PCNA,PDCD4,PDK4,PFKFB1,PLAU,PLAUR,PLPP3,PPARG,PPIB,PTTG1,Raet1d…	885 (19)
Vegf		group	Activated	4.125	4.21e-12	A2M,ACTA2,ADGRG1,AKAP13,ANGPT4,ANGPTL2,APAF1,AQP4,ARHGAP22,ARNTL,AURKB,BAX,BTBD3,BUB1,BUB1B,CALCRL,CD40,CDC20,CDC25C,CDC45,CDK2,CELSR1,CENPF,CLCF1,CNTFR,COL4A3,CRLF1,CXCL11,CYR61,DBF4,DLL4,DTYMK,DUSP4,EFNB2,EHF,EMCN,EMP1,EPHX4,F3,FABP4,FLNA,FN1,FOXM1,FST,GEM,GMNN,GUCY1B1,HERPUD1,HMMR,HOMER1,ICAM1,IGFBP3,IL11,IL12B,IL15RA,INHBA,ISG20,ITGA2,ITGB1,ITGB3BP,JUN,KIF11,KIF15,KIF2C,LDLR,LPAR1,LRAT,LRP2,M…	637 (20)
ERBB2		kinase	Activated	4.211	5.54e-20	ABHD5,ACTA1,ACTA2,ACTB,ADAM8,ALAD,ALAS1,ALDOC,ANG,ANGPTL2,ARHGEF5,BACE1,BARD1,BNIP3,BUB1,BUB1B,C4BPB,CCL11,CCL20,CCL4,CCNB1,CCNE1,CD47,CDC20,CDC25C,CDC42EP3,CDC42SE1,CDC45,CDC7,CDCA3,CDH3,CDKN2B,CDT1,CENPA,CENPE,CENPF,CES1,CHD7,CHRNE,CLDN3,CLDN4,CLDN7,CLEC11A,CLU,COL18A1,COL5A2,COL6A2,CTSB,CYB561,CYP4B1,DAG1,DAP,DSG2,DUSP18,E2F7,E2F8,EHF,EIF6,ELF3,EMP1,ESPL1,FEN1,FGF7,FLOT2,FN1,FSTL3,GAS6,GATA3,G…	778 (23)
gentamicin		chemical drug	Activated	4.226	0.000112	ABAT,ACAA1,ACADM,ACADSB,ALAD,ALPL,APCS,BAX,CALR,CHKA,CLU,CNKSR3,CTSD,CTSV,CYP2C9,Cyp2d1/Cyp2d5,Cyp2d26,DIO1,EGF,Fn3k,G6PC,GFER,Gnmt/LOC100911564,GSTM5,H2AFX,HIVEP2,HSP90B1,ICAM1,IFRD1,IGFBP3,JUN,JUNB,KLF6,MAF,MCM6,PFDN2,PHGDH,PSAT1,RBP4,RPS27L,TTC36,TTR,TUBB,YWHAH,ZNF354A
lipopolysaccharide		chemical drug	Activated	4.251	1.43e-14	ABCC3,ABCC6,ACADM,ACOD1,ACTA1,ACTA2,ACVR2A,ADM,ADRB2,AGT,ANGPTL2,ANGPTL3,APCS,APOA1,APOA4,APOE,AQP4,AQP5,ATP1A1,ATP1A2,AURKB,BACE1,BAG3,BAX,BDKRB1,BIRC2,BMP4,BSG,Calm1 (includes others),CALR,CAPN2,CCL11,CCL20,Ccl27a,CCL4,CCNB1,CCNE1,CD274,CD2AP,CD40,CD8A,CDC42EP3,CEBPA,CEBPD,CEMIP,CENPI,CFTR,CGAS,CHAF1B,CHST3,CIITA,CLEC5A,CNR2,COL12A1,COL4A2,COL5A2,CP,CR1L,CSF1,CSF2RB,CTSB,CTSV,CXCL11,CXCL13,CXCL…	692 (15)
F2		peptidase	Activated	4.518	6.53e-05	ACTA2,ALDH1B1,B4GALT1,BAX,BIRC2,CALR,CCL20,CDC42EP1,CITED4,CLU,CXCL13,CYP2B6,CYR61,DHRS9,E2F7,EHD4,ERP29,F2RL1,F3,FN1,ICAM1,IGF1,IGFBP5,IL15RA,ITGB1,JUN,JUNB,KLF6,MAP3K5,MFHAS1,MTSS1,MYBL2,NFKBIA,PGM2L1,PLAUR,RELB,RHOB,SELP,SERPINE1,SLC7A1,TAP2,TGFB2,THBS1,TNFAIP3,TNNT2,TRAF3,TRPC3,UBE2S	733 (16)
phorbol myristate acetate		chemical drug	Activated	4.637	3.76e-05	ACHE,ACTB,ADAM8,ADM,AGT,AHSA1,ALAS1,ALDH1A3,AQP4,ASAH2,ASCL1,ATP2A3,AURKB,BAX,BTC,CA11,CAT,CCL20,CCL4,CCNE1,CD226,CDKN2B,CEBPA,CEMIP,CES1,CFTR,CIITA,CLCF1,CSF1,CTSB,CTSD,CTSV,CXCL13,CYBA,CYP1A2,CYP2E1,CYR61,DIO1,DNMT1,DSG1,DTL,DUSP8,EFNB2,EGF,EIF6,ERCC6L,F3,FAHD1,FBN1,FDX1,FGF7,FHL3,FOXP3,FST,FSTL3,GAL3ST1,GATA2,GATA3,GEM,GSTA5,HSD11B1,ICAM1,IFNGR2,IGF1,IGF2,IGFBP3,IGFBP5,IKBKE,IKZF3,IL11,IL12B,I…	847 (19)
TGFB1		growth factor	Activated	4.734	2.25e-15	ACKR2,ACPP,ACTA1,ACTA2,ACTN1,ADAMTS2,ADCY9,ADI1,ADM,AK1,APOE,ARHGAP19,ASGR2,BACE1,BARD1,BAX,BMP4,BSG,BUB1,BUB1B,C1R,C1S,C4BPA,C4BPB,C9orf3,Calm1 (includes others),CAMK2G,CAMK2N1,CAP1,CAT,CCL11,CCL20,CCL4,CCNB1,CCNE1,CD207,CD40,CD72,CDC20,CDC25C,CDC42EP3,CDC42SE1,CDC7,CDK2,CDKN2B,CDT1,CEBPA,CEMIP,CENPA,CENPE,CENPF,CFL1,CHST3,CIITA,CLDN4,CLU,CNN3,COL11A1,COL12A1,COL18A1,COL4A2,COL6A2,CSF1,CSRP1,CTS…	942 (24)
RABL6		other	Activated	4.811	6.98e-11	ABAT,AURKB,BUB1,BUB1B,CCNB1,CDC25C,CDK2,CENPF,CHEK2,DUT,FEN1,H2AFX,HMMR,MCM2,MCM5,MCM7,MELK,NCAPG,NDC80,PBK,PLK1,POLA1,POLD1,POLE2,SEL1L,TOP2A,TPX2	395 (7)
CSF2		cytokine	Activated	4.914	9.63e-12	ADAM8,AKR1A1,ANLN,APAF1,BAX,BSG,BUB1,BUB1B,CCL4,CCNB1,CD207,CD40,CD8A,CDC20,CDCA3,CDKN2B,CENPE,CENPH,CHAF1A,CHAF1B,CHTF18,CIITA,CLCF1,CSF1,CSF2RB,E2F7,E2F8,ERCC6L,EXO1,F2RL1,F3,FBXO5,FIGNL1,FOXM1,FOXP3,GCH1,GCLM,HOXB4,ICAM1,IDO2,IGF1,IL12B,IL16,INHBA,KIF11,LOC100909593/RT1-DMa,LY9,MCM3,MCM5,MCM6,MLH1,MME,NCAPD2,NDST1,NFKB1,NFKBIA,NR4A2,ODC1,OSMR,PHGDH,PIM3,PLAU,PLK1,PMP22,POLD1,POLE,PPARG,PROK2,P…	804 (21)
acetaminophen		chemical drug	Activated	5.033	1.43e-06	A2M,ABCC3,ACADM,ACTB,CAT,CES1,CTSV,CYP1A2,CYP2E1,FABP1,GLUL,GPX1,GSTA5,HMGCS1,ICAM1,IFRD1,IGF1,IGFBP3,ITGB1,JUN,Kng1/Kng2,LCAT,LIPC,LOC100365810/Rps17,Mt1,Mug1 (includes others),NR1H4,Obp3 (includes others),ODC1,ORM1,PCNA,PLAUR,Serpina3c/Serpina3m,SLC27A2,Slco1a1,SOCS3,TTR,TUBA1A,TUBB,TXN,YWHAZ	689 (16)
nitrofurantoin		chemical drug	Activated	5.664	4.96e-13	A2M,ACAA1,ACADM,ACTB,Apoc3,APOE,BAX,C4BPA,CAPN2,CAT,CES1,CLU,CP,CTSB,CTSV,FABP1,FETUB,FGF7,GSS,GSTA5,HMGCS1,HPX,IFRD1,IGF1,IGFBP3,ITGB1,ITGB4,ITIH4,Kng1/Kng2,LCAT,LIPC,LOC100365810/Rps17,Mt1,Mug1 (includes others),NFKBIA,NR1H4,Obp3 (includes others),ODC1,ORM1,PCNA,PRDX2,RPL13,SDC1,Serpina3c/Serpina3m,SLC27A2,TTR,TUBA1A,TUBB,TXN,TYMS,YWHAZ

## Sheet: APAP_causal_RNA_Seq_Specific
Upstream Regulator	Molecule Type	Predicted Activation State	Activation z-score	p-value of overlap	Target molecules in dataset	Mechanistic Network
NFE2L2	transcription regulator	Activated	3.853	5.45e-06	AGPAT3,ATF4,CAT,CDKN1A,CELA1,FMO1,FTL,G6PD,GBE1,GSTA1,Gsta4,GSTM4,Gstt1,GSTT2/GSTT2B,HMOX1,HTATIP2,IKBKG,PRDX1,SLC7A11,SQSTM1,SRXN1,TXN,TXNRD1	24 (2)

## Sheet: MDA_causal_RNA_Seq_Specific
Upstream Regulator	Expr Fold Change	Molecule Type	Predicted Activation State	Activation z-score	p-value of overlap	Target molecules in dataset	Mechanistic Network
mir-122		microRNA	Inhibited	-4.234	0.00682	ALDOA,CCNG1,CSRP1,CYP1A2,CYP2C9,FBLIM1,FKBP1A,G6PD,GIT1,LAMC1,MAP1B,MAP4,MMP7,MTHFD2,PKM,PTPN1,PXN,SEMA4D,SEPT9,SLC1A5,TGM2
SOCS1		other	Inhibited	-3.917	0.000909	ACOD1,BAK1,BAX,BCL2,CCL2,CD40,CD86,CIITA,FAS,GBP5,Gvin1 (includes others),H2-T24,ICAM1,Ifi47,IFIT2,IL12RB1,IRS1,JAK2,JUN,MMP12,MYD88,NOS2,Oasl2,PTGS2,RALGDS,RB1,STAT6,TGM2,VAV1	557 (13)
rottlerin		chemical toxicant	Inhibited	-3.665	0.046	APOBEC3B,BAX,BIRC3,CIITA,CLDN4,ICAM1,JUN,LPL,NOS2,OCLN,PDGFB,PRKCD,PTGS2,TJP1,TJP2
sirolimus		chemical drug	Inhibited	-3.53	0.0134	ACACA,ACADM,ADA,APOA5,APPL1,ATP2B4,BAX,BCL2,BCL2L11,CCR5,CD151,CD40,CD86,CRAT,CSF1,CTLA4,CXCR4,DES,EEF1A1,ENO1,ERCC8,FAS,FTH1,G6PD,GCLC,GPD1,HSP90AA1,HSP90AB1,HSP90B1,HSPA5,HSPD1,ICAM1,IGF2,IRS1,JUNB,KLF2,LDHB,MAP4K5,MAPT,Mt1,NOS2,PDPK1,PIK3R1,PKM,RACK1,RCAN2,RHOA,RPL15,RPL18A,RPL19,RPL41,RPL5,RPLP0,RPS12,RPS16,RPS18,RPS24,RPS6,RPS7,RPS8,RPSA,SCPEP1,SERPINE1,SFN,SIRT1,SLC1A2,SLC1A5,SLC25A38,SNRPF…
L-dopa		chemical - endogenous mammalian	Inhibited	-3.498	0.00931	ABI3,ACY1,AGPAT1,ALPL,ARHGAP4,ARRB2,BAX,BCL2,BICC1,C18orf21,C2CD2L,C4A/C4B,CASK,CD63,CDC42EP2,CHST8,CIB2,CLN6,COTL1,CTSB,CTSC,Cyp2c23,CYTH4,DAB1,DCAKD,DENND1C,DLGAP1,F11R,FAAH,FAM114A1,FBLN1,FOXO1,GADD45B,GDF10,GFAP,GNS,GPD1,HCLS1,HLA-A,HSPB6,HVCN1,IL11RA,IL18BP,IPPK,JUNB,KARS,KLF6,KLF9,KYAT1,LASP1,LAT2,LYPD1,MAP3K1,MXD1,MYO1B,MYORG,NAB2,NAGLU,NCF4,NDUFA5,NPAS4,NPC2,NRARP,NT5E,Oasl2,ONECUT2,PARM1…
mir-210		microRNA	Inhibited	-3.461	0.0316	ABCC3,COL4A2,E2F3,EPB41L1,FAM3C,FGFRL1,FKBP9,INHBB,KLF6,LASP1,NDRG1,NUP210,P4HB,PSAP,PTPN1,SCARA3,SH3BGRL,STAT6
miR-199a-5p (and other miRNAs w/seed CCAGUGU)		mature microRNA	Inhibited	-3.449	0.00274	ACTA1,ACTG2,ALOX5AP,BCAM,CELSR1,CSTB,DDR1,GPRC5A,ITGA3,ITGB4,KLF2,KRT17,LIN7C,MMP7,MYL9,RND1,SIRT1,TGFB1I1,WNT5B
INSIG1	2.511	other	Inhibited	-3.434	0.0831	AACS,ACACA,ACACB,ALOX5AP,APOE,CCL17,CCR5,CLEC4D,CLEC7A,Cxcl3,CXCR4,G6PD,HLA-DQA1,IRF8,LPL,OLR1,PLA2G7,PTGS1,SLC2A2,TM7SF2
IL10RA	2.786	transmembrane receptor	Inhibited	-3.407	3.22e-05	AADAC,ABAT,ACOD1,ALDOB,ANO1,Art2b,B3GNT7,BAX,BCL2,BMP4,Cd24a,CD300LF,CD40,CELA1,CLEC4M,COL14A1,CSF3R,CST7,CTLA4,CYP2C18,CYR61,EFEMP1,EGF,ENTPD5,FAM83B,FAS,FHL1,FSTL1,GBP5,GSDMC,Gsta4,HGFAC,HK3,HLA-A,Ifi47,IKBKE,IL12RB1,IL18BP,IL1RN,INHBA,Irgm1,ITGB7,LRIG3,NDRG2,NOS2,NOV,OCLN,OGN,OLR1,P3H2,PCK1,PDCD1LG2,PMP22,PROCR,PSMB8,S1PR1,SCIN,SLAMF8,SLC16A3,SLC7A11,SPARC,TAP1,TGM2,TLR2,TNFRSF14,TRPM2,TTR	497 (11)
PD98059		chemical - kinase inhibitor	Inhibited	-3.249	0.00983	ACOT7,ACTR3,ADIPOQ,ALDOA,ALOX5AP,ANKRD1,APOBEC3B,ATP6V1B1,BAX,BCL2,BCL2L11,BDH1,CCL2,CCL20,CCR1,CD4,CD40,CD86,CDC42EP1,CDH3,CRH,CTSB,CXCR4,CYP1B1,DES,DSG1,E2F3,EEF1A1,EGFR,EMP1,EMP3,ENO1,ENO2,ENTPD1,F2R,FTH1,GHRL,GPI,GRIN2C,GRN,HADHB,HSPA5,ICAM1,IGF2,IGFBP3,IL1RN,ITGA2,ITGAX,JUN,JUNB,JUND,LAMA5,LAMP1,LPL,MMP12,MMP7,MXD1,MYBL2,MYCN,NFYB,NGF,NINJ1,NOS2,NR4A1,OSMR,PABPC1,PCK1,PDGFB,PHLDA1,PIK3R1,PLA…	809 (19)
Sn50 peptide		chemical toxicant	Inhibited	-3.221	0.00967	APOE,BAX,BCL2,BIRC2,BIRC3,FAS,ICAM1,MMP7,NOS2,PTGS2,RACK1,SERPINE1,SLC1A2,TNFRSF21,TNFSF10,TP53	656 (16)
miR-155-5p (miRNAs w/seed UAAUGCU)		mature microRNA	Inhibited	-3.163	0.158	ANKFY1,BCL2L11,CCL20,CD47,CTLA4,CYR61,DSG2,EGFR,FMNL2,IKBKE,IL13RA1,INPP5D,LPL,MARC1,MYD88,NOS2,NT5E,PHC2,PIK3R1,PTGS2,RHOA,SDCBP,SERPINE1,SH3BP4,SLA,SPI1,TNFRSF10A
maslinic acid		chemical - endogenous non-mammalian	Inhibited	-3.162	0.00212	ACTN1,APPL1,ARPC4,BAX,BCL2,CD47,FLOT2,GPRC5A,ITGA3,JUNB,LIMK2,NFKBIE,NOS2,PIK3R1,PTGS2,PXN,SHC1,SLC1A2,TLN1,TP53,YWHAE,YWHAG	523 (7)
CFTR		ion channel	Inhibited	-3.162	0.381	ACAA1,ACAA2,BLNK,CFH,Cyp2d26,EPHX2,FAAH,FAS,GSR,HDAC2,NOS2,PTGS2
TRIM24		transcription regulator	Inhibited	-3.13	0.00642	AGRN,Apol9a/Apol9b,BLNK,CSRP1,HNF1B,Ifi47,IFIT2,IFNGR1,Igtp,Irgm1,JAK2,LGALS3BP,MOV10,PLAC8,PSMB8,SERPINE1,SHISA5,SOCS2,TAP1,TLR2,TRAFD1,TRPV6,VEGFA	403 (7)
aspirin		chemical drug	Inhibited	-3.127	0.0007	BCL2,CCL2,CD40,CD86,CNTF,CSF1,CX3CL1,CXCR4,GDF15,ICAM1,NCF1,NOS2,OLR1,PLA2G4A,PTGER3,PTGS1,PTGS2,RHOA,SELP,TNFSF10,TP53,XCL1,YWHAE	701 (17)
mir-21		microRNA	Inhibited	-3.065	0.149	AOAH,ARNTL,BCL2,BTG2,C1R,CANX,CCL17,CCL2,CD226,CDH5,CSF3R,Cxcl3,DDAH2,FAM3C,GBP5,Gvin1 (includes others),Hmgb2 (includes others),ICAM1,Ifi47,Irgm1,LTB,MYD88,NLRP3,PILRB,PSME2,RAB7B,RHOB,SMAD5,Spry1,TAP1,TBC1D1,TCF21,TERT,TLR2,TLR4,TP53,TP53RK,TRIM37,YWHAZ
SB203580		chemical - kinase inhibitor	Inhibited	-3.064	0.0247	ADIPOQ,ALOX5AP,ALPL,APOBEC3B,AQP9,BAX,BCL2,BCL2L11,BMP4,C4A/C4B,CCL17,CCL2,CCL20,CD2AP,CD40,CD86,CIITA,CNTF,CST7,CX3CL1,Cxcl3,CYP1B1,EFEMP1,EGF,ENO1,ERP29,FAS,FYB1,G6PC,GPI,Gsta4,HSPA5,ICAM1,IFIT2,IGFBP3,IL1RN,JUN,JUNB,JUND,MMP12,MXD1,NOS2,NR4A1,PCK1,PDGFB,PENK,POMC,PTGS2,RIPK2,SERPINE1,SPARC,TGFB2,TGM2,TLR2,TNFSF10,TP53,TRPA1,TRPV1,VEGFA,XDH
U0126		chemical - kinase inhibitor	Inhibited	-3.035	0.000387	ADIPOQ,APC2,APLNR,APOM,ARHGEF2,ASIC2,AXIN2,BAX,BCL2,BCL2L11,BIRC3,CCL17,CCL2,CDH5,CIITA,CLCF1,CLDN2,CLDN4,CNTF,CYP1B1,CYP4F3,DES,EEF1A1,EGF,EGFR,EIF4EBP1,ELL,EMP1,ESR1,FMO3,G0S2,GADD45B,GCLC,GDF15,GFAP,GFPT2,GRN,Gsta4,HSP90AB1,HSPA5,ICAM1,IL1RAP,INHBA,ITGA3,ITGA6,JDP2,JUN,JUNB,JUND,KCNN4,LAMP1,LIF,LPL,MMP12,NOS2,NR4A1,NR4A2,NREP,OCLN,OSMR,PABPC1,PARP4,PHC2,PHLDA1,PLA2G4A,POMC,PPP2R3A,PRELP,PRSS22…	813 (17)
Hbb-b2		other	Activated	3	0.0152	BCL2L11,C8A,CCR5,CIITA,CLEC7A,CMTM3,FTH1,IL10RA,LTB,SERPINF2,TLR2
PDGF BB		complex	Activated	3.01	0.0106	ANXA11,AVPR1A,BMP3,BMP4,CCL2,CCL20,CRYAB,CSF1,CYR61,EGFR,FBLN5,FHL1,FHL2,FLNA,FMO1,FZD1,FZD2,GDF15,GFPT2,GSS,GUCY1B1,HOMER2,HSD3B7,IGF2,IL1RL1,INHBA,JUN,JUNB,KLF6,LIF,MAFK,MAP2,MGST1,MGST2,MMP12,Mt1,MYBL2,NOS2,NR4A1,NR4A2,OLR1,PHLDA1,PLCG2,PRSS35,PTGS2,RACK1,RBP1,RFC5,RHOB,RPS6,SERPINE1,SLC7A7,SPI1,SYK,TEAD4,TGM2,TP53,UGDH,VEGFA,XDH
NOD2	2.924	other	Activated	3.012	0.204	ACOD1,ARL5C,AXIN2,CCL2,CD40,ICAM1,KLF2,MARCKSL1,MCOLN2,NOS2,RALGDS,RASGRP1
1,2-dithiol-3-thione		chemical reagent	Activated	3.02	0.0601	ABCC3,ACAA1,ACSL5,ALDOA,ANG,CD8B,CELA1,CTSD,Cyp4a14,DYNLL1,ENTPD5,ERP29,FMO1,FTH1,FXYD1,GCLC,GSR,GSTA3,Gsta4,GSTA5,HSP90AA1,HSP90AB1,HSP90B1,LPL,LY6E,MORF4L2,P2RX4,PDIA3,PDIA6,RACK1,RPLP0,RPS16,RRS1,SERPINA6,SLC16A2,TBRG1,TTR,TXN
PRKCA		kinase	Activated	3.034	0.00353	ACTA1,APOM,ARPC2,CCL2,CIITA,CTSB,GBA,GDF15,GFAP,HEY1,HSPA1A/HSPA1B,ICAM1,IGF2BP3,IGFBP3,JUN,LPL,NOS2,PRKCD,PTGS2,PTPRN2,RB1,SDCBP,SELP,SERPINE1,TGFB2,TP53,VEGFA	728 (17)
doxorubicin		chemical drug	Activated	3.044	0.00777	A3GALT2,ABCC1,ABCC3,APAF1,BAK1,BAX,BCL2,BCL2L11,BIRC2,BIRC3,BMP4,BRCA2,BTG2,BTK,C4A/C4B,CD40,CKAP4,CLDN4,CTSB,CTSD,CYR61,DES,E2F3,EEF1A1,EFEMP2,EGFR,ELF3,EMP3,ESR1,EXO1,FAS,FBLN1,FTH1,GCGR,GCLC,GDF15,GSR,GSS,GTPBP4,HSPB6,IRF5,ITGB4,JAK2,JUN,LGALS3BP,LXN,MAP4,NDRG1,NLRC4,NOS2,NOTCH3,NTN1,P4HB,PLA1A,PPM1D,PRODH2,PSAP,PSMB8,PTGS2,RELN,RGS6,SFN,SLC22A5,TAP1,TERT,TES,TNFRSF10A,TNFSF10,TP53,TSPAN8,TUBB…	783 (17)
TLR7		transmembrane receptor	Activated	3.051	0.217	BCL2,CCL2,CCL20,CD40,CD86,HIVEP2,ICAM1,IL10RA,IL1R1,IL21R,INPP5D,JUNB,KCNH1,MCOLN2,MYD88,PTPN6,TP53,TRPM2,ZC3H12A
FGF2		growth factor	Activated	3.113	0.113	ANG,BAX,BCL2,BMP4,BTG2,CCL2,CCL20,CNTF,CRYAB,CSF1,CXCR4,CYR61,DLL1,EGFR,ENO1,FAS,FGF23,FGFR4,FLNA,FOXO1,FTH1,GFAP,GRIK5,GRIN2C,ICAM1,IGF2,IGFBP3,INHBA,IRS1,ITGA3,JUN,JUNB,MAPT,MEOX2,Nes,NOS2,NOV,NR4A1,NR4A2,NTF3,PDGFB,PENK,PRKCD,PTGS2,PTPRE,RB1,SERPINE1,SPARC,SQSTM1,TEAD4,TFPI,TGFB2,TNFSF10,TP53,TUBB3,VEGFA,YWHAZ
CSF1	3.313	cytokine	Activated	3.12	5.76e-06	ADGRE5,APOE,BAX,BCL2,BCL2L11,CCL2,CCR5,CPM,CSF1,DOK2,ENO1,F2R,F2RL1,FAS,FHL2,GDF15,GLS,HK2,HSP90B1,HSPA5,IFNGR1,IKBKE,IL10RA,IL11RA,IL18BP,IL1RL1,IRF5,JDP2,JUN,JUNB,MMP12,MMP16,NKIRAS1,PFKFB3,PKM,RHOA,SLC16A3,SLC1A5,SLC7A5,SPI1,TLR2,TLR5,TLR6,TP53,TRAF6,VEGFA	531 (13)
ERK		group	Activated	3.121	0.00301	ACSL5,ACTN1,ADGRG6,ARPC2,BAX,BCL2,BCL2L11,BTG2,BTG3,CCL2,CCR1,CLDN4,CTTN,DNMT3B,EGFR,ESR1,FAS,FOXO1,GCLC,GDF15,GPRC5C,HEY1,HMGA1,ICAM1,IRS1,JUN,JUNB,LIF,MAL,MAP4K4,NDRG1,NOTCH3,PRDM1,PTGS2,RAB7B,RARB,RRS1,SERPINE1,SFN,SPTBN1,TERT,TGM2,TNFAIP8,TP53,TUBA1A,VEGFA	744 (16)
CCR2		G-protein coupled receptor	Activated	3.124	0.231	ADIPOQ,CCL17,CCL2,CCR1,CCR5,CD40,CD86,CX3CL1,CXCR4,ITGAL,TGFB2
cardiotoxin		chemical - other	Activated	3.13	0.0283	ACSL5,APRT,CCL2,CCR1,CCR5,CSF2RB,CSF3R,CTSV,CXCR4,DOK2,FGF11,G6PD,GDF2,HSP90AA1,HSPA5,IGF2,IL10RA,IL10RB,IL13RA1,IL1R1,IL1RN,ITGA6,ITGB7,KARS,MMP12,NOS2,PDGFB,RPSA,SNRPD1,TPD52
IFN alpha/beta		group	Activated	3.148	0.046	BAX,BCL2L11,CCL2,CD40,CD86,CX3CL1,HLA-A,IFIT2,IRF8,Irgm1,LY6E,NOS2,TLR2,TLR5,TNFSF10
AGT		growth factor	Activated	3.166	0.0465	ACE2,ACTA1,ADIPOQ,ATP1B1,BAX,BCL2,Calm1 (includes others),CALR,CCL2,CD86,CIT,COLEC10,Cyp2c23,CYP2C9,Cyp4a14,DDAH2,EBP,EFEMP1,EGFR,FDXR,GABBR1,GCH1,GLCCI1,GSS,GSTA3,GSTA5,HEY1,HSPA1A/HSPA1B,ICAM1,IGFBP3,IL18R1,INHBB,ITGA2,ITGB7,JUN,LIF,LIMD2,MAP2,MAPT,MGST1,MMP20,NCF1,NDRG1,NGF,NOS1,NOS2,NOTCH3,NOVA1,NR4A1,NR4A2,NREP,NRG1,OCLN,OLR1,PARP1,PFN1,PIK3R1,PPP1R3C,PTGS1,PTGS2,RAC1,REN,RHOA,SERPINE1,SHC1,…
5-azacytidine		chemical drug	Activated	3.177	0.000322	CALR,CANX,CAVIN1,CIITA,CLCF1,CTNNA1,ESR1,GDF15,HEXIM1,HK2,HSP90B1,HSPA5,HSPD1,INHBA,IRF8,ITGAL,KLF6,KRT17,LDHB,Mt1,MYO1B,NOS2,PAH,PPM1D,PTGS2,RARB,RHOB,RPS6KA6,RUNX3,SERPINB8,SHC1,SLC7A5,TERT,TGM2,TUBB,ZYX	500 (6)
VEGFA	-1.506	growth factor	Activated	3.179	0.00549	ABCC1,ACADM,BAX,BCL2,BMP4,BTK,CCL2,CD244,CD40,CD86,CDH5,CSTB,CTLA4,CTSB,CTSV,CXCR4,CYR61,DLL1,E2F3,ERAP1,ETV4,HLX,HSPA5,ICAM1,IKBKE,INPP5D,ITGA2,JUNB,KARS,LDB1,MEOX2,MMP12,MYCN,NFATC2,NME2,NOS2,NR2F2,NR4A1,NR4A2,OCLN,PARP1,PDGFB,PIK3CG,PTGS1,PTGS2,SERPINE1,SLC12A6,SPARC,TERT,TJP2,TP53,VEGFA,XCL1	459 (13)
CAMP		other	Activated	3.186	0.00281	BAK1,BAX,BCL2,BTC,CCL2,CCL20,CD86,CSF1,CSF3R,CXCR4,ICAM1,IL1RAP,IL1RN,ITGAX,MYCL,MYD88,NOS2,PTGS2,TLR2,TLR4,TP53	438 (13)
CD38		enzyme	Activated	3.202	0.0419	ALDOA,ALDOC,ATP1B1,CD86,CHST12,CISD1,CKAP4,CSF2RB,EGLN3,EIF4EBP1,ICAM1,ITGB7,LFNG,LGALSL,LMO7,LRRC8C,MYADM,NDRG1,NT5E,PDIA6,PKM,PRDM1,PYCR1,RPN1,SLC16A3,SLC39A8,SLC7A5,SOCS2,THY1
E. coli B4 lipopolysaccharide		chemical toxicant	Activated	3.214	0.015	ABCG8,ACOD1,ADCY7,ANXA11,APAF1,BAK1,BAX,BCL2,CASP7,CCL2,CCL20,CD40,CD86,CYP8B1,CYTH4,Defb1,ESR1,FAS,FBLIM1,GNAI1,HK2,HLA-A,ICAM1,Igtp,IL1R1,IL1RN,INPP5D,KMO,MDFIC,NCF1,NOS2,Oasl2,PLA2G4A,PLEK,PLEKHG2,PSMB8,PTGS2,PTPN6,PYCARD,RAB7B,SAMSN1,SARM1,SLC6A12,TAP1,TLR2,TLR4,TNFSF10,TP53,TTR,UHRF1
lomustine		chemical drug	Activated	3.235	0.00178	A3GALT2,BIRC3,C4A/C4B,CLDN4,ELF3,EMP3,FBLIM1,GCGR,GTPBP4,ITGB4,LXN,PLA1A,POLH,PSMB8,RFTN1,TES,TGIF1,TSPAN8,TUBB
D-galactosamine		chemical - endogenous mammalian	Activated	3.236	0.014	BAX,BCL2,CTSB,GDF15,ICAM1,JUN,JUNB,JUND,NOS2,SDC3,TLR4,TNFSF10
TNFSF10	5.49	cytokine	Activated	3.311	0.0138	BAK1,BAX,BCL2,BIRC2,BIRC3,CTSB,CXCR4,DPYD,EGFR,FTH1,HLA-A,IL1RN,JUN,PSME2,PTGS2,TNFRSF10A,TNFSF10,TP53,VEGFA
IL4		cytokine	Activated	3.318	0.00112	ABCA2,ACOD1,ADAM19,AHR,AK2,ALDOC,ALOX5AP,ANO1,APOE,APRT,ATP1A3,AUH,BAX,BCL2,CBX3,CCDC86,CCL17,CCL2,CCL20,CCR5,Cd24a,CD300A,CD300LF,CD40,CD86,CHST3,CIITA,CLEC7A,CLTC,CNTF,COL18A1,CSF1,CSF2RB,CSF3R,CST7,CTNNA1,CTSC,CX3CL1,CXCR4,DCTN1,DPP4,DSG1,DYNC1H1,F2R,F2RL1,FAAH,FAS,FLNA,GNA15,HCLS1,HK2,HLX,HOMER2,HSPA1A/HSPA1B,ICAM1,IL10RA,IL12RB1,IL13RA1,IL18R1,IL1R1,IL1RL1,IL1RN,IL3RA,IRF5,IRF8,ITGA2,ITGAL,I…	664 (14)
decitabine		chemical drug	Activated	3.34	0.0972	ABCC1,ABCC3,ABO,ADCY5,AGRN,APAF1,APOE,BAX,BCL2L11,BIRC3,BMP4,BRCA2,BTG3,CADM1,CD226,CDH3,CDH4,COPA,CXCR4,CYP1B1,CYP3A7,CYP4B1,EEF1A1,EPHB6,ESR1,FAS,FDXR,FILIP1L,GADD45B,GDF15,GPAT2,GPR37,GPX1,HK2,HSPA1A/HSPA1B,IFIT2,IGFBP3,IRX1,ITGA2,ITGA3,JUNB,KLF6,KRT7,LXN,MMP7,NDRG1,NOS2,PABPC1,PCDH8,PDGFB,PLCE1,PTGS2,PTPN6,RARB,RASSF5,RB1,RELN,RIMS2,RNASE4,RPL26,RPS6,RUNX3,SFN,SHC1,SLC1A2,SPARC,SPI1,SYK,TERT,…
CD44		other	Activated	3.344	0.00478	AAK1,ABCA2,ADAM8,ANXA11,BCAM,BCL2,BIRC2,BIRC3,CALR,CCNG1,CCR5,CD63,CD8B,CDH5,CELA1,CLEC7A,COL18A1,COL5A2,CX3CL1,EPN2,FAS,HSP90AB1,IL1RN,ITGA3,ITGAX,JUN,LAMC1,LDB1,MAPK8,MBNL3,MMP12,MMP7,MYO1B,PARVB,PTP4A3,SRC,STEAP1,THY1,TRAF6,XCL1,ZYX	760 (14)
inosine		chemical - endogenous mammalian	Activated	3.352	0.00573	C1QC,C1S,C2,C4A/C4B,CD63,DPP4,EIF4EBP1,EMP3,GFAP,LGALS3BP,Mt1,NPC2,PPP1R14B,RNASET2,TUBA1A
hexachlorobenzene		chemical toxicant	Activated	3.357	0.0155	A3GALT2,C4A/C4B,EFEMP2,ELF3,EMP3,FBLIM1,GCGR,GTPBP4,ITGB4,LXN,PSMB8,RFTN1,TES,TGIF1,TSPAN8
carbon tetrachloride		chemical toxicant	Activated	3.379	7.25e-05	ABCC1,ABCC4,APOE,BAX,BMP3,C9,Calm1 (includes others),CASP7,CCR1,CCR5,CELA1,CPS1,CYP1A2,DES,EGF,FAAH,FGFR4,FKBP1A,GADD45B,GCLC,GDF15,GLUD1,Gsta4,GSTA5,HSP90AA1,HSPD1,ICAM1,IGF2R,IL13RA1,INHBE,ITGA8,JUN,JUNB,JUND,Mt1,NAPEPLD,NDRG2,NOS2,NR0B2,NR4A1,PDGFB,PTAFR,PTGS2,RAB13,RB1,RBP1,S1PR3,SCTR,TGFB2	810 (14)
tretinoin		chemical - endogenous mammalian	Activated	3.382	8.19e-06	ACACB,ADA,ADCYAP1R1,AHR,ALDH1A3,ALPL,APLNR,APOE,AQP9,ARHGAP29,BACE1,BCL2,BCO1,BIRC2,BIRC3,BMP4,BTC,BTG2,C12orf29,CACNA1S,Calm1 (includes others),CALR,CASP7,CCL2,CCL20,CCNG1,CCR1,CCR5,CD244,CD300C,CD47,CD63,CD82,CD86,CDCA7,CDH5,CES1,CFP,CLEC11A,CLTC,COL4A2,COTL1,CRAT,CRH,CSF3R,CTLA4,CTNNA3,CTSB,CTSC,CTSD,CXCR4,CYP1A2,CYP2C18,CYP2C9,CYP2R1,Cyp4a14,CYP4B1,CYP4F3,CYR61,DAAM2,DAP3,DDAH2,DLL1,DPP4,DSG1…	834 (17)
IL15		cytokine	Activated	3.41	0.000212	ACADS,ACTG2,AHR,ALDOA,ALDOC,ARNT,BCL2,BCL2L11,CCL17,CCL2,CCR1,CD226,CD244,CD40,CD84,CD86,CD8B,CSF1,CXCR4,DHRS4,DPP4,EBP,ENO1,ENO2,ENO3,FAS,FKBP1A,FMO3,FYB1,G6PD,GCNT1,GPI,GPRC5A,HIST2H2AA3/HIST2H2AA4,HK2,HLX,ICAM5,IL12RB1,IL18R1,IL1R1,IL1RAP,IL21R,ITGAX,ITGB7,JUN,JUNB,KLF2,LIF,LYN,LYPLA1,MCM5,MYD88,NOS2,OGN,PDIA3,PFKFB3,PFN1,PIK3R1,PKM,PLCG2,PLEK,PRDM1,PSAP,PSMB8,RPS6,S1PR1,SIRT1,SLC16A1,SLC16A3,…	565 (14)
RELA		transcription regulator	Activated	3.416	0.0092	AHR,ALOX5AP,ANKRD1,APOE,BACE1,BAX,BCL2,BCL2L11,BIRC2,BIRC3,BLVRA,BRCA2,BTG2,CCL2,CCL20,CD40,CIITA,CRYAB,CTSB,CX3CL1,CXCR4,CYP2C9,ELF3,ELMO1,ERAP1,FAS,GCH1,GDF15,ICAM1,IKBKE,IL1RN,JUN,JUNB,LTB,LYN,MRTFA,NFKBIE,NOD2,NOS2,NR4A1,NR4A2,OLR1,ORAI1,PCK1,PDGFB,PKM,PPM1D,PRDM1,PRKCD,PTGS2,PTPN6,PXN,SELP,SLC1A2,SLC2A5,SPI1,TAP1,TAPBP,TERT,TGM2,Tlr13,TLR2,TNFRSF10A,TNIP1,TP53,TUBB3,VEGFA,ZDHHC8	751 (15)
ethanol		chemical - endogenous mammalian	Activated	3.44	2.91e-06	ACACA,ACADM,ACTA1,ADCYAP1R1,ADIPOQ,ALDH1A3,ASIC5,BAX,BCL2,BMP4,C9,CAPN1,CAPN5,CCL2,CHUK,CRH,CXCR4,CYP2C9,CYP3A7,DDR2,EGFR,ESR1,FAAH,FAS,G6PC,GFAP,GNAI1,GSR,Gsta4,GSTA5,HDAC2,HEY1,HLA-A,HOMER2,HSP90AB1,HSP90B1,HSPA5,ICAM1,Ifi47,IL1R1,IL1RN,ITGAX,JAK2,JUN,KLF6,MAP1B,MAP2,MAPK8,MMP12,MOG,MSX2,MYCL,MYD88,MZF1,NAPEPLD,NCF1,NOS2,PARP1,PCK1,POMC,PPP1R3C,PTGS2,RBP1,RHOB,SERPINE1,Sik1,SIRT1,SLC11A2,SLC1A2…	768 (21)
TNFSF11		cytokine	Activated	3.463	1.06e-05	ACOD1,AKAP13,AQP9,ATP6V0D2,BCL2,BMP4,BSG,CCL2,CCR1,CD300LF,CD40,CLEC11A,CSRP1,CYP1A2,DOK2,ESR1,FAS,FHL2,FOXO1,GADD45B,GCH1,GCLC,GRN,HCLS1,ICAM1,IKBKE,IL11RA,IL13RA1,IL1RN,IL9R,IRF8,ITGAL,JDP2,JUN,JUNB,LIMK1,LSR,MARCKSL1,NAB2,NFATC2,NFATC2IP,NOS2,PRDM1,PTGS2,PTPRE,RALGDS,RGL1,RHOB,SEL1L,SERPINE1,SIGMAR1,SLC11A2,SLC7A7,SRC,TLR2,TLR4,TNIP1,TRAF6,TSPAN5,YWHAZ	753 (14)
Jnk		group	Activated	3.482	0.0411	ASAH1,BAX,BCL2L11,BIRC3,CCL2,CD40,CD86,CLDN2,CXCR4,F2RL1,FAS,FBXO32,GDF15,HSPA5,ICAM1,ITGB7,JUN,JUND,KLF6,MMP12,NCF1,NOS2,NR4A1,OCLN,PDGFB,PPM1D,PTGS2,RBP1,RXRA,SERPINE1,SESN2,TERT,TGM2,TNFRSF10A,TNN,TP53
Ifn		group	Activated	3.497	0.116	CD40,CD86,CFH,FAS,HLA-A,ICAM1,IL10RA,IL1R1,IRF8,NOS2,PTAFR,RNASEL,SERPINE1,TAP1,TLR2,TLR5,TP53,XDH
cigarette smoke		chemical toxicant	Activated	3.498	0.0322	ADH7,AHR,BCL2,CCL2,CHRNA5,COL4A2,CYP1A2,CYP1B1,CYR61,G6PD,GCLC,GSR,GSTA3,GSTA5,HDAC2,HSP90AA1,HSPA5,ICAM1,JUN,MMP12,NOS2,NRG1,Oasl2,P2RX4,P2RY2,PDGFB,PTGS2,PTPN1,RAPGEF3,RUNX3,SERPINE1,SIRT1,SOCS2,SQSTM1,TLR4,TP53,UGDH,VEGFA,XDH
indomethacin		chemical drug	Activated	3.501	1.37e-05	A3GALT2,ADAM8,BACE1,BAX,BCL2,BIRC3,BSG,BTG2,C4A/C4B,CCL2,CLDN4,CRH,CSF2RB,CTSD,CXCR4,DDC,DYNLL1,EFEMP2,ELF3,EMP3,FBLIM1,GBA,GCGR,GDF15,GTPBP4,IL1R1,IL1RL1,ITGB4,LPL,LXN,MMP12,NOS1,NOS2,OCLN,P4HB,PDE4C,PLA1A,PLA2G4A,POMC,PSMB8,PTGS1,PTGS2,REN,RFTN1,RXRA,SLC7A5,TES,TGIF1,TJP1,TNFRSF21,TRAF6,TSPAN8,TUBB,UAP1,VEGFA,YWHAE	723 (17)
salmonella minnesota R595 lipopolysaccharides		chemical - endogenous non-mammalian	Activated	3.509	0.122	ACOD1,ARHGAP25,CCL2,CCL20,CD86,GDF15,HLA-DQA1,ICAM1,IFIT2,IKBKE,IRF8,JUN,JUNB,MDFIC,Nes,PTGS2,SERPINE1,SLC7A2,TLR2
Ifnar		group	Activated	3.514	0.16	APOBEC3B,CCL2,CD40,CD86,HLA-A,IFIT2,IFNGR1,IRF8,Irgm1,MYD88,PDCD1LG2,PSMB8,TAP1,TAPBP,TLR2,TNFSF10
IKBKB	1.58	kinase	Activated	3.521	0.0194	ACOD1,AEBP1,ANKRD1,BAX,BCL2,BIRC2,BIRC3,BRCA2,CCL17,CCL2,CCL20,CCR1,CSF1,CTSB,CX3CL1,CXCR4,CYP1B1,CYP7B1,FAS,FOXO1,GCH1,GRN,HK2,HLA-A,ICAM1,IKBKB,IL1RN,JUNB,LTB,Mt1,NAGLU,NGF,NID1,NOS2,NR6A1,OGN,PLA2G4A,PLD3,PPM1D,PTGS2,RBP1,SKP2,SLC16A2,SMURF1,SOCS2,TLN1,TMEM176B,TP53,VEGFA
ERG		transcription regulator	Activated	3.53	0.0265	ABCC4,ACTN1,ADD1,ADGRG1,ARHGAP17,ARHGAP4,ARHGEF2,AXIN2,BIRC3,CXCR4,DBN1,DOCK10,ELMO1,EPB41L3,FHL1,FMNL2,GDF2,GUCY1B1,ICAM1,ITGA6,LAMA5,MYCN,MYO5A,NDRG1,NR4A2,NRG1,PLA1A,PLEK,PTPN6,PXN,RAB7A,RASIP1,RCAN2,RHOA,RPS11,SPARC,TGFB1I1
AGN194204		chemical drug	Activated	3.53	0.0602	ACAA1,ACAA2,ADAM19,ANXA11,Cd24a,COTL1,CSRP1,Cyp4a14,CYP7B1,ELOVL5,EMP1,EMP3,ENO3,FNBP1,GNAI1,HK2,Hmgn2 (includes others),Ifi47,Igtp,IL12RB1,ITGB7,KLF6,LAMP1,LPL,NPC2,PENK,PHLDA1,PLAC8,RCAN3,SCIN,TAP1
MKNK1		kinase	Activated	3.545	0.0151	ACOT7,AGRN,AP3D1,ARVCF,ATP1A3,CRMP1,CYR61,DCTN1,FAM49A,FLNA,GNAI1,IFIT2,LAMC1,MAP1B,MAPK8IP3,MAPT,MYO5A,PCDH8,PLXNB2,RNH1,SPARC,TP53BP1,YWHAG
PLG		peptidase	Activated	3.563	0.00252	ADIPOQ,APOH,BAX,CCL2,CD40,CLEC7A,CSF1,CYR61,ELMO1,IL1RL1,MFGE8,MMP12,PTGS2,RAB7A,RAC1,RAPGEF3,RHOA,SERPINE1,SYK,VAV1	717 (15)
hydrogen peroxide		chemical - endogenous mammalian	Activated	3.575	0.00421	ADIPOQ,AEBP1,ANKRD1,APAF1,AVPR1A,BAK1,BAX,BCL2,BCL2L11,BIRC3,BSG,BTG2,C4BPA,CCL2,CCR5,CD63,CD86,CRYAB,CSF1,CSF3R,CTSB,CTSD,CXCR4,CYP1A2,DDAH2,EEF1A1,EGFR,F2RL1,FAS,FBXO32,FDXR,FLOT2,FTH1,FZD2,GADD45B,GDF15,GLS2,GPX1,GSTA5,HDAC2,HNRNPA1,HSPA5,ICAM1,IER5,IFIT2,IL10RB,IRS1,ITGA2,ITGA6,JUN,KLF2,MAPK8,NGF,NOS1,NOS2,NOTCH3,NR4A1,PAH,PDGFB,PDIA3,PPM1D,PTGS2,RAC1,RALBP1,RPL5,RUNX3,SERPINE1,SHC1,SIRT1,SLC…	863 (15)
allopurinol		chemical drug	Activated	3.578	0.0165	A3GALT2,BIRC3,C4A/C4B,CLDN4,EFEMP2,ELF3,EMP3,FBLIM1,GCGR,GTPBP4,ITGB4,LXN,PLA1A,PSMB8,PTGS2,RFTN1,TES,TGIF1,TSPAN8,TUBB
TLR4	2.488	transmembrane receptor	Activated	3.58	0.00781	ACPP,ACTA1,APOBEC3B,ARID5A,BAX,BCL2,CASP7,CCL2,CCL20,CCR5,CD40,CD86,CERK,CERS5,CERS6,CYR61,EGF,FAS,FBXO32,GFAP,HELZ2,HHEX,HSPA5,ICAM1,Ifi47,IFIT2,Igtp,IL18BP,INHBA,IRF8,Irgm1,MCOLN2,MYD88,NLRP12,NOD2,NOS1,NOS2,NR4A1,NR4A2,ORMDL3,PAK1,PLA1A,PLEK,PRDM1,PTGS2,RAC1,RIPK2,RXRA,SELP,SLA,SLC6A12,SLC7A11,TLR2,TLR4,TNFAIP8L2,TNFRSF10A,TNFSF10,TRAF6,Vnn3,ZC3H12A	520 (14)
TGM2	1.644	enzyme	Activated	3.609	0.000273	ACTA1,ALPL,AQP9,BIRC3,BTG2,C12orf29,CCL2,CD300C,CD86,CDCA7,CFP,CYP2R1,CYP4F3,DAAM2,HK3,IFIT2,IL10RA,ITGA6,ITGAX,JAML,KIAA0513,LRRC25,LY6E,MSX2,NLRC4,NPC2,OTUD6B,PAK1,PHLDA1,PTGS1,SDCBP,SELP,SLC16A1,SLC16A13,SLC25A15,SLC25A20,SLC7A2,SRD5A3,TAF4B,TAP1,TIMM8A,TNIP1,TP53,TYROBP,ZNF566	565 (13)
NFE2L2		transcription regulator	Activated	3.611	0.00311	ABCC1,ABCC3,ABCC4,ACSL5,ADH7,AHR,ALDOA,ANG,ATP6V0D2,BCL2,Calm1 (includes others),CD86,CD8B,CELA1,COL4A2,CTSD,Cyp4a14,DYNLL1,ENTPD5,ERP29,FMO1,FTH1,FXYD1,G6PD,GCLC,GFAP,GPX1,GSR,GSS,GSTA3,Gsta4,GSTA5,HNF1A,HSP90AA1,HSP90AB1,HSP90B1,IL1RN,IMPDH1,KIFC2,LPL,LY6E,MATK,MGST1,MORF4L2,Mt1,NCF1,NFE2L1,NOS2,NR0B2,NSMF,P2RX4,PDIA3,PDIA6,PHGDH,PIP5K1C,PTGS2,PTPN1,RACK1,RELN,RPLP0,RPS16,RRS1,SERPINA6,SERPINE1…	631 (14)
SPI1	2.753	transcription regulator	Activated	3.623	0.298	BAX,BLNK,BTK,C1QC,CCL17,CIITA,CSF1,CSF2RB,CSF3R,FOXO1,FTH1,GPX1,HK3,IL1RN,JDP2,JUN,NCF1,NCF4,NOS2,PIK3CG,PSMB8,PTGS2,PTPN6,RACK1,RUNX3,SPI1,TLR2,TLR4,TNFRSF14,VAV1
CpG oligonucleotide		chemical drug	Activated	3.625	0.0249	AHR,BAX,BCL2,C2,CCR1,CD40,CD63,CD86,CLEC4D,FAS,ICAM1,INPP5D,ITGAX,LYN,NOS2,OLR1,PRKCD,PTGS2,SAMSN1,SERPINE1,SYK,TLR2,TNFSF10
gentamicin C		chemical drug	Activated	3.638	0.00875	A3GALT2,BIRC3,C4A/C4B,CLDN4,EFEMP2,ELF3,EMP3,FBLIM1,GCGR,GTPBP4,LXN,PLA1A,PSMB8,RFTN1,TES,TGIF1,TUBB
IRF1		transcription regulator	Activated	3.65	0.00126	ADAM8,BAK1,BAX,BCL2,C1R,CASP7,CCL2,CCL20,CD40,CIITA,E2F3,ERAP1,Ifi47,IFIT2,IL12RB1,IL18BP,IRF5,JAK2,LTB,MAP4K4,NOS2,PDCD1LG2,POLH,PSMB8,PSME1,PSME2,PTGS2,SOCS7,SPI1,TAP1,TAPBP,TERT,TLR6,TNFSF10,TP53	606 (13)
TLR9		transmembrane receptor	Activated	3.66	0.063	ACOD1,BCL2,CCL17,CD300A,CD40,CD86,CERK,CERS6,CPM,CSF1,FAS,GADD45B,GCH1,IFIT2,IL10RA,IL21R,NOS2,NR0B2,NR4A1,Oasl2,PFKFB3,PHLDA1,PRDM1,PROCR,PTGS2,RAB7B,SERPINE1,TLR4,TNFSF10,TP53,UAP1,VAV2
N-nitro-L-arginine methyl ester		chemical drug	Activated	3.687	0.000491	ACTA1,ADIPOQ,BAX,BCL2,CCL2,CCR5,CD86,CHUK,CSF1,FAS,GFAP,ICAM1,IREB2,MAP1B,NOS1,NOS2,OLR1,PTGS2,REN,RHOA,SERPINE1,TLR2,TLR4,TP53,VEGFA	701 (18)
IL1		group	Activated	3.803	0.00121	ACACA,AHR,APOE,BAX,BCL2,C2,CCL2,CCL20,CD40,CLEC7A,CRH,CSF1,CSF2RB,CTSB,CTSC,CYP1A2,DDC,EGFR,ELF3,FAS,FTH1,GFAP,GLS,HP,ICAM1,IL1R1,IL1RL1,IL1RN,INHBA,JUN,LIF,LIPC,LRAT,MMP7,NFATC2,NGF,NOS2,NRG1,NTF3,NTRK1,PLA2G4A,POMC,PTGS1,PTGS2,RXRA,SELP,SERPINE1,SPARC,TGM2,THY1,TLR2,TLR4,TNFSF10,TP53,VEGFA,XDH	752 (15)
IRF7		transcription regulator	Activated	3.84	0.152	CD40,CTLA4,FZD1,GBP5,HELZ2,Ifi47,IFIT2,Igtp,IRF5,IRF8,Irgm1,ITGAX,JAK2,Oasl2,PLAC8,PSMB8,PSME1,PSME2,RIPK2,TAP1,TLR4,TNFAIP8,TNFSF10
IRF3		transcription regulator	Activated	3.847	0.0963	APOBEC3B,BIRC2,BIRC3,CCL2,CD40,CD86,CX3CL1,Cxcl3,FAS,GBP5,HELZ2,Ifi47,IFIT2,Igtp,IRF5,Irgm1,JUNB,MARCH6,NOS2,Oasl2,PAH,PLAC8,PLCG2,PPP2R3A,RPS7,TAP1,TLR4,TNFSF10
IL3		cytokine	Activated	3.869	4.83e-08	ABCA2,ADA,ADGRE5,ALOX5AP,ARHGAP29,BCL2,BCL2L11,BIRC3,BTG2,Calm1 (includes others),CALR,CAPZB,CCL17,CCL2,CCNG1,CD3D,CD3G,CD40,CD63,CD86,CLEC11A,CRAT,CSF1,CTLA4,CTTN,CXCR4,DOK2,EEF1A1,EMP3,F2R,FAS,FGFR4,GADD45B,GPX1,HK2,HLA-A,HNF1A,HOXB4,HSP90B1,HSPA5,ICAM1,IL1RL1,IL3RA,ITGAX,ITGB7,JUN,JUNB,KLF9,LIF,LYN,MCM5,Mt1,NCF1,NOV,ORMDL3,OSM,PHGDH,PLA2G7,PSME1,RB1,Rpl29 (includes others),RPL5,RPL6,RPS12,RPS1…	748 (16)
IFNA2		cytokine	Activated	3.885	0.071	BAX,BCL2,BCL2L14,C1R,C1S,CCL2,CD86,DPP4,EGLN3,EPB41L3,FAS,HLA-A,IFIT2,IL10RB,IRF5,LGALS3BP,LY6E,LYN,MAL,NT5E,PARP4,PSME1,PTAFR,RB1,SAMD9,SAMSN1,SLC18A2,SOCS2,TAP1,TGM2,THEMIS2,TNFSF10,TP53,VEGFA,ZBTB11
PRKCD	1.752	kinase	Activated	3.888	0.0225	BCL2,BIRC2,BIRC3,CCL2,CCL20,CD4,CIITA,CTSB,CX3CL1,FZD1,GDF15,GFAP,GPRC5A,ICAM1,IL1RN,JUN,JUNB,KLF6,LAMP1,LIF,MMP12,MSI1,NAV2,NOS2,NR0B2,NR4A1,PTGS2,PTPN6,SERPINE1,TLR2,TP53,VEGFA
IL6		cytokine	Activated	3.889	0.00127	ABCC1,ABCC3,ABCC5,ACVR1,ACVR2A,ACVRL1,ADAMTS13,ADGRE5,AHR,ANG,APOE,BAK1,BAX,BCL2,BCL2L11,BTC,BTG2,CASP7,CCL2,CCL20,CCR1,CCR5,CD40,CD82,CD86,CES1,CIB2,CIITA,CLDN2,CRH,CRLF1,CSF1,CSF2RB,CSF3R,CTSC,CXCR4,CYP1A2,CYP1B1,CYP2C9,DIO1,EGFR,ENO2,EXO1,FAS,FGF23,G6PC,GADD45B,GFAP,Gsta4,HJV,HLA-A,HLA-DQA1,HLA-DRB5,HP,HSPA5,ICAM1,IFIT2,IGF2,IGFBP3,IKBKE,IL1R1,IL1RL1,IL1RN,IRS1,JAK2,JUN,JUNB,JUND,KCTD13,LCAT,L…	657 (15)
triamterene		chemical drug	Activated	3.902	0.00336	A3GALT2,BIRC3,C4A/C4B,CLDN4,EFEMP2,ELF3,EMP3,FBLIM1,GCGR,GTPBP4,ITGB4,LXN,PLA1A,PSMB8,RFTN1,TES,TGIF1,TSPAN8,TUBB
fenamic acid		chemical reagent	Activated	3.922	0.00596	A3GALT2,BIRC3,C4A/C4B,CLDN4,EFEMP2,ELF3,EMP3,FBLIM1,GCGR,GTPBP4,ITGB4,LXN,PLA1A,PSMB8,RFTN1,TES,TGIF1,TSPAN8,TUBB
methylprednisolone		chemical drug	Activated	3.966	0.00405	ABAT,ADRA1B,ALAD,ALDOB,ARNTL,ASAH1,ATP1B1,ATP4A,ATP5IF1,BDH1,C9,Calm1 (includes others),CCNG1,Cd24a,CDH3,CELA1,CLDN3,CPS1,CTNNA2,CTSC,CTSV,CYP1A2,Cyp2c23,CYP4F3,DIO1,DSG1,DYNLL1,ELOVL5,EMP1,EPHX2,EPN2,FAAH,FBLN5,FBXO32,Fn3k,FSTL1,G0S2,G6PC,GCGR,GCH1,GCHFR,GCLC,GLUD1,GPD1,HSD3B7,HSP90B1,HSPA1A/HSPA1B,IFNGR1,IGF2R,IGFALS,IL1R1,IL1RN,ITGA2,IVD,JAK2,JUN,KLF9,KMO,LGALS9B,LPL,LRP3,MAP3K1,MDFIC,Mt1,Mug1…	680 (15)
STAT4		transcription regulator	Activated	3.966	0.081	ACVRL1,ALDOC,BCL2,BCL2L11,BSG,CAPN5,CCL2,CCNI,CCR5,DAP,DDAH2,ENO2,FYB1,GRTP1,HIST2H2AA3/HIST2H2AA4,IFIT2,IL10RA,IL12RB1,IL18R1,KLF9,MAGED1,MAP3K1,MAPK8IP3,MATK,Mt1,NDRG1,PEX13,PLAC8,PRDM1,RAMP1,SERPINE1,SH3BP4,SH3GLB1,TPD52,TSPAN5,VEGFA,ZNF394
EDN1		cytokine	Activated	3.98	0.0296	ACTA1,ADAM19,ADIPOQ,BCL2,CCL2,CXCR4,CYR61,EGFR,GRN,HEY1,HSPA5,ICAM1,INHBA,ITGA2,JUN,JUNB,MARCKSL1,MMP7,NCF1,NRG1,OLR1,PDIA6,POMC,PRKCD,PTGS1,PTGS2,PXN,REN,RPSA,SERPINE1,SLC1A2,SOX5,TGM2,TP53,VEGFA,YWHAE
Interferon alpha		group	Activated	4.04	0.0232	ADAM19,APOBEC3B,BAK1,BCL2,BMP4,BTG2,CCL2,CCR1,CCR5,CD40,CD86,CELSR1,CIITA,CSF2RB,CYB561,CYP1A2,CYP2C9,DAG1,EGFR,EMID1,FAS,FBXO6,GIMAP4,GLS,GNA15,HELZ2,HLA-A,HSPA1A/HSPA1B,ICAM1,IFIT2,IKBKE,IL10RA,IL12RB1,IL18R1,IL1R1,IL1RN,IL21R,IRF5,IRF8,LIF,MYD88,MYLIP,NOS2,NT5E,POMC,PPM1K,PSMB8,PTGS2,RB1,RNASEL,RNF103,SAMD9,SGSM3,SLC1A5,SLC5A1,SOCS2,TAP1,TAPBP,TERT,TLR2,TLR4,TMEM140,TNFSF10,TYMS
methapyrilene		chemical drug	Activated	4.048	0.000381	ABAT,ACAA1,ACADM,ACADS,ACVR2A,ALDOA,ALDOB,APOE,BTG2,C4BPA,CCNG1,CES1,CPS1,CTSB,CTSV,DAO,EEF1A1,GCLC,GSS,HSPA5,IGFALS,LCAT,LGALS9B,LIPC,LOC100365810/Rps17,MAPK8,Mt1,Mug1 (includes others),Obp3 (includes others),PLCB1,PPP1R2,RPS8,TP53,TTR,TUBB,YWHAZ
Nfat (family)		group	Activated	4.085	0.0189	BAK1,BCL2,CCL2,CD40,CX3CL1,CYR61,DOCK10,F2RL1,FAS,FHL1,ICAM1,KLF6,PDCD1LG2,PDGFB,PTGS2,SAMD4A,SERPINE1,TGFB2,TRAF3,TUBB3
TLR3		transmembrane receptor	Activated	4.121	0.0785	ACOD1,BAK1,CCL17,CCL2,CCL20,CD40,CD86,CPM,CX3CL1,FAS,GADD45B,GCH1,ICAM1,Ifi47,IFIT2,IL1RN,JUNB,LPIN2,MYD88,NOS2,NR4A1,Oasl2,PFKFB3,PHLDA1,PIK3CD,PIK3R1,PROCR,PTGS2,RARB,RHOB,SERPINE1,TLR4,TNFAIP8L2,TNFSF10,TRAF3,VAV2
vancomycin		biologic drug	Activated	4.14	0.0146	A3GALT2,AASS,BIRC3,C4A/C4B,CLDN4,EFEMP2,ELF3,EMP3,FBLIM1,FMO2,GCGR,GTPBP4,ITGB4,LXN,PLA1A,PSMB8,RFTN1,TES,TGIF1,TSPAN8,TUBB
IL12 (complex)		complex	Activated	4.166	0.014	AHR,CCL17,CCL2,CCL20,CCR5,CD226,CD244,CD63,CD86,CSF1,DDB1,FAAH,FAS,GADD45B,HLX,ICAM1,IFIT2,IFNGR1,IL12RB1,IL18BP,IL18R1,IRF8,ITGA6,ITGAL,JUN,LTB,MYD88,NOS2,PLAC8,PRDM1,PTGS2,SELP,SOCS2,TLR2,TLR4,VEGFA,XCL1
thapsigargin		chemical toxicant	Activated	4.182	0.205	ADIPOQ,AHSG,BAX,BIRC2,BIRC3,CALR,CAPN5,CCL20,CD86,CLDN4,EIF4EBP1,GADD45B,HSP90B1,HSPA5,ICAM1,IL1R1,JUN,NGF,NOS2,NPAS4,NR4A1,OLR1,PTPN6,SESN2,SFN,TGM2,TLR2,TNFSF10,TP53
TICAM1		other	Activated	4.321	0.0981	ACOD1,APOBEC3B,Apol7e (includes others),CCL2,CD40,CD86,FAS,GDF15,ICAM1,Ifi47,IFIT2,Igtp,IKBKE,IL18BP,Irgm1,Nes,PTGS2,RHOB,RIPK2,SERPINE1,SLC7A2,TLR2,TNFSF10
CD40LG		cytokine	Activated	4.458	4.24e-08	ACY1,AHR,AKAP13,APRT,AUH,BAX,BCL2,BIRC2,BIRC3,BTG3,CBX3,CCL17,CCL2,CCL20,CCNG1,CCR1,CCR5,CD40,CD63,CD86,CFP,CIITA,CSF1,CTSC,CXCR4,CYP1B1,DAPP1,DCTN1,EGFR,FAS,G0S2,GCH1,HK2,HLA-DQA1,HSP90AA1,HSPA1A/HSPA1B,ICAM1,IFIT2,IL10RA,IL12RB1,IL13RA1,IL1RAP,IL21R,IL3RA,INHBA,ITGB7,JAK2,JUN,JUNB,JUND,LTB,MAPK4,MARCKSL1,NAP1L1,NCOA3,NFKBIE,NINJ1,NOS2,PEX14,PLEK,PRDM1,PSMB8,PSME1,PSME2,PSMG1,PTGS2,PTPN1,PTPN12,…	604 (13)
poly rI:rC-RNA		biologic drug	Activated	4.63	3.37e-05	AGRN,Apol7e (includes others),ARID5A,ASB13,BAK1,BAX,BCL2,BIRC2,BIRC3,BTC,C2,CASP7,CCL17,CCL2,CCL20,CD40,CD47,CD86,CLEC7A,CSF1,CX3CL1,CXCR4,DIO1,DLL1,ELF3,FAS,GADD45B,GCH1,GDF15,HLA-A,ICAM1,IFIT2,IFNGR1,Igtp,IL10RA,INHBA,IRF5,ITGAX,JAK2,JUN,JUNB,KLF6,KMO,LGALS9B,LIF,LIMK1,LPL,LTB,LY6E,LYN,MYD88,NAT1,NLRP3,NOS2,NOTCH3,NR4A1,NR4A2,Oasl2,OLR1,PDCD1LG2,PHLDA1,PRKCD,PSMB8,PSME2,PTGS2,SLC2A2,ST8SIA4,SYK…	582 (13)
MYD88	-1.641	other	Activated	4.672	0.0734	ACOD1,ACPP,APOBEC3B,CCL17,CCL2,CD40,CD86,CYR61,FBXO32,GDF15,HLA-A,HP,HSP90AB1,HSPA5,ICAM1,IFIT2,IKBKE,IL1RN,INHBA,INPP5D,IRF8,ITGAX,ITGB7,JUN,MMP7,Nes,NOD2,NOS2,OLR1,PARP1,PLA2G4A,PTGS2,SERPINE1,SLC16A3,SLC7A2,TLR2,Vnn3,ZC3H12A
TGFB1		growth factor	Activated	4.754	2.69e-07	AASS,ACAA2,ACPP,ACTA1,ACTG2,ACTN1,ACVR1,ACVRL1,ADAM19,ADAMTS2,ADCY9,ADIPOQ,AHR,ALOX5AP,ANKRD1,ANXA11,APLNR,APOE,AQP11,AQP9,ARF4,ARHGEF2,ARPC2,BACE1,BAX,BCL2,BCL2L11,BDH1,BMP4,BSG,C1QC,C1R,C1S,C2,C4BPA,CADM1,Calm1 (includes others),CCL2,CCL20,CCR1,CCR5,CD300A,CD4,CD40,CD86,CDC42SE1,CDH4,CDH5,CFH,CHST3,CHST8,CIITA,CLDN4,COL11A1,COL12A1,COL18A1,COL4A2,COTL1,CPQ,CRMP1,CSF1,CSRP1,CTLA4,CTSB,CTSC,CTSD,…	917 (15)
acetaminophen		chemical drug	Activated	4.812	4.06e-06	ABCC1,ABCC3,ABCC4,ABCC5,ACADM,BCL2,BTG2,CCNG1,CCR1,CES1,CPS1,CTSV,CYP1A2,FAS,GLUD1,GPX1,GSR,GSTA5,HSPA5,HSPD1,ICAM1,IGFBP3,IRS1,JUN,Kng1/Kng2,LCAT,LIPC,LOC100365810/Rps17,Mt1,Mug1 (includes others),NDRG2,NOS2,Obp3 (includes others),PTGS2,PTPN1,SSTR3,TTR,TUBA1A,TUBB,TXN,VEGFA,YWHAZ	737 (16)
NFkB (complex)		complex	Activated	4.888	0.0392	AHR,ALDH1A3,ANKRD1,APOE,BACE1,BAK1,BAX,BCL2,BIRC2,BIRC3,BLVRA,C1R,CASP7,CCL17,CCL2,CCL20,Cd24a,CD40,CD82,CD86,CIITA,CLCF1,CNTF,COL18A1,CSF1,CST7,CX3CL1,CXCR4,CYR61,DIO1,DTX3,EGFR,ELF3,ERAP1,F2RL1,FAS,FTH1,G0S2,GADD45B,GCH1,GCLC,GDF15,GFAP,GFPT2,HGFAC,HLA-A,ICAM1,IKBKE,IL10RA,IL1RN,ITGAL,JUN,JUNB,KRT17,LIF,LTB,MSX2,NFKBIE,NGF,NLRP12,NOS1,NOS2,OLR1,PKP1,PPIF,PPM1D,PRKCD,PTAFR,PTGS2,PXN,RFTN1,SERPIN…
F2		peptidase	Activated	5.019	0.00191	ADIPOQ,BAX,BIRC2,BIRC3,CALR,CCL2,CCL20,CD63,CDC42EP1,CKAP4,COTL1,CX3CL1,CXCR4,CYR61,DOCK10,ENTPD1,ERP29,F2R,F2RL1,FHL1,HMGA1,HSP90AA1,ICAM1,JUN,JUNB,KLF6,LAMP1,MYBL2,NCF1,NOS2,PDCD1LG2,PDGFB,PLA2G4A,PPIF,PROCR,PTGS2,RAC1,RHOA,RHOB,RNH1,SAMD4A,SELP,SERPINE1,SKP2,SLC2A12,TFPI,TGFB2,TNFSF10,TRAF3,TUBB3,VEGFA	900 (16)
IL5		cytokine	Activated	5.139	0.000442	ACAA2,ALDOA,ALDOC,ATP1B1,BCL2,BIRC2,CCL2,CCR1,CCR5,CD40,CD63,CHST12,CIITA,CISD1,CKAP4,CSF2RB,CSF3R,CTSC,CXCR4,CYP1A2,EBP,EGLN3,EIF4EBP1,ENO1,FAS,HLX,HSP90B1,HSPA5,ICAM1,IL13RA1,IL18BP,IL1RL1,IL3RA,ITGB7,LFNG,LIMK2,LMO7,LRRC8C,LTB,MYADM,NDRG1,NOS2,PDIA6,PKM,PMP22,PPIF,PRDM1,PYCR1,QSOX1,RPN1,SLC16A3,SLC1A5,SLC39A8,SLC7A5,SOCS2,THY1,ZYX	699 (16)
CSF2		cytokine	Activated	5.166	0.00161	ADA,ADAM8,ADGRE5,ALOX5AP,APAF1,BAX,BCL2,BCL2L11,BIRC3,BSG,C4A/C4B,CCL17,CCL2,CCR1,CCR5,CD40,CD63,CD86,CFH,CIITA,CLCF1,CLEC7A,CSF1,CSF2RB,CTLA4,CTSC,CXCR4,DOK2,EFEMP2,EXO1,F2R,F2RL1,FAS,GCH1,GDF15,GHRL,HOXB4,HSPD1,ICAM1,IL1R1,IL1RL1,IL1RN,IL3RA,INHBA,INPP5D,IRF5,ITGAX,JAK2,LOC100909593/RT1-DMa,LTB,MCM5,NFATC2,NLRP3,NOS2,NR4A1,NR4A2,OSM,OSMR,PHGDH,PIK3CG,PMP22,PPIF,PTGS2,QSOX1,RB1,RIPK2,SLC11A2,SLC…	604 (13)
STAT1		transcription regulator	Activated	5.241	0.0059	ACOD1,ALDH1A3,ALPK1,APOBEC3B,APOE,BAX,BCL2L11,C1QTNF7,C1R,C1S,C4A/C4B,CCL2,CCL20,CD40,CD86,CIITA,CSF3R,CX3CL1,CYP1A2,DPP4,EGLN3,FAS,FOXO1,GBP5,HEY1,HLA-DQA1,HLA-DRB5,ICAM1,Ifi47,IFIT2,Igtp,IL18BP,IL1R1,IRF5,IRF8,Irgm1,ITGAX,JAK2,JUN,LY6E,NOS2,PDCD1LG2,POMC,PSMB8,PSME1,PSME2,PTGS2,RARB,SLAMF8,SLC2A2,SMAGP,SOAT1,TAP1,TAPBPL,TLR4,TNFSF10,TP53,TRAFD1	655 (15)
nitrofurantoin		chemical drug	Activated	5.249	0.000438	ACAA1,ACADM,APOE,BAX,BTG2,C4A/C4B,C4BPA,CASP7,CCNG1,CES1,CPS1,CTSB,CTSV,EEF1A1,FAS,GCGR,GSR,GSS,GSTA5,GTPBP4,HSPA5,IGFBP3,ITGB4,Kng1/Kng2,LCAT,LIPC,LOC100365810/Rps17,MAPK8,MMP12,Mt1,Mug1 (includes others),Obp3 (includes others),RPL6,RPS8,TP53,TTR,TUBA1A,TUBB,TXN,TYMS,VEGFA,YWHAZ
IL18		cytokine	Activated	5.303	0.00407	ACTA1,ADAM19,ADIPOQ,BCL2,BSG,CCL2,CCL20,CCR5,CD226,CD244,CD40,CD86,CSF1,FAS,GADD45B,GIMAP4,GNA15,HLX,ICAM1,IL12RB1,IL18BP,IL18R1,INPP5D,ITGAL,JUN,LIF,NOS2,PTGS2,SOCS2,TLR4,VEGFA,XCL1	561 (14)
IL2		cytokine	Activated	5.383	0.000246	ABCC1,ACVR2A,ADAM8,ADCY3,ADCY9,AHR,ARHGDIA,BAX,BCL2,BIRC3,Calcb,CAPN5,CARD9,CCL2,CCNG1,CCR1,CCR5,CD244,CD3D,CD3G,CD40,CD47,CD86,CRH,CRMP1,CSF1,CSF2RB,CTLA4,CTSC,CXCR4,CYP1A2,CYP2C9,CYTH4,DAP,DPP4,DSG2,EMP1,ENTPD1,FAS,FOXO1,GADD45B,GCNT1,GDF15,GFAP,GRN,HEMGN,HK2,HSP90B1,HSPA1A/HSPA1B,HSPA5,HSPD1,ICAM1,IFNGR1,IL10RA,IL12RB1,IL18BP,IL18R1,IL1R1,IL1RL1,ITGA2,ITGA6,ITGB7,JAK2,JAML,JUN,JUND,KLF6,LIF,LT…	622 (13)
IL1B		cytokine	Activated	5.385	1.14e-05	ABCC3,ACOD1,ACPP,ADAM8,ALPL,APOE,ASIC3,AVPR1A,BAX,BCL2,BIRC2,BIRC3,BMP4,BTG2,C1R,CABP1,CCL17,CCL2,CCL20,CCL28,CCNJ,CCR1,CCR5,Cd24a,CD4,CD40,CD82,CD86,CIITA,CNTF,CRH,CRYAB,CSF1,CSF2RB,CTSB,CX3CL1,CXCR4,CYP1A2,CYP2C19,CYP2C9,CYP8B1,DIO1,DPP4,EGLN3,EIF4EBP1,ELF3,ESR1,F2RL1,FAM129A,FAS,FOXO1,G0S2,G6PD,GADD45B,GCH1,GCHFR,GCLC,GDF15,GRN,HELZ2,HK2,HLA-A,HMGA1,Hmgn2 (includes others),HNF1B,HP,HSPA1A/HSPA…	747 (14)
gentamicin		chemical drug	Activated	5.572	6.1e-05	ABAT,ACAA1,ACADM,ALAD,ALPL,BAX,BTG2,BTG3,C4A/C4B,CALR,CCL2,CCNG1,CPEB1,CPQ,CTSD,CTSV,CYP2C9,Cyp2d26,DDC,DIO1,DPP4,EEF1A1,EGF,EIF2B4,EPHX2,ETFDH,FMO1,Fn3k,G6PC,GDF15,GJB2,HIVEP2,HSP90AA1,HSP90B1,HSPA1A/HSPA1B,HSPA5,ICAM1,IGFBP3,JUN,JUNB,KLF6,KMO,MYO1G,NOS2,NRG1,PHGDH,PNN,PSMB8,PTPN1,PXMP2,SLC22A5,SLC2A2,SQSTM1,TAP1,THY1,TP53,TTR,TUBB,VAT1,YWHAH
E. coli B5 lipopolysaccharide		chemical - endogenous non-mammalian	Activated	5.609	0.000111	AHSG,APOA5,BIRC2,BIRC3,CCL17,CCL2,CCL20,CCR1,CCR5,CD40,CD86,CES1,CSF3R,CTLA4,CX3CL1,Cxcl3,CXCR4,EEF1A1,EGFR,FMO1,G6PC,GCLC,GPX1,HLA-A,ICAM1,Igtp,IL13RA1,IL1R1,IL1RAP,IL21R,IL3RA,IL9R,INHBB,ITGAL,JUNB,LIF,MYD88,NCF1,NOD2,NOS2,PAH,PHLDA1,PRDM1,PTGS2,RHOB,SERPINE1,SLC11A2,SOCS2,TGFB2,TGIF1,TGM2,TLR2,TLR4,TLR6,TTR,VEGFA,XCL1	602 (14)
phorbol myristate acetate		chemical drug	Activated	5.753	0.0091	ADAM8,ADCY3,AHCTF1,ALDH1A3,APOM,APRT,ARF4,ATP1A3,ATP2B4,BAK1,BAX,BCL2,BIRC3,BTC,BTG2,BTK,CCL2,CCL20,CCNT1,CD226,CD4,CERK,CES1,CIITA,CLCF1,CRH,CSF1,CTLA4,CTSB,CTSD,CTSV,CTTN,CXCR4,CYP1A2,CYR61,DES,DIO1,DSG1,E2F3,EGF,EGFR,EIF4EBP1,ESR1,FAAH,FAHD1,FAS,FHL3,FSTL3,FTH1,FZD1,GCLC,GDF15,GLS,GPRC5A,GSTA5,HIVEP3,HMGA1,HNF1A,HNRNPK,HSD17B13,HSP90AB1,HSPA5,ICAM1,IFNGR1,IGF2,IGFBP3,IKBKE,IL12RB1,IL18R1,IL1RN…	820 (16)
TNF		cytokine	Activated	6.568	8.07e-16	AAK1,ABCC1,ABCC3,ABTB2,ACACA,ACADM,ACADS,ACOD1,ACTA1,ADAM8,ADAMTS7,ADCY5,ADGRG6,ADIPOQ,AEBP1,AK2,ALAD,ALDH1A3,ALOX5AP,ANXA11,APAF1,APOBEC3B,APOE,AQP9,ARF4,ARHGAP18,ATP2B4,AVPR1A,AXIN2,BACE1,BAX,BBOX1,BCKDHB,BCL2,BCL2L11,BIRC2,BIRC3,BLVRA,BMP4,BMPER,BTG2,BTG3,CABP1,CALR,CASP7,CCL17,CCL2,CCL20,CCL28,CCR1,CCR5,CD4,CD40,CD47,CD82,CD86,CDC42EP5,CDH3,CDH5,CERS6,CHRNE,CHSY3,CIB2,CIITA,CLCF1,CLDN4,CLEC11…	730 (14)
lipopolysaccharide		chemical drug	Activated	7.73	1.75e-11	ABCC1,ABCC3,ABCC4,ABCC5,ABCG8,ACADM,ACE2,ACOD1,ACTA1,ACVR1,ACVR2A,ACVR2B,ADA,ADIPOQ,AHR,ALOX5AP,APLNR,APOBEC1,APOBEC3B,APOE,Apol7e (includes others),ARNT,ARVCF,AVPR1A,BACE1,BAX,BCL2,BCL2L11,BIRC2,BIRC3,BMP4,BSG,BTK,Calm1 (includes others),CALR,CASP7,CCL17,CCL2,CCL20,CCNI,CCR1,CCR5,Cd24a,CD2AP,CD300LD,CD300LF,CD4,CD40,CD86,CDC42EP2,CDH5,CFP,CHST3,CHUK,CIITA,CLEC4D,CLEC7A,COL12A1,COL4A2,COL5A2,CR1L…	642 (13)
IFNG		cytokine	Activated	7.785	4.24e-11	ABCA6,ACOD1,ADCY5,ADCY7,ADGRG1,ADIPOQ,AGPAT1,AGRN,AHR,ALDH1A3,ALOX5AP,ALPL,AQP11,AQP9,ARAP2,ATP1B1,AVPR1A,BAK1,BAX,BCL2,BCL2L11,BIRC2,BIRC3,BLNK,BRCA2,C1QC,C1R,C2,C4A/C4B,CASP7,CCL17,CCL2,CCL20,CCL28,CCR1,CCR5,Cd24a,CD4,CD40,CD63,CD86,CELSR1,CERS6,CHRNE,CHST3,CHST8,CIITA,CLEC7A,COL5A2,CRLF1,CSF1,CSF2RB,CTSB,CTSC,CTSD,CTSV,CX3CL1,Cxcl3,CXCR4,CYB561,CYP1A2,CYP2C9,DDB1,DDR2,Defb1,DEPP1,DIO1,DLL1,DPP…	685 (14)

## Sheet: CCl4_casual_RNA_Seq_Specific
Upstream Regulator	Expr Fold Change	Molecule Type	Predicted Activation State	Activation z-score	p-value of overlap	Target molecules in dataset	Mechanistic Network
sirolimus		chemical drug	Inhibited	-6.047	4.28e-08	ACACA,ACTB,ANXA5,ARF1,ATF4,ATP5MC1,B2M,BAX,BCL3,BID,CCL3L3,CCNE1,CDC25A,CRAT,DDIT4,DPP7,EEF1A1,EEF2,ENO1,FTH1,G6PD,HSP90B1,IGF2,IGFBP1,IRS1,LILRB4,LPIN1,MMP13,NCL,ODC1,PPIA,RACK1,RAN,RPL10,RPL10A,RPL15,RPL18,RPL19,RPL21,RPL23,RPL27,RPL37,RPL5,RPL7A,RPS10,RPS12,RPS14,RPS15,RPS18,RPS19,RPS2,RPS21,RPS23,RPS24,RPS27,RPS29,RPS6,RPS7,RPS8,SFN,SLC1A5,SQSTM1,TERT,TUBB2A,UCK2,VEGFA,VMP1	406 (14)
RICTOR		other	Inhibited	-4.899	0.000176	ATP5MC1,BAX,COX6A2,FAU,IGFBP1,LHPP,Mbp,NIPAL1,PPA2,RPL10,RPL10A,RPL12,RPL14,RPL18,RPL21,RPL23,RPL26,Rpl29 (includes others),Rpl34 (includes others),RPL6,RPL7,RPL7A,RPL9,RPS10,RPS11,RPS15,RPS18,RPS19,RPS2,RPS21,RPS23,RPS24,RPS29,Rps3a1,RPS6,RPS8	151 (2)
ST1926		chemical drug	Inhibited	-4.702	2.37e-05	ACTB,AK2,ARF1,CFL1,EEF2,EIF3D,ENO1,H2AFZ,MAN1B1,ODC1,PABPC1,PDIA3,RPL10,RPL13,RPL19,RPL24,RPL39,RPL6,RPLP1,RPS10,RPS15,RPS2,RPS27,SELENOF,TMSB10/TMSB4X,TPT1
mir-122		microRNA	Inhibited	-3.456	0.0337	ALDOA,CS,CYP2C9,G6PD,GNPNAT1,IQGAP1,MAP1B,MTHFD2,PPP2CA,RCC2,SLC1A5,WARS
PD98059		chemical - kinase inhibitor	Inhibited	-3.229	0.00485	ALDOA,AMD1,ATF4,BAX,BDH1,CCL3L3,CCNE1,CD14,CDC25A,CDC25C,CDC42EP1,CDKN2B,CREM,CRP,CTSB,EEF1A1,EGR2,ENO1,FAH,FTH1,GFPT1,GRIN2C,HSD11B2,IGF2,IGFBP1,ITGAX,JUN,LDLR,MET,MMP13,MYBL2,NGF,NOP56,NPC1,ODC1,OSMR,PABPC1,PCSK6,PDGFA,PLA1A,RAN,RNASE4,RPS2,RPS6,SCNN1A,SDC1,SEC14L2,SERPINA1,SMAGP,SNRPD1,ST5,STAR,TERT,TUBA4A,TUBB2A,TYMP,VEGFA	380 (11)
TNF		cytokine	Activated	3.002	0.0207	ABCC3,ABTB2,ACACA,ACTB,ADAMTS7,ADRB2,AK2,ALAD,APOE,AQP9,ARF4,ARHGAP22,ATF4,AVPR1A,B2M,BAX,BBOX1,BCL3,BID,BIRC2,BTG2,CABP1,CALR,CAT,CCL3L3,CCNE1,CD14,CD274,CDC25C,CFB,CHRNE,CHSY3,CP,CREB3L3,CREM,CRP,CSF2RB,CTSB,CXCL16,CYP2C8,DDIAS,DENND2D,DEPP1,DSC3,DUSP10,DUSP16,EDAR,EGR2,ENPP3,FABP1,FBXO32,FGG,FTH1,GEM,GM2A,GSTA1,HLA-DRA,ICOSLG/LOC102723996,IGF2,IGFBP1,IGFBP4,IKBKE,IL15RA,IL23A,IL33,IRS1,ITGA5,I…
phorbol myristate acetate		chemical drug	Activated	3.023	0.109	ACTB,ALOXE3,ARF4,ATP23,BAX,BTG2,CA8,CACNA1B,CAT,CAV2,CCL3L3,CCNE1,CD14,CDKN2B,CES1,CREM,CTSB,CTSD,CTSV,DDIT4,EGR2,EIF4G1,FAAH,FAHD1,FSTL3,FTH1,GEM,GSTA1,HLA-DRA,ICOSLG/LOC102723996,IGF2,IGFBP1,IKBKE,IL23A,IRAK1,ITGAX,JUN,KAT2B,KCNK2,LDLR,LIN7A,LIPC,LTBR,MAOB,MAP2K1,MAPK9,MME,MMP13,MUC20,NEIL3,NR1I2,ODC1,OSR2,PAQR7,PCSK2,PDE3B,PDE4D,PDGFA,PON1,RACK1,RANBP1,RECQL4,RHOH,RMI2,RPL19,RXRA,SBSN,SCNN1A,S…
MYC		transcription regulator	Activated	3.029	5.7e-09	ABCC3,ABCD3,ACACA,ACTB,AK2,ALDOA,AMD1,ANXA5,ARHGAP22,ARHGEF7,ATF4,BAX,BIRC2,C1QBP,CAMK2N1,CANX,CCNE1,CD274,CDC25A,CDC25B,CDC25C,CDKN2B,CHKA,CTBS,CTSB,CTSD,CTSV,CYP2C9,DDIT4,DDX21,DFFB,DNMT3B,DUSP7,EEF2,EGR2,EIF3D,EIF4G1,EMX2,ENO1,FABP1,FAM129A,FBLN5,FBXO32,FTH1,G6PD,GAPDH,GFPT1,GLS2,GLUD1,Gm15483,GM2A,GSR,H2AFZ,HDAC2,HSD11B2,HSPA9,IGF2BP1,IL5RA,IMPA2,IRS1,ITGA3,ITGA6,ITGAX,JUN,Ldha/RGD1562690,LOC…	331 (4)
ATF4	1.711	transcription regulator	Activated	3.036	0.000182	ABCG8,ATF4,CALR,CANX,CTH,DDIT4,GHITM,HERPUD1,HSP90B1,IARS,IHH,JUN,LARS,MTHFD2,NDRG1,OSMR,PYCR1,SARS,SHMT2,SLC1A5,SLC7A11,SOAT2,SSBP2,VEGFA,WARS,WFS1	80 (3)
MYCN		transcription regulator	Activated	3.209	2.37e-14	ABCA6,ABCC3,ABCD3,ABCD4,ACTB,ALDOA,ARPC1B,B2M,BAX,BID,DUSP7,EEF1A1,EEF2,FAU,GAPDH,HDAC2,ITGA3,MAGT1,NBN,NCL,NDRG1,ODC1,PDIA4,PGRMC2,RGS5,RPL10,RPL12,RPL13,RPL18,RPL19,RPL21,RPL23,RPL24,RPL26,RPL27,RPL31,RPL37,RPL39,RPL5,RPL6,RPL7,RPL9,RPLP1,RPS12,RPS15,RPS19,RPS2,RPS23,RPS24,RPS25,RPS27,RPS6,RPS7,RPS8,TERT,TMEM109,TMPRSS2,TUBB	82 (2)
bisphenol A		chemical - endogenous mammalian	Activated	3.264	0.422	BAX,CCNE1,CTSD,ENO1,HSP90B1,LBP,MAP1LC3A,PFKFB4,S100G,SLC1A5,SRD5A1,SRD5A3
IL1B		cytokine	Activated	3.354	0.00153	ABCC3,ABCD3,ACPP,ADRB2,ALOX15,APOE,ATF4,AVPR1A,B2M,BAX,BCL3,BIRC2,BTG2,CABP1,CAT,CD14,CD274,CFB,CP,CPB2,CREM,CRP,CSF2RB,CTSB,Cyp2c12,CYP2C9,CYP3A5,CYP8B1,DDIAS,DDIT4,FABP1,FAM129A,FGB,FGG,G6PD,GCHFR,GEM,GM2A,GRB7,GSTA1,GSTA2,HLA-DRA,ICOSLG/LOC102723996,IGFALS,IGFBP1,IGFBP4,IKBKE,IL15RA,IL23A,IL33,IRAK1,IRS1,ISG20,ITGA5,JUN,LBP,LCP1,Ldha/RGD1562690,LDLR,MMP13,MYEF2,MYLK,NGF,ODC1,OSMR,PCSK2,PCSK6,P…	507 (14)
acetaminophen		chemical drug	Activated	3.44	1.01e-06	ABCC3,ABCC5,ACTB,APOA2,BTG2,CAT,CCL3L3,CES1,CRP,CTSV,CYP3A5,FABP1,GLUD1,GSR,GSTA1,Hamp,IGFBP1,IRS1,JUN,LCAT,LIPC,LOC100365810/Rps17,ME1,Mug1 (includes others),Obp3 (includes others),ODC1,Serpina3c/Serpina3m,TUBA1A,TUBB,VEGFA	377 (9)
bortezomib		chemical drug	Activated	3.454	0.437	ASF1B,ATF4,BAX,BIRC2,CALR,CSF2RB,ERN1,FANCC,HDAC2,HSP90B1,IL33,IRS1,LTBR,ODC1,SDC1,SQSTM1,SRXN1
ERN1	2.192	kinase	Activated	3.528	1.05e-06	ACACA,ARF4,ATF4,CREB3L2,DNAJB11,FITM2,GOLGA3,HDLBP,HSP90B1,JUN,MORF4L2,MVD,OSBP,PIGA,SDF2L1,SEC24D,SLC20A1,SRP19,SRP68,SRPRA,SYVN1,TMPRSS2,USO1,VEGFA,WARS,WFS1	105 (4)
mibolerone		chemical drug	Activated	3.841	0.000206	AMD1,ARF4,C4A/C4B,CALR,CYP51A1,DNAJB11,ERP29,FHL1,GMNN,HDLBP,HSP90B1,JUN,LDLR,LSS,MME,PPIA,RPS27,Rrbp1,SMPDL3A,SPOCK1,SRM,TMPRSS2,TUBA1A,USO1
methylprednisolone		chemical drug	Activated	4.014	7.69e-05	ABAT,ADRA1B,AKR1D1,ALAD,B2M,BDH1,C1QBP,CAMK1,CELA1,Chn2,CLDN3,CREM,CTSV,CYP4F8,DDIT4,ELOVL5,EPHX1,FAAH,FAH,FBLN5,FBXO30,FBXO32,GCHFR,GLUD1,GRHPR,GSTA1,HAGH,HAL,HPD,Hsd3b4 (includes others),HSP90B1,IGFALS,IGFBP1,IVD,JUN,KMO,LDLR,MAFB,MAOB,MAPK9,ME1,Mug1 (includes others),NCL,NGEF,ODC1,OTC,PAQR7,PDE3B,PLA1A,PLA2G16,POLG2,PPIL3,PPP2CA,RAPGEF4,SDC1,SDC4,SERPINA1,SERPINA6,SLC22A7,SMPD3,SULT1C3,SULT1E1…
gentamicin		chemical drug	Activated	4.015	0.00397	ABAT,ALAD,ASNSD1,BAX,BTG2,C4A/C4B,CALR,CHKA,CTSD,CTSV,CYP2C9,Cyp2d26,EEF1A1,EIF3D,GSTM5,HACL1,HBB,HSD11B2,HSP90B1,IGFBP1,JUN,KMO,NCL,NEURL3,NOP58,PDIA4,Pvr,Pzp,RESP18,S100G,SQSTM1,SUOX,TUBB
thapsigargin		chemical toxicant	Activated	4.016	0.000471	ADCY1,AHSG,ATF4,ATF6,BAX,BIRC2,CALR,CCL3L3,CP,CREB3L1,CREB3L2,CREM,DDIT4,EGR2,ERN1,HERPUD1,HSP90B1,HSPA9,JUN,LONP1,LPIN1,MET,NGF,PPP2CA,SFN,SYVN1,WFS1	323 (11)
lipopolysaccharide		chemical drug	Activated	4.16	0.00112	ABCC3,ABCC5,ABCG8,ADRB2,ALOX15,ANXA5,APOBEC1,APOE,ARPC1B,ATF4,ATP5MC1,AVPR1A,BAX,BCL3,BID,BIRC2,CALR,CCL3L3,CCNE1,CD14,CD274,CD2AP,CDC25A,CDC42EP2,CFB,CHAF1B,CLEC7A,COX6A2,CP,CPB2,CREB3L3,CREM,CRP,CSF2RB,CTH,CTSB,CTSV,CUBN,CXCL16,CYP2C8,CYP2C9,CYP3A5,DDIT4,DNAJB11,DUSP16,DYRK3,EEF2,EGR2,ENO1,ERN1,FAAH,FBXO32,FGB,FTH1,G6PD,GCA,GCHFR,GEM,GPSM1,GZMB,Hamp,HERPUD1,HSP90B1,ICOSLG/LOC102723996,IGFBP1,IG…	481 (15)
methapyrilene		chemical drug	Activated	4.2	5.04e-08	ABAT,ALDOA,ANXA5,APOA2,APOE,ATF4,BTG2,CAT,CES1,CP,CRP,CTSB,CTSV,EEF1A1,FABP1,FETUB,IGFALS,IGFBP1,LCAT,LIPC,LOC100365810/Rps17,MAOB,MAP2K1,Mug1 (includes others),Obp3 (includes others),ODC1,Pvr,RPL27,RPS8,RXRG,Serpina3c/Serpina3m,TUBB
nitrofurantoin		chemical drug	Activated	4.229	4.41e-11	ACTB,AMD1,ANXA5,APOA2,APOE,BAX,BTG2,C4A/C4B,CAT,CCL3L3,CES1,CP,CRP,CTSB,CTSV,EEF1A1,FABP1,FETUB,FGB,GSR,HPX,IGFBP1,LBP,LCAT,LIPC,LOC100365810/Rps17,MAP2K1,MET,Mug1 (includes others),Obp3 (includes others),ODC1,RPL13,RPL27,RPL6,RPS8,SDC1,SERPINA1,Serpina3c/Serpina3m,SLC34A2,TUBA1A,TUBB,VEGFA
NFE2L2		transcription regulator	Activated	4.241	6.18e-06	ABCC3,ADH7,AKR1A1,ALDOA,ARF1,ATF4,CAT,CBR1,CD8B,CELA1,CTSD,DHCR7,DNAJB11,EPHX1,ERP29,FABP1,FTH1,G6PD,GBE1,GSR,GSTA1,GSTA3,GSTM5,HERPUD1,HM13,HSP90B1,HSPA9,IMPDH1,M6PR,MAP1LC3A,MATK,ME1,MGST3,MORF4L2,MRPS18B,NGEF,NUCB2,OSGIN1,P2RX4,PDIA3,PDIA4,RACK1,RAN,RPL18,SERPINA6,SHMT2,SLC16A2,SLC7A11,SLC7A8,SLCO1B3,SQSTM1,SRXN1,SULT1E1,TBRG1,Tpm1,UBC,USO1,VEGFA	60 (2)
tunicamycin		chemical - endogenous non-mammalian	Activated	5.032	1.51e-07	ACACA,ARF4,ATF4,ATF6,BIRC2,CALR,CANX,CREB3L2,DDIT4,DNAJB11,ERN1,FITM2,GOLGA3,HDLBP,HERPUD1,HSP90B1,HSPA9,IHH,LONP1,LPIN1,MORF4L2,MVD,NDRG1,OSBP,PIGA,SDF2L1,SEC24D,SLC20A1,SLC7A11,SRP19,SRP68,SRPRA,STAR,SYVN1,USO1,VEGFA,WARS,WFS1	178 (9)
1,2-dithiol-3-thione		chemical reagent	Activated	5.217	2.41e-07	ABCC3,AKR1A1,ALDOA,ARF1,CBR1,CD8B,CELA1,CTSD,Cyp2c12,DHCR7,DNAJB11,EIF3D,EPHX1,ERP29,FABP1,FTH1,GBE1,GSR,GSTA1,GSTA3,GSTM5,HM13,HSP90B1,M6PR,MORF4L2,MRPS18B,NUCB2,P2RX4,PDIA3,PDIA4,RACK1,RAN,RPL18,SERPINA6,SLC16A2,SRXN1,TBRG1,Tpm1,USO1	62 (3)
XBP1		transcription regulator	Activated	5.303	3.94e-11	ACACA,ALG12,ALG2,ATF4,ATF6,ATF6B,CALR,CAT,COG3,COPE,COPZ1,CREB3L1,DDOST,DERL1,DNAJB11,ERP29,GGCX,GOLGA3,GOLGB1,GORASP2,HERPUD1,HLA-DRA,HM13,HSP90B1,HSPA13,NUCB2,PDIA3,PDIA4,PIGA,Rrbp1,S1PR1,SDF2L1,SEC24D,SERPINA1,SRP19,SRP54,SRP68,SRPRA,SSR4,SYVN1,TFDP1,TRAM1,TXNDC5,USO1,WFS1	107 (5)
