# Supplementary material for: Comparison of RNA-Seq and Microarray Gene Expression Platforms for the Toxicogenomic Evaluation of Liver From Short-Term Rat Toxicity Studies
Source: Front Genet. 2019 Jan 22;9:636. doi: 10.3389/fgene.2018.00636 (PMC6349826; doi:10.3389/fgene.2018.00636)
Supplement: FILE S1 — Summary of microarray specific DEGs. [file Data_Sheet_1.zip › Supplemental_excel_1.xlsx]

## Sheet: APAP_Affy_Only
probe set id	Treatment => acetaminophen vs corn oil.FoldChange	Gene Symbol
1373448_at	1.5609	Acyp1
1370953_at	1.6428	Ccdc58
1397552_at	-1.5872	Eml4
1394459_at	1.6452	FAM120C
1392818_at	1.6149	Gas5
1368180_s_at	2.2085	Gsta2 /// Gsta5
1388608_x_at	-3.4133	Hba1 /// Hba2
1371102_x_at	-6.1381	LOC100134871 /// LOC689064
1390412_at	1.537	LOC100911874 /// Slc40a1
1391485_at	2.0124	LOC100912487
1370350_x_at	-1.6609	LOC100912870 /// Rup2
1380351_at	-1.8304	LOC102554026
1367609_at	1.6534	Mif
1384475_at	-1.578	Poc1b
1381852_at	2.1166	RGD1559459
1382215_at	1.7345	RGD1562997
1369864_a_at	-1.8406	Sds
1387294_at	-1.5256	Sh3bp5
1368778_at	-2.1605	Slc6a6
1389725_at	-1.5329	Tm7sf2
1370698_at	2.5909	Ugt2b1

## Sheet: ANIT_affy_Only
probe set id	Treatment => ANIT vs corn oil.FoldChange	Gene Symbol
1387825_at	-36.9673	Ugt2b
1397205_at	-20.7112	Dhrs7 /// LOC100364391
1370425_at	-9.5838	LOC259246
1380351_at	-7.8288	LOC102554026
1371083_at	-7.6878	LOC299282
1379888_at	-5.4701	LOC100912602
1387328_at	-5.4675	Cyp2c11 /// LOC100911826
1384512_at	-4.4402	LOC100363441
1371245_a_at	-4.0048	LOC100134871 /// LOC689064
1368325_at	-3.9437	Egf /// LOC100910178
1370670_at	-3.6005	Zfp37
1371143_at	-3.2044	Serpina7
1370889_at	-3.1829	Cyp4v3
1370725_a_at	-2.9938	Aoc3 /// G6pc /// Psme3
1387336_at	-2.9513	Nat8
1384720_at	-2.9256	LOC690231
1381074_at	-2.8999	Cyp2j3
1386944_a_at	-2.8869	Aoc3 /// G6pc /// Psme3
1371102_x_at	-2.8847	LOC100134871 /// LOC689064
1375073_at	-2.8774	LOC102549710
1369577_at	-2.7213	Socs2
1387197_at	-2.5262	Omd
1382231_at	-2.452	LOC102546992
1382050_at	-2.4487	LOC102557498
1393933_at	-2.4422	Sorl1
1387339_at	-2.4227	Sepp1
1377457_a_at	-2.3407	Sorl1
1391730_at	-2.2342	LOC102550606
1390326_at	-2.2101	Ang
1370706_a_at	-2.1916	Cyp2j3
1369531_at	-2.1906	RGD1562392 /// Sult1c2
1375519_at	-2.1796	LOC287167
1394458_at	-2.1678	Eri2
1374006_at	-2.1616	Kat3
1370593_at	-2.1515	Cyp3a2
1369424_at	-2.1407	Cyp2a2
1377934_at	-2.1066	Exph5
1387093_at	-2.1025	Slco1a2
1398500_at	-2.0899	Gpr116
1370352_at	-2.0861	Ces1f /// Cesl1
1370465_at	-2.0816	Abcb1a
1377145_at	-2.0725	RGD1562101
1375350_at	-2.0564	Atxn7l4
1386641_at	-2.0486	LOC690286
1371775_at	-2.0415	LOC100912409
1374929_at	-2.0341	Ccdc126 /// LOC100363180
1367680_at	-2.0158	Acox1 /// LOC100910385
1388229_a_at	-2.0097	LOC100911784 /// LOC100911833 /// Mug1
1388734_at	-1.981	LOC102546572
1370818_at	-1.9734	Decr2
1390988_at	-1.9648	LOC100363171
1375647_at	-1.9613	Efna5
1368475_at	-1.9499	Colq
1380170_at	-1.9393	Gabarapl2 /// LOC100359937 /// LOC501441
1377996_at	-1.9145	LOC100359816
1383721_at	-1.9092	Fzd8 /// LOC100909849
1395146_at	-1.9041	Adipor2
1377979_at	-1.9025	Pigy
1394786_at	-1.8815	Sorl1
1372288_at	-1.8692	Zmiz2
1384542_at	-1.8672	Znrf3
1375924_at	-1.861	Fabp12
1372606_at	-1.8385	Zak
1395047_at	-1.8363	LOC100910717 /// Tnks2
1382778_at	-1.8317	Dusp6
1368422_at	-1.8301	Meox2
1368501_s_at	-1.8268	LOC100912724 /// LOC691603 /// Mcpt10 /// Mcpt8 /// Mcpt8l2 /// Mcpt9 /// RGD1565970
1368038_at	-1.8247	Synj2bp
1377049_at	-1.8182	LOC100911867 /// Pnpla7
1370397_at	-1.8035	Cyp4a3
1373909_at	-1.7986	Tmem64
1374574_at	-1.7854	Fam214a
1388700_at	-1.77	Foxn3
1387023_at	-1.7576	Gstm7
1379293_at	-1.7449	Gzma
1393019_at	-1.7388	Kdm5c
1378902_at	-1.7299	Tyw1
1390710_x_at	-1.7272	Sorl1
1389744_at	-1.7175	LOC102548740
1380366_at	-1.7126	Igh-6 /// LOC314509
1368039_at	-1.7112	Synj2bp
1381349_a_at	-1.7066	Ubr2
1385585_at	-1.706	LOC690286
1383695_at	-1.7042	Vipr1
1382452_at	-1.7013	Sdpr
1380439_at	-1.6881	LOC100912143
1382749_at	-1.6872	Rbm5
1376785_at	-1.6787	Chpt1
1380938_at	-1.6134	Dstyk
1386917_at	-1.6083	Pc
1377713_at	-1.6052	Foxn3
1387755_s_at	-1.6047	Tgoln2
1380557_at	-1.6038	Bckdha
1379934_at	-1.6025	Lyst
1382244_at	-1.5928	Qprt
1383059_a_at	-1.5839	Gkap1
1393114_at	-1.5812	St6galnac4
1368111_at	-1.5773	Abtb2 /// LOC100909984
1377402_at	-1.5752	Cdk10
1368747_at	-1.5688	Nup98
1382262_at	-1.5584	Ube2e3
1388639_at	-1.5518	Bcas3
1398950_at	-1.5499	Unc119b
1369275_s_at	-1.5462	Cyp2a1 /// Cyp2a2
1383359_at	-1.5394	Lnx2
1386820_at	-1.539	Pet112l
1374883_at	-1.5352	Mtmr7
1369435_at	-1.5305	LOC100909929 /// Ttpa
1376936_at	-1.53	Slc24a6
1380811_at	-1.5293	Ptpn4
1383080_at	-1.5279	Lamp2
1379550_a_at	-1.5243	Gtf2ird1 /// LOC100912262
1372115_at	-1.5241	Ubr2
1373405_at	-1.5219	Atxn1l
1389180_at	-1.5209	Phkb
1376797_at	-1.5182	Csrp2bp
1389216_at	-1.518	Usp24
1398392_at	-1.5171	LOC100910506
1372332_at	-1.5143	Mef2c
1391454_at	-1.5129	Crebzf
1397904_at	-1.5128	LOC100909928
1399034_at	-1.5102	Pcnx
1388719_at	-1.5071	Ubqln1
1390501_at	-1.5066	Scrn3
1376042_at	-1.506	LOC100910723 /// Tsr2
1382427_at	-1.5036	Cggbp1
1390883_at	-1.5016	Akap11
1367940_at	1.5031	Cxcr7
1367681_at	1.5075	Cd151 /// LOC100911730
1382459_at	1.5134	Ska3
1378940_at	1.516	Shq1
1385765_at	1.5251	Lin9
1368118_at	1.5283	Bcl10
1369236_at	1.5299	Prdm4
1369146_a_at	1.5314	Ahr
1388706_at	1.5386	RGD1308923
1371488_at	1.5393	LOC100912030 /// RGD1562079
1379482_at	1.5437	Tm6sf1
1380573_a_at	1.5485	Izumo4
1389385_at	1.5508	B9d1 /// LOC100911746
1371395_at	1.5571	Cbx3 /// LOC100360453
1375673_at	1.5591	LOC100912399 /// Map3k1
1385263_at	1.5617	Myo7b
1387260_at	1.5655	Klf4
1383915_at	1.5672	LOC686120
1382630_at	1.5693	RGD1311558
1373834_at	1.5714	Mef2bnb
1390923_a_at	1.5715	Osbpl1a
1371377_at	1.5721	LOC100360843 /// LOC100362339 /// LOC100910073 /// LOC100910336 /// Rps19
1374225_at	1.5752	LOC500700
1392223_at	1.5844	Epn2
1370904_at	1.5911	LOC100909593 /// RT1-DMa
1391456_at	1.5984	Jam3
1368379_at	1.6034	Scarb2
1380854_at	1.6123	Vegfb
1376628_at	1.6234	Zfp189
1388447_at	1.6265	Lbh
1369226_at	1.6271	Kng2
1387007_at	1.6402	Gfra1
1385773_at	1.6467	Zkscan1
1371808_at	1.6606	Blmh /// LOC100911400
1371113_a_at	1.6655	Tfrc
1386581_at	1.6657	Itgav
1377885_at	1.6668	LOC102556334
1371304_a_at	1.6718	Myl6 /// Myl6b /// Myl6l
1376625_at	1.6901	LOC100910827
1391302_at	1.6956	LOC100911946
1383586_at	1.7192	Arpp19
1395534_at	1.72	LOC100912246 /// Rasl10b
1387402_at	1.7223	LOC100911597 /// Myh9
1388314_at	1.7243	Hmgn1 /// LOC100911295 /// LOC691642
1370902_at	1.7405	Akr1b8
1398664_at	1.7477	Gramd3
1371643_at	1.7515	Ccnd1
1371524_at	1.7518	Gtl3
1387050_s_at	1.7711	Kng1 /// Kng1l1 /// Kng2
1369937_at	1.7807	Calm1 /// Calm2 /// Calm3
1389396_at	1.7816	LOC100911725 /// Pfkfb4
1369936_at	1.7903	Calm1 /// Calm2 /// Calm3
1375697_at	1.8056	Mlec
1368905_at	1.8065	Ces2c /// LOC100910040
1384275_at	1.8225	Znf750
1388742_at	1.8466	Bcl2l11
1368871_at	1.8479	LOC100912399 /// Map3k1
1383880_at	1.8641	Itgav
1370249_at	1.8931	Tspo
1392758_at	1.8956	Tra2a
1370728_at	1.8982	Il13ra1 /// LOC100360218
1368947_at	1.9128	Gadd45a
1393008_at	1.9229	Arpp19
1378600_at	1.9245	LOC102556152
1372803_at	1.9276	Fam213a
1375435_at	1.9276	RGD1311021
1383075_at	1.9522	Ccnd1
1369310_at	1.9599	Basp1
1368064_a_at	1.9685	Ddc
1391626_at	1.9999	Mnd1
1372870_at	2.0152	Kdelr3
1384259_at	2.0568	LOC100909901 /// Racgap1
1389966_at	2.0638	Col6a3
1392012_at	2.0834	Eppk1
1371076_at	2.1152	Cyp2b1 /// Cyp2b2 /// LOC100909962
1394318_at	2.1277	Arpp19
1371646_at	2.1333	LOC100360180
1383152_at	2.1557	Chid1 /// LOC100911881
1384509_s_at	2.1703	Pcdh17
1388393_at	2.1805	LOC685108 /// Plp2
1389440_at	2.1884	LOC686151
1375216_at	2.19	Pvrl2
1368155_at	2.1914	Cyp2c12 /// LOC102552121
1392720_at	2.2562	Cyp4f17
1367579_a_at	2.2831	LOC100909441 /// LOC100910937 /// Tuba1a /// Tuba1b /// Tuba1c
1386857_at	2.3534	RGD1565395 /// Stmn1
1373250_at	2.3762	Anln /// Anlnl1
1369029_at	2.5352	Plscr1
1374249_at	2.6654	LOC100911963 /// Syne4
1370698_at	2.9314	Ugt2b1
1384423_at	3.2802	LOC100363253
1367655_at	3.4286	LOC100359493 /// LOC100359496 /// LOC100361392 /// LOC100361596 /// LOC100361620 /// LOC100364435 /// LOC100909821 /// LOC100911590 /// Tmsb10
1367800_at	3.8072	LOC100910418 /// Plat
1384068_at	4.1375	Ckap2 /// LOC691173
1388108_at	4.2105	Elovl6
1370583_s_at	4.2389	Abcb1a /// Abcb1b
1393848_at	4.5456	LOC100359539 /// Rrm2
1389566_at	5.3517	Ccnb2
1371209_at	6.186	RT1-CE5
1394401_at	7.5144	Elovl6
1389408_at	8.2436	LOC100359539 /// Rrm2
1374070_at	9.6556	Gpx2

## Sheet: CCl4_affy_Only
probe set id	Treatment => CCl4 vs corn oil.FoldChange	Gene Symbol
1397205_at	-7.6883	Dhrs7 /// LOC100364391
1387328_at	-6.6828	Cyp2c11 /// LOC100911826
1380351_at	-6.4426	LOC102554026
1379888_at	-3.9013	LOC100912602
1371100_at	-3.4985	Ces1c
1370593_at	-3.3813	Cyp3a2
1370670_at	-3.2521	Zfp37
1371245_a_at	-3.1086	LOC100134871 /// LOC689064
1393933_at	-3.0976	Sorl1
1367553_x_at	-3.0003	Hbb
1371102_x_at	-2.9449	LOC100134871 /// LOC689064
1370239_at	-2.7829	Hba1 /// Hba2
1391730_at	-2.643	LOC102550606
1377457_a_at	-2.5735	Sorl1
1369531_at	-2.5482	RGD1562392 /// Sult1c2
1387336_at	-2.4635	Nat8
1378260_at	-2.3872	Adh1
1388608_x_at	-2.3659	Hba1 /// Hba2
1376071_at	-2.3433	LOC100912151
1381973_at	-2.2712	Slc25a30
1375519_at	-2.2501	LOC287167
1375073_at	-2.139	LOC102549710
1387214_at	-2.0822	Ces1e
1383913_at	-2.0557	LOC100911719
1384512_at	-2.0356	LOC100363441
1383826_at	-2.0154	Rab40b
1390710_x_at	-1.9974	Sorl1
1387197_at	-1.9675	Omd
1390107_at	-1.9508	LOC100911824 /// Sytl2
1386269_x_at	-1.9068	Sorl1
1380445_at	-1.8837	Ifnar2
1395455_at	-1.8752	Hnrnph3 /// LOC100910795
1368247_at	-1.8417	Hspa1a /// Hspa1b
1368325_at	-1.8317	Egf /// LOC100910178
1369834_at	-1.8115	Foxa1
1390416_at	-1.785	Slc25a30
1390943_at	-1.7843	Rsrp1
1370706_a_at	-1.7749	Cyp2j3
1370352_at	-1.7695	Ces1f /// Cesl1
1369526_at	-1.7662	Acadsb
1384910_at	-1.7654	Lrtm2
1390695_at	-1.7467	Scyl3
1377675_at	-1.7432	LOC100302372
1368512_a_at	-1.7228	Enpep /// LOC100910501
1390532_at	-1.7095	Slc13a4
1371775_at	-1.6802	LOC100912409
1387240_at	-1.661	Rdh7
1368021_at	-1.6521	Adh1
1371470_at	-1.6477	Adh5
1394786_at	-1.6475	Sorl1
1370724_a_at	-1.6465	Nfia
1368422_at	-1.6447	Meox2
1388734_at	-1.6435	LOC102546572
1388884_at	-1.6399	Eci3
1386917_at	-1.6396	Pc
1377049_at	-1.6241	LOC100911867 /// Pnpla7
1387023_at	-1.6102	Gstm7
1394857_at	-1.6079	Hadha
1387658_at	-1.6076	Eef2k
1372288_at	-1.6033	Zmiz2
1388342_at	-1.5994	Etv3
1392933_a_at	-1.5902	LOC690085
1395625_at	-1.5885	LOC102554630
1375531_at	-1.5861	Lrig3
1395411_at	-1.5742	Naprt1
1385128_at	-1.5362	Atp8a1
1386979_at	-1.5355	Serinc5
1376151_a_at	-1.5336	Irgm2
1373405_at	-1.5299	Atxn1l
1395019_at	-1.5269	Usp38
1381508_at	-1.5239	LOC102546432
1369678_a_at	-1.5164	Nfia
1368360_at	-1.5136	Plg
1390988_at	-1.5127	LOC100363171
1377653_at	-1.5127	Syne2
1369225_at	-1.5105	Kng2
1390944_at	-1.5045	Chmp4c
1376936_at	-1.5005	Slc24a6
1390178_at	1.5004	Srprb
1370253_at	1.5068	Rpl22
1398871_at	1.5115	LOC691392 /// RGD1359290 /// RGD1560017 /// Rpl17 /// Rpl17l1
1377297_at	1.5122	Ssu72
1377830_a_at	1.514	Fuom /// LOC100911225
1376576_at	1.5225	Dusp11 /// LOC100911499
1383586_at	1.5245	Arpp19
1391808_at	1.5253	Arrdc4
1388296_at	1.5331	LOC100360679 /// LOC100362298 /// LOC100912024 /// Rps18
1398789_at	1.5349	LOC100360654 /// LOC100360781 /// LOC100360841 /// LOC100365214 /// LOC690840 /// Rpl37
1388393_at	1.5389	LOC685108 /// Plp2
1369936_at	1.5681	Calm1 /// Calm2 /// Calm3
1398751_at	1.5751	LOC100362830 /// Rps7
1372543_at	1.577	Pbdc1
1367573_at	1.5787	LOC100911372 /// Rps6
1373445_at	1.5797	Nol8
1371643_at	1.5841	Ccnd1
1374556_at	1.5863	RGD1564480 /// Smox
1385641_at	1.5891	Tnfaip3
1384548_at	1.5975	LOC100363869 /// Rpl32
1384087_at	1.6003	LOC102552369
1371340_at	1.604	LOC100911575
1371307_at	1.6071	LOC100360522 /// RGD1564744 /// RGD1565054 /// Rplp1
1388515_at	1.6075	LOC102556092
1388313_at	1.6084	LOC100911337 /// LOC100911371 /// LOC685085 /// LOC691532 /// Rps25
1367645_at	1.6146	LOC100361180 /// LOC100362366 /// LOC100365810 /// Rps17
1371573_at	1.6152	LOC100910291 /// LOC100912182 /// Rpl36a /// Rpl36al
1393008_at	1.6296	Arpp19
1383075_at	1.6388	Ccnd1
1371539_at	1.6458	LOC100910210 /// Nhp2
1389732_at	1.6539	Dram1
1375632_at	1.6549	LOC682793 /// LOC685963 /// LOC690468 /// Rpl38
1386858_at	1.6682	LOC100360491 /// LOC100361259 /// Rpl13
1367596_at	1.6701	LOC100360508 /// LOC100361756 /// LOC100361854 /// LOC688948 /// Rps26
1367618_a_at	1.6727	Gnb2l1 /// LOC100911540
1367634_at	1.6801	LOC100910017 /// Rpl31 /// Rpl31l1 /// Rpl31l2 /// Rpl31l4
1373302_at	1.6807	Acer2
1385101_a_at	1.7017	Ccdc127
1367579_a_at	1.7078	LOC100909441 /// LOC100910937 /// Tuba1a /// Tuba1b /// Tuba1c
1382944_at	1.7222	Ero1lb
1367582_at	1.7246	LOC100365570 /// LOC684399 /// LOC686807 /// RGD1562139 /// RGD1565306 /// Rpl29
1388244_s_at	1.7424	LOC100359969 /// LOC100910498 /// Rpsa
1383643_at	1.8059	RGD1560328
1371295_at	1.8126	LOC100359951 /// LOC100362149 /// LOC100362684 /// RGD1562259 /// Rps20
1395693_at	1.82	Erp44
1387316_at	1.8273	Cxcl1
1371989_at	1.8292	Hmgn3
1398879_at	1.8365	Tmem66
1367640_at	1.904	LOC100360573 /// LOC100364427 /// LOC689481 /// Rps12 /// Rps12l2 /// Rps12l3
1394318_at	1.9058	Arpp19
1369181_at	1.9165	Cybb
1384975_at	1.9321	Ermp1
1371377_at	1.9599	LOC100360843 /// LOC100362339 /// LOC100910073 /// LOC100910336 /// Rps19
1367834_at	1.9862	LOC100364487 /// LOC100912604 /// Srm
1391145_at	2.0015	Usp9x
1368155_at	2.0492	Cyp2c12 /// LOC102552121
1375697_at	2.0775	Mlec
1376098_a_at	2.3999	LOC102547700
1384423_at	2.4115	LOC100363253
1379046_at	2.4203	Mlec
1383152_at	2.4587	Chid1 /// LOC100911881
1370269_at	2.5543	Cyp1a1
1395389_at	2.6879	LOC102557177
1367847_at	2.8683	Nupr1
1393018_at	3.836	LOC100912649
1396339_at	4.5041	Fam19a1
1370583_s_at	4.6716	Abcb1a /// Abcb1b
1368447_x_at	5.3973	Spink3
1387011_at	6.092	Lcn2
1387193_a_at	8.5715	Spink3

## Sheet: MDA_affy_Only
probe set id	Treatment => Methylene dianiline vs 35% Ethanol.FoldChange	Gene Symbol
1379888_at	-15.1084	LOC100912602
1397205_at	-13.5877	Dhrs7 /// LOC100364391
1386641_at	-4.6775	LOC690286
1384512_at	-4.2516	LOC100363441
1375073_at	-3.9643	LOC102549710
1380351_at	-3.6295	LOC102554026
1370425_at	-3.3604	LOC259246
1370670_at	-3.3159	Zfp37
1387336_at	-3.2657	Nat8
1368325_at	-3.1267	Egf /// LOC100910178
1370725_a_at	-3.1013	Aoc3 /// G6pc /// Psme3
1391730_at	-2.8976	LOC102550606
1384720_at	-2.7901	LOC690231
1386944_a_at	-2.7352	Aoc3 /// G6pc /// Psme3
1374929_at	-2.7314	Ccdc126 /// LOC100363180
1395414_at	-2.562	Agl
1389806_at	-2.5121	Stard10
1371754_at	-2.4624	Slc25a25
1387328_at	-2.4307	Cyp2c11 /// LOC100911826
1388210_at	-2.3912	Acot2
1389251_at	-2.3636	LOC102555567 /// Nudt7
1385585_at	-2.2575	LOC690286
1378260_at	-2.2291	Adh1
1389744_at	-2.1904	LOC102548740
1368587_at	-2.1402	Apoc1 /// LOC100911905
1395146_at	-2.1202	Adipor2
1398500_at	-2.1123	Gpr116
1382986_at	-2.0995	Gpam
1383721_at	-2.0974	Fzd8 /// LOC100909849
1369531_at	-2.0648	RGD1562392 /// Sult1c2
1369643_a_at	-2.0567	Lphn2
1383497_at	-2.035	Glyctk
1372847_at	-2.0156	Acn9
1382325_at	-2.0077	Gcat /// LOC100910685
1387896_at	-2.0055	Scp2
1385247_at	-1.9897	Ugt2b
1395248_at	-1.9616	Edem1
1374006_at	-1.9571	Kat3
1394095_at	-1.9486	Gin1
1368512_a_at	-1.9443	Enpep /// LOC100910501
1377051_at	-1.9325	LOC100362572
1386106_at	-1.9319	Zcchc24
1371959_at	-1.917	Hist2h2aa3 /// LOC690131
1369248_a_at	-1.901	Xiap
1381074_at	-1.8972	Cyp2j3
1383753_at	-1.8903	LOC102551211
1393971_at	-1.8885	LOC102549203
1369171_at	-1.8863	Mst1
1389672_at	-1.8859	LOC100910056 /// Uhrf1bp1l
1371877_at	-1.8844	Dexi /// LOC102553347
1368046_at	-1.8761	Slc31a1
1370488_a_at	-1.863	Ptprs
1375519_at	-1.8543	LOC287167
1387144_at	-1.851	Itga1
1387240_at	-1.8328	Rdh7
1368651_at	-1.8209	Pklr
1369790_at	-1.8105	Tat
1388229_a_at	-1.8019	LOC100911784 /// LOC100911833 /// Mug1
1368609_at	-1.8002	Slc10a1
1370264_at	-1.8001	Syne1
1393414_at	-1.7979	LOC686461 /// Tmem64
1393516_at	-1.7895	Slc16a12
1398536_at	-1.7695	LOC100910762 /// Zfp655
1370397_at	-1.769	Cyp4a3
1380045_at	-1.7642	Pdp2
1368955_at	-1.7572	Cask /// LOC100910506
1392929_at	-1.7528	RGD1565616
1378016_at	-1.748	Eml4
1376805_at	-1.7447	Rnf2
1384341_at	-1.7439	Faah /// LOC100911581
1390203_at	-1.7433	Pdk1
1368039_at	-1.725	Synj2bp
1375924_at	-1.7227	Fabp12
1393213_at	-1.7197	Ccnl2
1389676_at	-1.7038	Ccdc101
1383098_at	-1.7025	Fyttd1
1390988_at	-1.6968	LOC100363171
1370946_at	-1.6953	Nfix
1378902_at	-1.6917	Tyw1
1384945_at	-1.6908	Fyttd1
1382602_at	-1.6891	Ubr3
1368733_at	-1.689	Sult1e1
1393403_at	-1.6873	Angptl3
1385398_at	-1.6872	Zbtb7b
1371763_at	-1.6862	RGD1309534
1376725_at	-1.6842	Lrp6
1380170_at	-1.6827	Gabarapl2 /// LOC100359937 /// LOC501441
1380139_at	-1.678	St3gal1
1375916_at	-1.6777	Pcmtd2
1370599_a_at	-1.6764	Ptprs
1373836_at	-1.6752	Fyttd1
1383615_a_at	-1.6745	Hectd1
1367819_at	-1.6714	Got2
1385059_at	-1.6707	Zfp655
1398392_at	-1.6702	LOC100910506
1390326_at	-1.6629	Ang
1374553_at	-1.6588	Fam32a
1396215_at	-1.65	Pigy
1369734_at	-1.6486	Acox3
1380888_at	-1.648	LOC684841
1389456_at	-1.6435	Clock
1392615_at	-1.6429	Seli
1393722_at	-1.6393	Fem1c
1383463_at	-1.639	Zfp91
1397584_at	-1.6386	Rnf151
1383023_at	-1.6356	Ube2h
1383587_at	-1.6345	Ptplad1
1367672_at	-1.6269	Hsd17b4
1383464_at	-1.6267	LOC100911356 /// LOC102548286 /// LOC679129 /// Pex19
1398396_at	-1.6199	Rps6kb1
1376009_at	-1.6157	LOC100912115
1383631_at	-1.6104	Stt3b
1369502_a_at	-1.6084	Amy1a /// Amy2a3
1368038_at	-1.6081	Synj2bp
1386917_at	-1.6058	Pc
1379339_at	-1.6046	Isoc1
1369654_at	-1.5938	Prkaa2
1391526_at	-1.591	Kif16b
1385690_at	-1.5857	Mut
1390439_at	-1.5837	Ebag9
1388350_at	-1.5828	LOC100911356 /// LOC102548286 /// LOC679129 /// Pex19
1374584_at	-1.5808	Stk24
1369059_at	-1.5761	Trpm7
1383059_a_at	-1.5751	Gkap1
1368340_at	-1.5747	Ipmk
1367680_at	-1.5738	Acox1 /// LOC100910385
1371202_a_at	-1.5736	Nfib
1398427_at	-1.5734	Mef2d
1374558_at	-1.5714	Icoslg
1392969_at	-1.5677	Hnf4a
1384009_at	-1.5667	Narf
1382384_at	-1.5652	Rassf6
1376997_at	-1.5634	Fzd4
1371775_at	-1.5633	LOC100912409
1374143_at	-1.5627	Epha2
1376827_at	-1.5615	Eml4
1397351_s_at	-1.5611	Dvl1
1389035_at	-1.5591	Yipf3
1388167_at	-1.5583	Nfib
1390454_at	-1.5579	Nipsnap1
1368372_at	-1.5542	Sts
1380695_at	-1.5525	Zyg11b
1377900_at	-1.5505	Abhd14b
1395721_at	-1.5505	Papss2
1371534_at	-1.548	LOC100911440 /// Slc25a22
1399036_at	-1.5439	Usp47
1384106_at	-1.5437	Sgms1
1376879_at	-1.5436	Rwdd4
1368045_at	-1.5408	Slc31a1
1383099_at	-1.5394	Gpbp1
1393428_at	-1.539	Atxn3
1375677_at	-1.5387	Tob2
1368977_a_at	-1.538	Timm10b
1374921_at	-1.5377	Rtel1
1395267_at	-1.5368	St3gal1
1389215_at	-1.5328	Sephs1
1376031_at	-1.5309	Plaa
1373518_at	-1.53	Tmem183a
1370193_at	-1.5295	LOC100365697 /// Ptp4a1
1389068_at	-1.5255	Wipi2
1388104_at	-1.5238	Lgr4
1388988_at	-1.5234	Abhd14b
1398549_at	-1.5191	Ccnl2
1369275_s_at	-1.5189	Cyp2a1 /// Cyp2a2
1370036_at	-1.5181	Suox
1390077_at	-1.5178	Tram1
1395199_at	-1.5164	Eif3j
1376214_at	-1.5132	Mmachc
1396933_s_at	-1.512	Akr1c14
1369289_at	-1.5098	Hnf4a
1369424_at	-1.5089	Cyp2a2
1373453_at	-1.5089	Wdr26
1369073_at	-1.5087	Nr1h4
1393430_at	-1.5063	LOC100360606
1368134_a_at	-1.5059	Il4r
1392559_at	-1.5053	LOC100910056 /// Uhrf1bp1l
1381990_at	-1.5048	Galnt1
1370047_at	-1.5036	Enpp1
1382355_at	-1.5029	Galnt4
1396105_at	-1.5028	Mbtd1
1387794_at	1.5078	Fcn1
1379031_at	1.5146	Gca
1389611_at	1.6229	Vldlr
1391411_at	1.6291	RGD1560248
1374036_at	1.6423	Mcm2
1398835_at	1.6452	Actb /// Actg1 /// LOC100361457 /// Potef
1378034_at	1.6499	Mterfd3
1386052_at	1.6556	Il7r
1370194_at	1.6562	Snap23
1368555_at	1.6765	Cd37
1388314_at	1.6833	Hmgn1 /// LOC100911295 /// LOC691642
1389736_at	1.6845	Cdkl2
1370184_at	1.6852	Cfl1 /// LOC688430
1383357_a_at	1.6944	Rell1
1388893_at	1.6999	Glt8d1
1392515_at	1.7158	Klra17 /// LOC100910679 /// LOC102546863 /// LOC497796 /// LOC502907 /// LOC690097 /// Ly49si1 /// Ly49si2 /// Ly49si3 /// RGD1561306
1372940_at	1.7355	RGD1562339
1367816_at	1.7428	Hopx
1390250_x_at	1.7587	LOC685152
1398836_s_at	1.7702	Actb /// Actg1 /// LOC100361457 /// Potef
1394743_at	1.7927	LOC100363228
1388706_at	1.7979	RGD1308923
1387206_at	1.8041	B4galt6
1379967_at	1.8066	Zfp367
1387455_a_at	1.8384	Vldlr
1382277_at	1.8428	Ly96
1368871_at	1.8512	LOC100912399 /// Map3k1
1390312_at	1.8564	LOC684193
1398756_at	1.8636	LOC300303 /// Npm1
1373889_at	1.8662	RGD1561778
1388546_at	1.8887	Ablim1
1370924_at	1.8942	Tcrb
1389696_at	1.9059	March1
1367850_at	1.9147	Fcgr2a /// LOC100911825 /// LOC100912061 /// LOC100912098 /// LOC498276
1383915_at	1.9395	LOC686120
1388521_at	1.9628	Aldh18a1
1376702_at	1.9659	Mlc1
1376668_at	2.0591	LOC100910316 /// Ttc39a
1379419_at	2.0592	Tmem184c
1373088_at	2.0612	Cystm1
1369195_at	2.0632	Fabp2
1378428_at	2.0716	Tfec
1371583_at	2.0964	Rbm3
1382078_at	2.0979	Tlr8
1368905_at	2.1037	Ces2c /// LOC100910040
1370882_at	2.1243	LOC100909630 /// RT1-DMb
1390914_at	2.1322	Fli1
1381311_at	2.1488	Emr1
1393249_at	2.1712	Fli1
1389966_at	2.2312	Col6a3
1387050_s_at	2.2329	Kng1 /// Kng1l1 /// Kng2
1380768_at	2.2453	LOC102548267
1368474_at	2.2651	LOC100912479 /// Vcam1
1398246_s_at	2.297	Fcgr2a /// LOC100911825 /// LOC100912061 /// LOC100912098 /// LOC498276
1372585_at	2.3341	LOC100910973
1367676_at	2.4694	Hmgb2 /// Hmgb2l1 /// LOC100911856 /// LOC100912122 /// RGD1559962 /// RGD1561694
1370902_at	2.51	Akr1b8
1372449_at	2.5294	Slc8a1
1369931_at	2.5622	LOC100364062 /// Pkm
1377885_at	2.6071	LOC102556334
1384946_at	2.7207	Tlr1
1383137_at	2.8026	Sox4
1370904_at	2.9512	LOC100909593 /// RT1-DMa
1371076_at	2.9539	Cyp2b1 /// Cyp2b2 /// LOC100909962
1391302_at	2.9818	LOC100911946
1367800_at	3.0897	LOC100910418 /// Plat
1373082_at	3.1119	Pkia
1376920_at	3.115	LOC500013
1371731_at	3.273	Mest
1369029_at	3.3949	Plscr1
1385051_at	3.6525	Gbp4 /// LOC100911495
1376708_at	3.7098	LOC100912449
1367668_a_at	3.7178	LOC100912469 /// Scd
1377626_at	4.2722	LOC100911030
1370583_s_at	5.7323	Abcb1a /// Abcb1b
1373403_at	6.3045	LOC100910163 /// LOC684871
1374070_at	6.5028	Gpx2
