# Supplementary material for: Comparison of RNA-Seq and Microarray Gene Expression Platforms for the Toxicogenomic Evaluation of Liver From Short-Term Rat Toxicity Studies
Source: Front Genet. 2019 Jan 22;9:636. doi: 10.3389/fgene.2018.00636 (PMC6349826; doi:10.3389/fgene.2018.00636)
Supplement: FILE S1 — Summary of microarray specific DEGs. [file Data_Sheet_1.zip › Supplemental_excel_2.xlsx]

## Sheet: MDA_Cis_DEGs of lncRNA
geneid	Treatment2 => Methylene dia_0001	GeneName	Chromosome	Start	End	Source
ENSRNOG00000052347	-2.3058	Nkrfl	KL568128.1	57	3244	protein_coding
ENSRNOG00000059312	-3.1437	Sfxn2	AABR07046231.1	24692	31220	protein_coding
ENSRNOG00000054959	5.8837	Mmp11	AABR07024104.1	23101	31944	protein_coding
ENSRNOG00000055765	4.8335	LOC103694863	KL568414.1	23534	32066	protein_coding
ENSRNOG00000058133	4.1307	Ppm1n	KL567892.1	30397	32279	protein_coding
ENSRNOG00000011330	3.0728	Ces2a	19	59197	64303	protein_coding
ENSRNOG00000059271	-2.1611	AABR07058985.2	4	104454	109989	lincRNA
ENSRNOG00000006859	2.5115	Insig1	4	342302	350515	protein_coding
ENSRNOG00000056435	-2.457	LOC102546764	18	408219	410098	protein_coding
ENSRNOG00000061436	-5.5209	AABR07026778.1	17	445236	449347	lincRNA
ENSRNOG00000029744	2.69	Ces2j	19	487723	494937	protein_coding
ENSRNOG00000022305	2.699	Abcc1	10	549883	672196	protein_coding
ENSRNOG00000056565	-2.675	AABR07059002.1	4	732721	736212	lincRNA
ENSRNOG00000055097	-2.263	Ccdc79	19	682065	736315	protein_coding
ENSRNOG00000053230	2.0004	Fopnl	10	730247	751061	protein_coding
ENSRNOG00000010691	2.013	Cmtm3	19	830877	838099	protein_coding
ENSRNOG00000061316	3.7738	AABR07000121.1	1	1180932	1220916	protein_coding
ENSRNOG00000025811	2.3078	Cfp	X	1311121	1316682	protein_coding
ENSRNOG00000010208	3.9265	Timp1	X	1364786	1369384	protein_coding
ENSRNOG00000049828	2.0197	Crlf2	14	1456844	1461543	protein_coding
ENSRNOG00000049782	2.1718	Csf2ra	14	1462358	1467264	protein_coding
ENSRNOG00000005871	2.4141	Il1rn	3	1452644	1468614	protein_coding
ENSRNOG00000005289	-2.2433	Prkd3	6	1548415	1622196	protein_coding
ENSRNOG00000057797	-3.0654	AABR07042654.1	19	1714449	1715478	lincRNA
ENSRNOG00000000763	7.6781	RT1-M3-1	20	1814661	1818800	protein_coding
ENSRNOG00000029956	-2.7034	Zfp654	11	1835185	1836897	protein_coding
ENSRNOG00000007949	-3.425	Rgn	X	1833492	1848904	protein_coding
ENSRNOG00000018566	2.3885	Ctsl	17	1872848	1879279	protein_coding
ENSRNOG00000010488	2.2112	Zmiz1	16	1749191	1954614	protein_coding
ENSRNOG00000016041	3.1446	Zc3h12d	1	1938419	1972918	protein_coding
ENSRNOG00000000774	2.0003	Gabbr1	20	1955359	1984863	protein_coding
ENSRNOG00000010558	-2.0219	Ppif	16	1979191	1985908	protein_coding
ENSRNOG00000000775	2.4935	Mog	20	2004052	2014286	protein_coding
ENSRNOG00000024207	-2.2768	Fgfrl1	14	2018500	2032593	protein_coding
ENSRNOG00000000781	-2.2888	Rnf39	20	2098375	2103864	protein_coding
ENSRNOG00000007622	2.4402	Arrdc1	3	2129879	2136936	protein_coding
ENSRNOG00000006082	-2.9094	Rmdn2	6	2216623	2280777	protein_coding
ENSRNOG00000040287	6.1669	Cyp1b1	6	2307808	2316722	protein_coding
ENSRNOG00000040128	-4.3476	Cd209a	12	2341960	2347543	protein_coding
ENSRNOG00000000065	-4.1828	Pde6b	14	2328750	2371883	protein_coding
ENSRNOG00000009354	2.2397	Nrarp	3	2396143	2398689	protein_coding
ENSRNOG00000009369	2.003	Tor4a	3	2407857	2411544	protein_coding
ENSRNOG00000010170	2.1955	Tubb4b	3	2441733	2444281	protein_coding
ENSRNOG00000012640	3.4851	Dpp7	3	2569135	2573387	protein_coding
ENSRNOG00000012960	2.8731	Uap1l1	3	2579258	2584523	protein_coding
ENSRNOG00000059066	-4.7116	Rn50_20_0026.4	20	2584557	2609007	lincRNA
ENSRNOG00000006523	-2.4087	Atl2	6	2568990	2610437	protein_coding
ENSRNOG00000007372	2.8739	Casp1	8	2604962	2614631	protein_coding
ENSRNOG00000031612	-2.0556	Gls2	7	2605719	2621852	protein_coding
ENSRNOG00000013102	4.5092	Entpd2	3	2617805	2623445	protein_coding
ENSRNOG00000013895	3.6166	Npdc1	3	2625015	2630670	protein_coding
ENSRNOG00000033697	2.8775	Casp4	8	2635851	2651652	protein_coding
ENSRNOG00000033466	-2.71	Apon	7	2675797	2677199	protein_coding
ENSRNOG00000061821	-3.0763	AC109891.1	7	2679228	2688967	lincRNA
ENSRNOG00000028730	-2.6559	Lcn12	3	2716534	2719513	protein_coding
ENSRNOG00000028701	-2.0718	C8g	3	2724616	2727616	protein_coding
ENSRNOG00000013112	7.7388	Dusp13	15	2734068	2748466	protein_coding
ENSRNOG00000033863	-7.5994	RGD1560470	3	2800650	2803574	protein_coding
ENSRNOG00000013034	4.9637	Dupd1	15	2766710	2806536	protein_coding
ENSRNOG00000007258	3.3757	Sbspon	5	2813131	2843483	protein_coding
ENSRNOG00000054140	2.0019	Myl6	7	2906137	2909179	protein_coding
ENSRNOG00000006469	-2.0108	Cdk2	7	3124954	3132457	protein_coding
ENSRNOG00000012899	2.5743	Rbbp8	18	3162543	3227688	protein_coding
ENSRNOG00000006827	-2.5007	Tmem198b	7	3224833	3229167	protein_coding
ENSRNOG00000000787	11.6299	LOC100909797	20	3242470	3249189	protein_coding
ENSRNOG00000007610	-2.4893	Gdf11	7	3306863	3315856	protein_coding
ENSRNOG00000007650	4.1314	Cd63	7	3320103	3335582	protein_coding
ENSRNOG00000003285	-2.1214	Mpv17l	10	3321586	3361318	protein_coding
ENSRNOG00000000816	2.4426	Ppp1r18	20	3372413	3397039	protein_coding
ENSRNOG00000061216	3.9785	Tubb5	20	3422461	3426371	protein_coding
ENSRNOG00000002073	-2.2437	Brdt	14	3405995	3462629	protein_coding
ENSRNOG00000057125	2.2585	Ddr1	20	3552929	3575780	protein_coding
ENSRNOG00000010516	4.0654	Plau	15	3644769	3650819	protein_coding
ENSRNOG00000050233	3.0333	Cchcr1	20	3730955	3740009	protein_coding
ENSRNOG00000007354	3.7222	Trpa1	5	3783247	3836485	protein_coding
ENSRNOG00000047854	4.0185	RT1-DMa	20	3935529	3938915	protein_coding
ENSRNOG00000007540	10.4221	Msc	5	3955227	3956572	protein_coding
ENSRNOG00000052886	-2.8073	AABR07066144.1	9	3921406	3965939	protein_coding
ENSRNOG00000000459	5.9961	Psmb9	20	3973420	3978845	protein_coding
ENSRNOG00000000457	4.2257	Tap1	20	3979035	3989669	protein_coding
ENSRNOG00000000456	2.1333	Psmb8	20	3990613	3993769	protein_coding
ENSRNOG00000000455	3.4313	Tap2	20	3995544	4009587	protein_coding
ENSRNOG00000032708	6.6314	RT1-Bb	20	4039413	4049711	protein_coding
ENSRNOG00000000451	5.0905	RT1-Ba	20	4066132	4070721	protein_coding
ENSRNOG00000033215	3.58	RT1-Db1	20	4087618	4097190	protein_coding
ENSRNOG00000047369	-3.4163	LOC100910057	9	4072823	4114974	protein_coding
ENSRNOG00000030431	3.1857	RT1-Db2	20	4106189	4125387	protein_coding
ENSRNOG00000032844	5.586	RT1-Da	20	4127644	4132616	protein_coding
ENSRNOG00000028541	29.579	Btnl2	20	4141878	4154978	protein_coding
ENSRNOG00000039971	2.518	Ctla2a	17	4169838	4171723	protein_coding
ENSRNOG00000007136	3.2419	Anxa7	15	4254499	4281287	protein_coding
ENSRNOG00000051235	2.1278	C2	20	4542340	4561152	protein_coding
ENSRNOG00000014258	3.5858	Rab32	1	4637491	4653210	protein_coding
ENSRNOG00000040215	-14.3997	Sult1c2	9	4654294	4685383	protein_coding
ENSRNOG00000050885	-12.0858	LOC100910526	9	4807717	4834335	protein_coding
ENSRNOG00000050485	-2.5785	Gas1	17	4846789	4847940	protein_coding
ENSRNOG00000048980	3.1245	Gng2	15	4850122	4853555	protein_coding
ENSRNOG00000000837	29.1995	Tnf	20	4855829	4858447	protein_coding
ENSRNOG00000000836	12.5339	Ltb	20	4861335	4863198	protein_coding
ENSRNOG00000050647	3.826	Hspa1b	20	4877324	4879779	protein_coding
ENSRNOG00000040195	-6.8703	Sult1c2a	9	4866705	4896476	protein_coding
ENSRNOG00000000723	2.5951	RT1-CE5	20	4892702	4896991	protein_coding
ENSRNOG00000061920	-6.1424	AABR07051321.1	3	4893872	4897116	lincRNA
ENSRNOG00000052036	-6.6428	AC127076.1	5	4926731	4927570	protein_coding
ENSRNOG00000007829	-2.0727	Lactb2	5	4982348	5005109	protein_coding
ENSRNOG00000000858	4.7106	Sapcd1	20	5018264	5020150	protein_coding
ENSRNOG00000029682	4.0631	Clic1	20	5040337	5049166	protein_coding
ENSRNOG00000000844	4.5369	Ly6g6d	20	5061658	5064469	protein_coding
ENSRNOG00000059601	-3.4967	AC127076.2	5	5055765	5065181	lincRNA
ENSRNOG00000000853	3.8663	Aif1	20	5161333	5166448	protein_coding
ENSRNOG00000000855	2.2434	Lst1	20	5176016	5179263	protein_coding
ENSRNOG00000058566	66.2233	LOC103694381	20	5184515	5186503	protein_coding
ENSRNOG00000002635	-2.1582	Dexi	10	5199226	5211913	protein_coding
ENSRNOG00000059927	8.6868	AABR07044414.1	20	5213922	5215510	lincRNA
ENSRNOG00000051002	5.8858	RT1-DMb	20	5227045	5234290	protein_coding
ENSRNOG00000002659	4.8304	Ciita	10	5213350	5260608	protein_coding
ENSRNOG00000061996	2.7414	Rn60_20_0054.5	20	5346501	5347801	lincRNA
ENSRNOG00000002122	2.1759	Lrrc8c	14	5283647	5378726	protein_coding
ENSRNOG00000045801	3.5433	Abo2	3	5386434	5402666	protein_coding
ENSRNOG00000029500	2.7303	Tapbp	20	5468078	5476193	protein_coding
ENSRNOG00000005780	-5.189	Adamts13	3	5519990	5558166	protein_coding
ENSRNOG00000014795	-2.7575	Nr2f1	2	5570008	5579894	protein_coding
ENSRNOG00000030187	15.7613	Mmp12	8	5606592	5616493	protein_coding
ENSRNOG00000000485	4.0936	Bak1	20	5609625	5618260	protein_coding
ENSRNOG00000027742	-2.2871	Adamtsl2	3	5624506	5654910	protein_coding
ENSRNOG00000040208	10.8725	Mmp27	8	5790034	5800342	protein_coding
ENSRNOG00000021896	26.4704	Mmp20	8	5833359	5875232	protein_coding
ENSRNOG00000010507	5.6334	Mmp7	8	5893249	5901049	protein_coding
ENSRNOG00000000512	-2.523	Slc26a8	20	5881462	5931648	protein_coding
ENSRNOG00000008966	-3.2995	Slco5a1	5	5866897	5989667	protein_coding
ENSRNOG00000000515	2.2691	Mapk13	20	6018374	6027473	protein_coding
ENSRNOG00000005731	4.711	Birc3	8	6048969	6076598	protein_coding
ENSRNOG00000009037	2.9482	Sulf1	5	5999475	6186329	protein_coding
ENSRNOG00000062065	-2.9576	Rn60_20_0062.2	20	6175617	6187411	lincRNA
ENSRNOG00000000516	3.3226	Pxt1	20	6193070	6195463	protein_coding
ENSRNOG00000061080	-3.5263	AABR07059168.2	4	6159006	6201526	protein_coding
ENSRNOG00000043410	9.2068	LOC654482	8	6218393	6235967	protein_coding
ENSRNOG00000000522	6.4694	Cpne5	20	6419033	6500523	protein_coding
ENSRNOG00000051753	-3.1769	AABR07014272.1	14	6556245	6557298	lincRNA
ENSRNOG00000016064	2.1568	Tkt	16	6609668	6634595	protein_coding
ENSRNOG00000000525	2.9029	Pi16	20	6923498	6932785	protein_coding
ENSRNOG00000000528	2.1646	Fgd2	20	6973398	6990023	protein_coding
ENSRNOG00000015093	-3.4627	Sparcl1	14	6994190	7025308	protein_coding
ENSRNOG00000002212	-3.0614	Hsd17b13	14	7113544	7128218	protein_coding
ENSRNOG00000010219	2.3265	Ralgds	3	7109920	7130548	protein_coding
ENSRNOG00000000488	2.3635	Hmga1	20	7136007	7138980	protein_coding
ENSRNOG00000002636	-2.3667	Abat	10	7093405	7200499	protein_coding
ENSRNOG00000054603	10.5561	Pacsin1	20	7279820	7286586	protein_coding
ENSRNOG00000008380	-2.1059	Asic3	4	7288855	7292901	protein_coding
ENSRNOG00000005375	-7.7401	RGD1564053	5	6936016	7465510	protein_coding
ENSRNOG00000000499	6.8244	Tcp11	20	7645626	7654428	protein_coding
ENSRNOG00000000500	5.3195	Scube3	20	7718282	7746331	protein_coding
ENSRNOG00000019630	-8.9183	Hacl1	16	7714465	7758189	protein_coding
ENSRNOG00000012747	-2.7453	Spock1	17	7675531	7797863	protein_coding
ENSRNOG00000005124	-4.7349	Plekhh2	6	7793735	7893769	protein_coding
ENSRNOG00000005151	3.7312	Dync2li1	6	7900972	7933796	protein_coding
ENSRNOG00000005250	-73.1343	Abcg5	6	7935771	7961207	protein_coding
ENSRNOG00000005420	-62.5448	Abcg8	6	7961413	7980708	protein_coding
ENSRNOG00000000924	2.4237	Slc7a1	12	8032809	8108972	protein_coding
ENSRNOG00000054592	-4.5371	AC111831.1	6	8175586	8201898	lincRNA
ENSRNOG00000040214	-2.3005	AABR07059198.1	4	8256611	8257075	protein_coding
ENSRNOG00000007006	-2.5887	Slc3a1	6	8284878	8318674	protein_coding
ENSRNOG00000011015	2.718	Hivep2	1	8310577	8333885	protein_coding
ENSRNOG00000052412	-2.8517	AABR07026984.1	17	8438660	8441221	lincRNA
ENSRNOG00000019955	5.1417	Ogdhl	16	8497569	8523557	protein_coding
ENSRNOG00000015396	2.5789	Sptan1	3	8534440	8599260	protein_coding
ENSRNOG00000012040	-5.3339	Slc25a48	17	8570472	8607494	protein_coding
ENSRNOG00000016033	-2.2689	Endog	3	8741766	8744592	protein_coding
ENSRNOG00000052668	-6.8744	Tcf24	5	8957405	8961337	protein_coding
ENSRNOG00000018145	-3.1084	Crat	3	8968417	8981362	protein_coding
ENSRNOG00000042628	3.0506	RGD1561145	16	9023387	9054664	protein_coding
ENSRNOG00000006649	-2.2427	Thrb	15	8890578	9086282	protein_coding
ENSRNOG00000011984	-3.008	Cxcl14	17	9109731	9117750	protein_coding
ENSRNOG00000011947	5.1668	Tifab	17	9236249	9239265	protein_coding
ENSRNOG00000007240	-2.097	Rrs1	5	9430728	9432343	protein_coding
ENSRNOG00000003054	-2.3693	Cask	X	9436707	9467884	protein_coding
ENSRNOG00000060463	-6.1866	AABR07062799.2	6	9483594	9491667	protein_coding
ENSRNOG00000016306	-2.1967	Adgrv1	2	8926850	9504134	protein_coding
ENSRNOG00000016260	2.641	Polr3g	2	9537642	9578310	protein_coding
ENSRNOG00000013564	2.0648	Dok3	17	9639330	9644090	protein_coding
ENSRNOG00000050430	2.239	Vav1	9	9617786	9675110	protein_coding
ENSRNOG00000014170	3.5195	Dbn1	17	9679628	9693820	protein_coding
ENSRNOG00000021447	4.4781	Prr7	17	9694168	9695292	protein_coding
ENSRNOG00000047752	-5.3843	Pfn3	17	9746485	9747012	protein_coding
ENSRNOG00000021441	-2.0257	Reln	4	9347528	9773670	protein_coding
ENSRNOG00000012482	2.2955	Ndrg4	19	9766439	9801942	protein_coding
ENSRNOG00000001158	2.3599	Abcg1	20	9743269	9840489	protein_coding
ENSRNOG00000047505	5.18	Tubb4a	9	9961021	9968486	protein_coding
ENSRNOG00000000956	-3.4325	Rasl11a	12	9985928	9990284	protein_coding
ENSRNOG00000011363	-4.4688	Napepld	4	9966891	10002247	protein_coding
ENSRNOG00000001169	5.7439	Slc37a1	20	10032641	10087688	protein_coding
ENSRNOG00000012622	2.7558	Mmp15	19	10079765	10101451	protein_coding
ENSRNOG00000026235	7.7493	Hk3	17	10137974	10152956	protein_coding
ENSRNOG00000031773	-4.161	Cngb1	19	10142496	10206681	protein_coding
ENSRNOG00000024061	2.253	Rarb	15	10120206	10262599	protein_coding
ENSRNOG00000051993	-5.7865	Gdf10	16	10250404	10263150	protein_coding
ENSRNOG00000048371	-3.3182	Fam185a	4	10266480	10269748	protein_coding
ENSRNOG00000057751	-4.73	Gdf2	16	10267482	10273239	protein_coding
ENSRNOG00000051911	-2.6462	Rbp3	16	10277775	10286243	protein_coding
ENSRNOG00000048651	-3.8184	Nrtn	9	10305470	10306597	protein_coding
ENSRNOG00000012881	2.7514	Fgl2	4	10323607	10329241	protein_coding
ENSRNOG00000014087	4.2529	Kifc3	19	10320604	10339178	protein_coding
ENSRNOG00000048897	-2.0868	Vmac	9	10339075	10340329	protein_coding
ENSRNOG00000018122	6.3498	Tspan17	17	10356936	10364570	protein_coding
ENSRNOG00000029528	-3.509	Cbs	20	10361988	10386751	protein_coding
ENSRNOG00000054555	-2.7629	AABR07044551.1	20	10491934	10493306	lincRNA
ENSRNOG00000039891	3.4201	Adgrg5	19	10495517	10513349	protein_coding
ENSRNOG00000054392	-2.598	AU041133	7	10585877	10588202	protein_coding
ENSRNOG00000016278	9.652	Ccl17	19	10619220	10620671	protein_coding
ENSRNOG00000016326	2.9071	Cx3cl1	19	10644244	10653800	protein_coding
ENSRNOG00000002930	7.9572	Ppl	10	10644572	10690223	protein_coding
ENSRNOG00000002217	2.779	Plac8	14	10692764	10714524	protein_coding
ENSRNOG00000048411	4.6913	Uhrf1	9	10738222	10757954	protein_coding
ENSRNOG00000042344	2.5346	Smim22	10	10766208	10767389	protein_coding
ENSRNOG00000048834	3.5935	Plin3	9	10773901	10781109	protein_coding
ENSRNOG00000000105	2.6853	Cplx2	17	10756285	10818835	protein_coding
ENSRNOG00000001193	5.7286	Hsf2bp	20	10757854	10844178	protein_coding
ENSRNOG00000049970	-2.4554	RGD1566085	20	10889573	10912769	protein_coding
ENSRNOG00000059166	-3.8257	Ldb3	16	10878334	10941501	protein_coding
ENSRNOG00000047860	-3.3756	Plin5	9	10956056	10961782	protein_coding
ENSRNOG00000048222	2.5499	Nlrc5	19	10905542	10976396	protein_coding
ENSRNOG00000047306	2.2141	Stap2	9	11064605	11070122	protein_coding
ENSRNOG00000005378	2.2243	Gna15	7	11054333	11077251	protein_coding
ENSRNOG00000050318	2.1592	Fsd1	9	11067369	11080155	protein_coding
ENSRNOG00000004695	226.516	Celf5	7	11095468	11119941	protein_coding
ENSRNOG00000057072	-4.8009	Slc12a3	19	11106033	11144641	protein_coding
ENSRNOG00000002258	3.2504	Tmem150c	14	11095163	11166428	protein_coding
ENSRNOG00000000991	2.5289	Arpc1b	12	11252296	11265865	protein_coding
ENSRNOG00000015667	3.0619	Epcam	6	11282216	11298180	protein_coding
ENSRNOG00000043098	3.4935	Mt2A	19	11307967	11308740	protein_coding
ENSRNOG00000046980	2.3146	Coro7	10	11373346	11386059	protein_coding
ENSRNOG00000013973	37.6616	Lcn2	3	11414186	11417546	protein_coding
ENSRNOG00000001216	3.4875	Trpm2	20	11436267	11482051	protein_coding
ENSRNOG00000050834	2.0379	Fam102a	3	11554457	11586303	protein_coding
ENSRNOG00000019822	2.5191	Gadd45b	7	11646269	11648322	protein_coding
ENSRNOG00000018355	-2.504	Msx2	17	11683862	11689527	protein_coding
ENSRNOG00000001224	3.1172	Itgb2	20	11777783	11815647	protein_coding
ENSRNOG00000015420	3.3549	Stxbp1	3	11823785	11885417	protein_coding
ENSRNOG00000018971	2.4655	Mob3a	7	11878943	11896223	protein_coding
ENSRNOG00000007576	-2.2383	Zfp597	10	11912543	11917898	protein_coding
ENSRNOG00000029028	2.2819	Mknk2	7	11908107	11919156	protein_coding
ENSRNOG00000015845	2.4963	Fam129b	3	11921715	11971327	protein_coding
ENSRNOG00000059898	-2.5599	AABR07000410.1	1	11982257	11995787	lincRNA
ENSRNOG00000016853	6.4788	Dsg1	18	12008759	12038053	protein_coding
ENSRNOG00000033791	-2.806	Apc2	7	12258468	12275609	protein_coding
ENSRNOG00000011668	-2.321	Nfil3	17	12261102	12276315	protein_coding
ENSRNOG00000060341	-2.8176	AABR07031399.1	18	12224514	12284188	lincRNA
ENSRNOG00000002381	17.6316	Bmp3	14	12359363	12387102	protein_coding
ENSRNOG00000024349	2.6624	Cbarp	7	12433933	12441048	protein_coding
ENSRNOG00000033564	2.4752	Cfd	7	12634170	12636004	protein_coding
ENSRNOG00000012160	2.8821	Syk	17	12614311	12669573	protein_coding
ENSRNOG00000001048	-2.1951	Ankrd61	12	12756452	12760838	protein_coding
ENSRNOG00000043044	4.0549	Cnn2	7	12782556	12787752	protein_coding
ENSRNOG00000009311	2.6684	Fstl3	7	12804919	12810570	protein_coding
ENSRNOG00000008414	2.1058	Bsg	7	12875537	12882753	protein_coding
ENSRNOG00000011321	2.1683	Rftn1	9	12740885	12942358	protein_coding
ENSRNOG00000017172	2.8485	Mvb12b	3	12780100	12944494	protein_coding
ENSRNOG00000003546	3.1099	Tnfrsf12a	10	12995904	12997930	protein_coding
ENSRNOG00000003648	12.8887	Cldn6	10	13000090	13002862	protein_coding
ENSRNOG00000003654	30.5785	Cldn9	10	13003011	13004441	protein_coding
ENSRNOG00000055160	-4.0265	AABR07033249.1	11	13072565	13109578	lincRNA
ENSRNOG00000051450	2.0054	Abracl	1	13165572	13175876	protein_coding
ENSRNOG00000001297	2.2288	Prmt2	20	13156241	13212606	protein_coding
ENSRNOG00000022871	-2.605	LOC691170	7	13318533	13337858	protein_coding
ENSRNOG00000039698	9.436	Prss22	10	13370098	13374808	protein_coding
ENSRNOG00000057096	4.4675	Gnai1	4	13405136	13485883	protein_coding
ENSRNOG00000013679	2.0943	Sema4d	17	13488376	13553974	protein_coding
ENSRNOG00000007436	-2.0904	LOC100158225	10	13586648	13591953	protein_coding
ENSRNOG00000034254	3.3154	Actb	12	13715843	13718841	protein_coding
ENSRNOG00000053735	11.1885	Hebp2	1	13714440	13719829	protein_coding
ENSRNOG00000008843	-3.4654	Eci1	10	13797562	13810913	protein_coding
ENSRNOG00000014524	-2.3055	S1pr3	17	13799383	13812704	protein_coding
ENSRNOG00000042352	-3.0171	Dnase1l2	10	13812707	13814304	protein_coding
ENSRNOG00000003195	-2.7852	Caskin1	10	13854339	13874254	protein_coding
ENSRNOG00000001115	-9.4359	Slc29a4	12	13914114	13924531	protein_coding
ENSRNOG00000007307	2.1507	Syde1	7	14037620	14043779	protein_coding
ENSRNOG00000046428	3.1889	Lrrc75b	20	14050465	14061418	protein_coding
ENSRNOG00000004346	2.8131	Notch3	7	14138495	14189688	protein_coding
ENSRNOG00000014711	-5.72	Meiob	10	14174732	14206025	protein_coding
ENSRNOG00000014727	-3.144	Fahd1	10	14214519	14215957	protein_coding
ENSRNOG00000018899	2.2058	Hc	3	14050357	14229067	protein_coding
ENSRNOG00000014743	-2.8903	Hagh	10	14216155	14230515	protein_coding
ENSRNOG00000040108	2.2767	Cd36	4	14001761	14249718	protein_coding
ENSRNOG00000011455	2.1555	Slc36a4	8	14239594	14269162	protein_coding
ENSRNOG00000022033	-2.4019	RGD1308742	3	14276280	14291343	protein_coding
ENSRNOG00000033568	2.1272	Mapk8ip3	10	14260787	14299167	protein_coding
ENSRNOG00000030930	2.2649	Samsn1	11	14253848	14304725	protein_coding
ENSRNOG00000049517	7.3216	Tnfaip3	1	14402913	14412807	protein_coding
ENSRNOG00000002045	2.8855	Anxa3	14	14364008	14426437	protein_coding
ENSRNOG00000046601	2.184	Unc5cl	9	14491584	14508235	protein_coding
ENSRNOG00000058088	4.2744	LOC102550206	1	14507956	14512887	lincRNA
ENSRNOG00000050521	4.1893	Tspo2	9	14513037	14514416	protein_coding
ENSRNOG00000014117	3.2968	Hmox1	19	14508616	14515456	protein_coding
ENSRNOG00000003749	-2.5063	Xk	X	14498119	14534473	protein_coding
ENSRNOG00000014336	4.5874	Mcm5	19	14523554	14561278	protein_coding
ENSRNOG00000042496	2.5877	Cyp4f5	7	14529482	14574361	protein_coding
ENSRNOG00000046968	-2.3442	Nol8	17	14565794	14589154	protein_coding
ENSRNOG00000003622	3.7701	Cybb	X	14578264	14612547	protein_coding
ENSRNOG00000029792	-2.1054	Ogn	17	14607442	14627937	protein_coding
ENSRNOG00000042230	4.8469	RGD1307182	9	14646151	14654305	protein_coding
ENSRNOG00000018611	-3.3175	Tpsb2	10	14722756	14724600	protein_coding
ENSRNOG00000018701	-2.2067	Tpsg1	10	14727180	14731086	protein_coding
ENSRNOG00000032522	-5.5252	RGD1560784	X	14889608	14890606	protein_coding
ENSRNOG00000032895	-2.2478	Cyp4f4	7	14891001	14907305	protein_coding
ENSRNOG00000018841	4.7955	Sox8	10	14932348	14937336	protein_coding
ENSRNOG00000030027	3.6788	Fbxw17	17	15076884	15094805	protein_coding
ENSRNOG00000019174	3.8132	Chtf18	10	15090316	15098791	protein_coding
ENSRNOG00000031058	2.9011	Was	X	15155230	15164105	protein_coding
ENSRNOG00000014987	2.7436	Mdfi	9	15166118	15184468	protein_coding
ENSRNOG00000057832	-2.1745	Rnf125	18	15192962	15225427	protein_coding
ENSRNOG00000020029	-2.3921	Fam195a	10	15230801	15235740	protein_coding
ENSRNOG00000015519	-3.7613	Ces1d	19	15033108	15239821	protein_coding
ENSRNOG00000029416	-2.2557	Zfp952	7	15279611	15283112	protein_coding
ENSRNOG00000029556	-3.8161	LOC304725	13	14376912	15395617	protein_coding
ENSRNOG00000030273	-2.2133	Zfp563	7	15422479	15425802	protein_coding
ENSRNOG00000050424	-2.0274	Nme4	10	15431638	15465413	protein_coding
ENSRNOG00000008177	-2.8556	Pim2	X	15462016	15467875	protein_coding
ENSRNOG00000016275	-3.4656	Ttr	18	15532963	15540177	protein_coding
ENSRNOG00000016643	3.9912	Lpcat2	19	15469303	15540773	protein_coding
ENSRNOG00000007415	2.1151	Ptgs1	3	15560712	15582344	protein_coding
ENSRNOG00000028114	-7.5911	Hbq1b	10	15600220	15600858	protein_coding
ENSRNOG00000015386	-2.7377	LOC100912849	9	15582564	15604100	protein_coding
ENSRNOG00000010092	-3.1197	Magix	X	15669191	15676050	protein_coding
ENSRNOG00000039496	2.0799	Plp2	X	15679254	15682652	protein_coding
ENSRNOG00000020594	2.3742	Rhbdf1	10	15672382	15685284	protein_coding
ENSRNOG00000020626	-2.5219	Snrnp25	10	15686008	15689325	protein_coding
ENSRNOG00000020630	-9.9631	Il9r	10	15696824	15710423	protein_coding
ENSRNOG00000024277	2.6987	Card11	12	15802564	15844173	protein_coding
ENSRNOG00000048101	-2.1577	Zfp397	18	15856801	15863053	protein_coding
ENSRNOG00000001250	2.6762	Lfng	12	16118634	16126953	protein_coding
ENSRNOG00000001252	2.811	Chst12	12	16200019	16201632	protein_coding
ENSRNOG00000026564	-2.7236	Ptpdc1	17	16333415	16380573	protein_coding
ENSRNOG00000011180	-5.4081	Irx5	19	16415636	16421191	protein_coding
ENSRNOG00000046871	-2.2766	LOC681367	9	16518800	16519144	protein_coding
ENSRNOG00000016099	-2.5007	Id4	17	16692557	16695126	protein_coding
ENSRNOG00000001557	2.5486	Cxadr	11	16826399	16873562	protein_coding
ENSRNOG00000001555	2.5055	Btg3	11	16873646	16889201	protein_coding
ENSRNOG00000022533	3.0635	Micall2	12	16988136	17016791	protein_coding
ENSRNOG00000008943	7.9853	Penk	5	17056419	17061837	protein_coding
ENSRNOG00000048682	2.084	Zwint	20	17075771	17091766	protein_coding
ENSRNOG00000019195	-2.0557	Polh	9	17163354	17197132	protein_coding
ENSRNOG00000022256	6.5825	Cxcl10	14	17210733	17212930	protein_coding
ENSRNOG00000002256	-2.6314	Art3	14	17143040	17225389	protein_coding
ENSRNOG00000022242	10.7153	Cxcl9	14	17228856	17234712	protein_coding
ENSRNOG00000054033	2.9232	Adap1	12	17416327	17468212	protein_coding
ENSRNOG00000028733	5.7516	Prkar1b	12	17614632	17712373	protein_coding
ENSRNOG00000001312	2.209	Pdgfa	12	17734133	17755285	protein_coding
ENSRNOG00000019907	3.1328	Nfkbie	9	17828408	17835240	protein_coding
ENSRNOG00000007206	4.9776	LOC361016	15	17775692	17924302	protein_coding
ENSRNOG00000026286	-2.9473	Nhlrc1	17	18059382	18060572	protein_coding
ENSRNOG00000047276	4.6865	LOC100362738	20	18058245	18060661	protein_coding
ENSRNOG00000002579	2.5633	Parm1	14	17969219	18076907	protein_coding
ENSRNOG00000028651	-2.1255	RGD1566386	12	18105753	18139444	protein_coding
ENSRNOG00000030868	-42.3084	LOC367746	X	18163358	18164065	protein_coding
ENSRNOG00000002728	5.2395	Btc	14	18231860	18272484	protein_coding
ENSRNOG00000023337	-4.4669	Sema3a	4	18178656	18396035	protein_coding
ENSRNOG00000005042	-3.4001	Ranbp17	10	18139766	18443964	protein_coding
ENSRNOG00000007378	-2.8516	Acox2	15	18451144	18481470	protein_coding
ENSRNOG00000008409	3.4275	Myo1f	7	18440742	18491448	protein_coding
ENSRNOG00000007817	-2.4456	Kctd6	15	18484510	18493366	protein_coding
ENSRNOG00000039204	2.7406	Pram1	7	18510354	18515503	protein_coding
ENSRNOG00000029212	6.0898	Vcan	2	18490102	18565842	protein_coding
ENSRNOG00000007545	-10.0986	Angptl4	7	18627808	18634079	protein_coding
ENSRNOG00000001379	5.8864	Cyp3a62	12	18678594	18709397	protein_coding
ENSRNOG00000002802	10.7439	Cxcl1	14	18743685	18745457	protein_coding
ENSRNOG00000028043	7.4114	Cxcl3	14	18820168	18839595	protein_coding
ENSRNOG00000005465	2.5264	Kcnmb1	10	18906010	18919639	protein_coding
ENSRNOG00000000614	4.6206	Bicc1	20	18780605	18940408	protein_coding
ENSRNOG00000024525	-2.0339	Alkbh8	6	18877907	18949393	protein_coding
ENSRNOG00000005620	2.8633	Lcp2	10	18996523	19043286	protein_coding
ENSRNOG00000053868	-5.1987	AABR07017237.2	15	19068083	19069038	lincRNA
ENSRNOG00000039504	-2.0674	LOC360919	14	19028810	19072677	protein_coding
ENSRNOG00000046643	-7.2602	Cyp3a9	12	19074583	19114399	protein_coding
ENSRNOG00000013260	-2.5569	Calr3	16	19097391	19124062	protein_coding
ENSRNOG00000002878	-2.4896	Afm	14	19078680	19132208	protein_coding
ENSRNOG00000001329	-7.9021	Gjc3	12	19166239	19167015	protein_coding
ENSRNOG00000014205	2.5973	Klf2	16	19223087	19225037	protein_coding
ENSRNOG00000014124	2.9244	Nod2	19	19332594	19377492	protein_coding
ENSRNOG00000015496	3.0873	Tpm4	16	19385736	19399903	protein_coding
ENSRNOG00000014202	2.4226	Snx20	19	19395655	19404835	protein_coding
ENSRNOG00000007202	-3.5897	Sema3d	4	19224310	19413484	protein_coding
ENSRNOG00000010174	2.8596	Enpp4	9	19448269	19457946	protein_coding
ENSRNOG00000014293	-2.3449	Nkd1	19	19436333	19509087	protein_coding
ENSRNOG00000049856	-2.4833	Zfp961	16	19541593	19544727	protein_coding
ENSRNOG00000060701	-2.066	AC130232.2	16	19581812	19583386	protein_coding
ENSRNOG00000051380	-3.9918	AABR07000611.1	1	19638106	19640329	lincRNA
ENSRNOG00000051906	3.5945	AABR07035561.2	12	19680712	19681832	protein_coding
ENSRNOG00000014776	2.4397	Adcy7	19	19704859	19727081	protein_coding
ENSRNOG00000010350	2.7975	Rcan2	9	19518558	19749145	protein_coding
ENSRNOG00000032575	-2.0105	Ocel1	16	19767264	19769033	protein_coding
ENSRNOG00000017676	4.161	Plvap	16	19906318	19918689	protein_coding
ENSRNOG00000025691	13.367	Pla2g7	9	19935768	19978013	protein_coding
ENSRNOG00000018669	3.8789	Jak3	16	20109200	20120668	protein_coding
ENSRNOG00000018781	2.3413	Map1s	16	20267581	20278814	protein_coding
ENSRNOG00000019216	8.7501	Il12rb1	16	20371338	20383337	protein_coding
ENSRNOG00000014658	-2.4735	Zfp423	19	20147037	20406003	protein_coding
ENSRNOG00000047783	12.361	Tmem200a	1	20331976	20412381	protein_coding
ENSRNOG00000019387	3.0176	Ifi30	16	20426566	20430752	protein_coding
ENSRNOG00000019518	-12.8934	Pde4c	16	20442609	20460959	protein_coding
ENSRNOG00000053288	-2.2642	Ank3	20	20105047	20480623	protein_coding
ENSRNOG00000007377	2.0948	Slit3	10	20320878	20518518	protein_coding
ENSRNOG00000019661	4.2896	Gdf15	16	20555395	20557978	protein_coding
ENSRNOG00000022565	2.5717	Lrrc25	16	20558222	20562399	protein_coding
ENSRNOG00000019698	2.1995	Ssbp4	16	20578131	20589290	protein_coding
ENSRNOG00000019741	2.022	Isyna1	16	20589481	20592449	protein_coding
ENSRNOG00000011517	2.2148	Tnfrsf21	9	20546159	20621051	protein_coding
ENSRNOG00000059625	4.8137	AABR07035641.2	12	20667601	20677689	protein_coding
ENSRNOG00000020030	7.771	Crlf1	16	20675042	20686317	protein_coding
ENSRNOG00000022432	4.1149	Tmem59l	16	20691978	20695701	protein_coding
ENSRNOG00000002126	-11.1234	Ncam2	11	20471764	20705063	protein_coding
ENSRNOG00000047077	3.6171	LOC681341	12	20882344	20890965	protein_coding
ENSRNOG00000003134	2.4927	Slc4a4	14	20479323	20920286	protein_coding
ENSRNOG00000020345	-2.1616	Slc25a42	16	20962227	20985225	protein_coding
ENSRNOG00000020427	2.0582	Borcs8	16	21023996	21029134	protein_coding
ENSRNOG00000042504	-2.2521	Zfp964	16	21472267	21473808	protein_coding
ENSRNOG00000015036	6.8279	Ctgf	1	21851660	21854773	protein_coding
ENSRNOG00000020603	-6.2856	Angptl6	8	21895524	21901829	protein_coding
ENSRNOG00000042758	2.7413	Tmem243	4	21902803	21920651	protein_coding
ENSRNOG00000030143	-2.2173	RGD1561137	3	21983841	21984332	protein_coding
ENSRNOG00000050805	5.7301	Tsc22d4	12	22009011	22021851	protein_coding
ENSRNOG00000020679	3.2937	Icam1	8	22035256	22047059	protein_coding
ENSRNOG00000020694	-2.807	Icam5	8	22050222	22057209	protein_coding
ENSRNOG00000058022	-14.528	AABR07059499.1	4	22048221	22069044	lincRNA
ENSRNOG00000001957	-3.404	ste2	14	22072024	22089248	protein_coding
ENSRNOG00000006779	-5.1116	Crot	4	22081604	22116265	protein_coding
ENSRNOG00000025001	8.0647	Pcolce	12	22153983	22160337	protein_coding
ENSRNOG00000005810	9.7254	Nlrc4	6	22167919	22194250	protein_coding
ENSRNOG00000011826	-4.1954	Lzts1	16	22250470	22306662	protein_coding
ENSRNOG00000031824	2.0022	Slc44a2	8	22368745	22385864	protein_coding
ENSRNOG00000008012	3.7507	Abcb4	4	22133521	22425515	protein_coding
ENSRNOG00000048580	2.0763	Trip6	12	22451596	22456003	protein_coding
ENSRNOG00000051006	-2.1061	Ufsp1	12	22471391	22472044	protein_coding
ENSRNOG00000050841	-2.8402	Ache	12	22472358	22478753	protein_coding
ENSRNOG00000033256	2.8433	LOC691141	8	22559098	22576154	protein_coding
ENSRNOG00000008463	-2.9533	Rundc3b	4	22445414	22586689	protein_coding
ENSRNOG00000016219	-3.3961	Vnn1	1	22614783	22625204	protein_coding
ENSRNOG00000059579	-2.3501	Gpt2	19	22590881	22632071	protein_coding
ENSRNOG00000001414	37.1701	Serpine1	12	22641104	22651482	protein_coding
ENSRNOG00000010551	-5.5409	Lhx2	3	22640545	22658446	protein_coding
ENSRNOG00000039865	-4.1713	Vnn3	1	22649081	22661377	protein_coding
ENSRNOG00000059415	-2.5533	LOC100362172	17	22655999	22678253	protein_coding
ENSRNOG00000000641	-2.035	Nrbf2	20	22728208	22746474	protein_coding
ENSRNOG00000048486	2.5317	LOC680236	X	22788660	22791760	protein_coding
ENSRNOG00000001422	-9.2973	Col26a1	12	22835019	22980603	protein_coding
ENSRNOG00000049780	3.1249	Sri	4	23006243	23018983	protein_coding
ENSRNOG00000013232	-3.1485	Nr6a1	3	23033775	23066658	protein_coding
ENSRNOG00000050343	-2.4812	LOC683593	2	23042189	23097610	protein_coding
ENSRNOG00000046261	2.4181	Acp5	8	23142734	23148396	protein_coding
ENSRNOG00000056810	13.5293	AABR07037536.1	X	23243470	23246719	protein_coding
ENSRNOG00000026344	-3.9537	Fam179a	6	23359009	23404368	protein_coding
ENSRNOG00000043358	-7.283	LOC685699	X	23464863	23469041	protein_coding
ENSRNOG00000011150	2.002	Arsb	2	23385183	23544963	protein_coding
ENSRNOG00000004303	2.2187	Timp3	7	23544215	23594133	protein_coding
ENSRNOG00000001431	2.3504	Rasa4	12	23596981	23624316	protein_coding
ENSRNOG00000004188	7.3568	LOC298795	6	23757225	23758496	protein_coding
ENSRNOG00000016700	-2.6079	Tcf21	1	23906717	23909566	protein_coding
ENSRNOG00000049498	-3.7634	Nat2	16	23961067	23991570	protein_coding
ENSRNOG00000011161	-4.0315	Slc2a12	1	24003625	24056373	protein_coding
ENSRNOG00000031162	2.7257	Ccl24	12	24148567	24152625	protein_coding
ENSRNOG00000010645	5.7597	Lgals3	15	24141651	24165537	protein_coding
ENSRNOG00000039902	4.821	Lbh	6	24160226	24181866	protein_coding
ENSRNOG00000005758	-2.2447	Btbd11	7	24043126	24313885	protein_coding
ENSRNOG00000018092	2.8083	Cd83	17	24416651	24435790	protein_coding
ENSRNOG00000015357	-3.4152	Bmper	8	24369916	24615479	protein_coding
ENSRNOG00000006622	-4.1943	Cry1	7	24534615	24634097	protein_coding
ENSRNOG00000006997	5.8644	App	11	24425005	24641858	protein_coding
ENSRNOG00000006978	3.1929	Mterf2	7	24638208	24648255	protein_coding
ENSRNOG00000001476	8.2548	Cldn4	12	24761210	24763005	protein_coding
ENSRNOG00000015035	2.1222	Myo7b	18	24742329	24823858	protein_coding
ENSRNOG00000004489	2.5267	Adgre5	19	24855299	24875137	protein_coding
ENSRNOG00000014556	4.8508	Cdh20	13	24823488	24913884	protein_coding
ENSRNOG00000010280	-2.8012	Pde8b	2	24719976	24923128	protein_coding
ENSRNOG00000008016	10.6723	Ckap4	7	24939498	24947595	protein_coding
ENSRNOG00000012363	-2.2285	Peli2	15	24942218	25083931	protein_coding
ENSRNOG00000021856	3.414	Lat2	12	25119355	25125749	protein_coding
ENSRNOG00000005533	-2.7045	LOC686013	19	25123724	25127145	protein_coding
ENSRNOG00000050672	5.1914	Syna	12	25161130	25168182	protein_coding
ENSRNOG00000018003	6.3597	F2rl1	2	25222328	25235275	protein_coding
ENSRNOG00000021611	3.8573	Clip2	12	25173005	25237009	protein_coding
ENSRNOG00000006741	3.2994	Podnl1	19	25239674	25246525	protein_coding
ENSRNOG00000029939	2.0912	Gypc	18	25312387	25344614	protein_coding
ENSRNOG00000015160	9.3484	Gem	5	25349928	25353661	protein_coding
ENSRNOG00000000017	3.4738	Steap1	4	25435873	25446461	protein_coding
ENSRNOG00000001480	4.2572	Ncf1	12	25497104	25506300	protein_coding
ENSRNOG00000001484	-3.4574	Gatsl2	12	25601404	25638797	protein_coding
ENSRNOG00000016181	-6.0281	Tbx20	8	25850962	25904570	protein_coding
ENSRNOG00000020468	-2.088	Stard4	18	25984638	25997555	protein_coding
ENSRNOG00000003279	-2.9897	Syce2	19	25983169	26001317	protein_coding
ENSRNOG00000023830	2.0019	Dnase2	19	26022849	26025532	protein_coding
ENSRNOG00000042838	3.5507	Junb	19	26092974	26094756	protein_coding
ENSRNOG00000055076	2.8687	AABR07025023.1	16	26080258	26098379	lincRNA
ENSRNOG00000048043	3.1462	F2r	2	26118760	26135340	protein_coding
ENSRNOG00000020467	-11.9911	Nrep	18	26185259	26211445	protein_coding
ENSRNOG00000003956	-2.8005	Arhgap6	X	26315878	26376467	protein_coding
ENSRNOG00000008586	-2.5876	Aldh1l2	7	26375866	26425108	protein_coding
ENSRNOG00000016242	-2.0315	Fzd1	4	26470864	26475262	protein_coding
ENSRNOG00000000378	-5.1176	Ctnna3	20	26516836	26589209	protein_coding
ENSRNOG00000026050	7.1612	Epb41l4a	18	26570647	26658892	protein_coding
ENSRNOG00000002791	5.6229	Bcl2	13	26605426	26769374	protein_coding
ENSRNOG00000025726	-4.2979	Prr30	6	26780352	26782864	protein_coding
ENSRNOG00000025689	-3.1293	Abhd1	6	26784058	26792808	protein_coding
ENSRNOG00000012543	5.6766	Mcm3	9	26914057	26932201	protein_coding
ENSRNOG00000012830	13.6153	Paqr8	9	27034022	27051002	protein_coding
ENSRNOG00000000383	6.8773	Mypn	20	26988774	27074138	protein_coding
ENSRNOG00000020167	2.7148	Reep5	18	27128464	27159693	protein_coding
ENSRNOG00000009790	-8.0705	Kcnk3	6	27151612	27190132	protein_coding
ENSRNOG00000060281	-2.1059	AABR07031691.1	18	27205850	27206777	protein_coding
ENSRNOG00000052150	27.8535	LOC102549948	9	27210509	27213172	lincRNA
ENSRNOG00000000387	-2.1086	Slc25a16	20	27254984	27308069	protein_coding
ENSRNOG00000056847	7.5596	Gsta3	9	27402381	27417023	protein_coding
ENSRNOG00000020309	4.36	Gfra3	18	27491845	27520295	protein_coding
ENSRNOG00000051410	-3.0006	AABR07043347.1	19	27603307	27604497	protein_coding
ENSRNOG00000019422	5.2457	Egr1	18	27657628	27661429	protein_coding
ENSRNOG00000037757	6.7557	Fam26f	20	27681036	27682861	protein_coding
ENSRNOG00000008980	-3.0304	Rbm48	4	27698323	27708743	protein_coding
ENSRNOG00000055451	-3.0577	Gcnt4	2	27713880	27780119	protein_coding
ENSRNOG00000007561	2.7436	Glb1l2	8	27807301	27852996	protein_coding
ENSRNOG00000002396	3.5762	Serpinb8	13	27889345	27914006	protein_coding
ENSRNOG00000051860	-2.6464	LOC103693457	15	28028521	28035389	protein_coding
ENSRNOG00000016541	5.99	Enc1	2	28049217	28061029	protein_coding
ENSRNOG00000053633	13.2697	LOC103690354	15	28074953	28075411	protein_coding
ENSRNOG00000052100	-10.0893	Eddm3b	15	28090836	28092023	protein_coding
ENSRNOG00000025562	-6.306	Ang2	15	28103703	28104206	protein_coding
ENSRNOG00000004302	-2.0007	Pah	7	28066635	28129769	protein_coding
ENSRNOG00000000137	3.6375	Ly86	17	28104589	28191436	protein_coding
ENSRNOG00000028598	-4.7296	Edar	20	28179140	28263037	protein_coding
ENSRNOG00000053598	4.334	AABR07007789.1	2	28263976	28282979	lincRNA
ENSRNOG00000052444	2.954	RGD1563091	4	28305002	28310178	protein_coding
ENSRNOG00000039500	-2.6166	Rnase13	15	28323046	28323507	protein_coding
ENSRNOG00000012686	-2.6356	Pomc	6	28382962	28388967	protein_coding
ENSRNOG00000039596	-2.9497	Prob1	18	28441827	28444880	protein_coding
ENSRNOG00000012950	8.6003	Efr3b	6	28393016	28464118	protein_coding
ENSRNOG00000039593	2.8114	Ecscr	18	28506934	28516209	protein_coding
ENSRNOG00000042137	2.4916	Tmem173	18	28529576	28535828	protein_coding
ENSRNOG00000029993	-2.5044	Kynu	3	28416954	28566928	protein_coding
ENSRNOG00000047931	4.0467	Tmsb4x	X	28593405	28595395	protein_coding
ENSRNOG00000007426	-2.3424	Tmem64	5	28850950	28867227	protein_coding
ENSRNOG00000038916	3.051	Dram1	7	28898649	28932641	protein_coding
ENSRNOG00000005270	-4.1128	Sycp3	7	29029263	29044251	protein_coding
ENSRNOG00000058271	-2.3967	Chpt1	7	29043916	29070928	protein_coding
ENSRNOG00000005720	3.0143	Spic	7	29225727	29233392	protein_coding
ENSRNOG00000060087	-3.7879	Adra1b	10	29392762	29450644	protein_coding
ENSRNOG00000005371	-2.5112	Klhl29	6	29178858	29483460	protein_coding
ENSRNOG00000060829	-4.1684	AC125248.1	18	29535280	29543121	lincRNA
ENSRNOG00000052925	3.4666	NEWGENE_621351	4	29529854	29564768	protein_coding
ENSRNOG00000008236	-2.8458	Decr1	5	29573898	29601748	protein_coding
ENSRNOG00000008580	-2.402	Nbn	5	29622281	29656864	protein_coding
ENSRNOG00000061544	-2.4147	Spock2	20	29655226	29677926	protein_coding
ENSRNOG00000000572	-2.6962	Chst3	20	29731816	29738506	protein_coding
ENSRNOG00000017428	4.3558	Map1b	2	29675391	29768750	protein_coding
ENSRNOG00000029038	2.0882	Gemin8	X	29806606	29825439	protein_coding
ENSRNOG00000000569	2.7754	MGC112715	20	29897594	29919998	protein_coding
ENSRNOG00000042384	-2.4505	Kctd7	12	30024081	30033357	protein_coding
ENSRNOG00000023720	-10.8938	Ntm	8	30039408	30222036	protein_coding
ENSRNOG00000008869	3.9357	Ppp1r9a	4	29978739	30241911	protein_coding
ENSRNOG00000007581	-6.0303	Slc17a8	7	30216104	30274984	protein_coding
ENSRNOG00000008902	-2.0404	Pon1	4	30249742	30276372	protein_coding
ENSRNOG00000053790	-2.8775	AABR07036007.1	12	30441055	30444565	protein_coding
ENSRNOG00000033693	3.2178	Naip6	2	30376419	30458542	protein_coding
ENSRNOG00000009565	-5.5774	Pdk4	4	30546664	30556814	protein_coding
ENSRNOG00000033763	-3.9584	RGD1307537	17	30623526	30661690	protein_coding
ENSRNOG00000016672	-5.0642	Fam217a	17	30670171	30676260	protein_coding
ENSRNOG00000026880	-2.3771	Usp38	19	30668602	30699859	protein_coding
ENSRNOG00000011568	-3.4131	Rspo3	1	30681681	30766860	protein_coding
ENSRNOG00000005450	-2.3874	Lsm11	10	31028697	31041626	protein_coding
ENSRNOG00000028670	6.7874	RGD1562726	11	31223074	31238026	protein_coding
ENSRNOG00000042980	4.0364	Adam19	10	31146107	31240582	protein_coding
ENSRNOG00000051922	4.857	Samd9l	4	31229913	31299132	protein_coding
ENSRNOG00000017210	-2.7205	Slc22a23	17	31236015	31403685	protein_coding
ENSRNOG00000047213	2.6878	Gnpda1	18	31479117	31487671	protein_coding
ENSRNOG00000028638	2.4	Il10rb	11	31560530	31582457	protein_coding
ENSRNOG00000018268	-19.2519	Hhip	19	31524671	31614246	protein_coding
ENSRNOG00000002032	2.6458	Ifngr2	11	31694339	31712611	protein_coding
ENSRNOG00000009957	-2.4897	Slc25a13	4	31608269	31730386	protein_coding
ENSRNOG00000008022	2.4932	Apaf1	7	31699885	31784192	protein_coding
ENSRNOG00000005708	-4.5004	Mmp16	5	31568419	31810484	protein_coding
ENSRNOG00000003587	2.0437	Figf	X	31816436	31851715	protein_coding
ENSRNOG00000003674	2.2722	Pir	X	31852323	31968152	protein_coding
ENSRNOG00000031665	-3.1333	Ace2	X	32049931	32096016	protein_coding
ENSRNOG00000000394	2.0584	Srgn	20	32120320	32139789	protein_coding
ENSRNOG00000005903	3.5043	St14	8	32240133	32280869	protein_coding
ENSRNOG00000017302	-6.3573	Slc6a3	1	32321580	32363983	protein_coding
ENSRNOG00000017930	2.8584	Lpcat1	1	32379432	32429917	protein_coding
ENSRNOG00000004120	3.4173	RGD1565844	X	32495809	32496549	protein_coding
ENSRNOG00000011283	-2.7508	Sdhaf3	4	32495321	32558798	protein_coding
ENSRNOG00000033772	6.7484	Serpinb9	17	32650441	32661865	protein_coding
ENSRNOG00000011775	-3.3918	Mfap3l	16	32738265	32753278	protein_coding
ENSRNOG00000010266	3.1785	Cd180	2	32820322	32833125	protein_coding
ENSRNOG00000016581	2.5979	Serpinb1a	17	32904119	32911495	protein_coding
ENSRNOG00000001704	4.0513	Runx1	11	32769165	33003021	protein_coding
ENSRNOG00000011646	2.7004	Rem2	15	33121273	33125752	protein_coding
ENSRNOG00000000406	12.362	Ros1	20	33100191	33323367	protein_coding
ENSRNOG00000014311	2.7444	Slc7a8	15	33369216	33428973	protein_coding
ENSRNOG00000014904	-4.1347	Ppp1r3e	15	33535986	33537146	protein_coding
ENSRNOG00000042029	3.6971	Efs	15	33578381	33589522	protein_coding
ENSRNOG00000021403	2.0878	Rhob	6	33689127	33691301	protein_coding
ENSRNOG00000007546	3.1979	Asns	4	33743364	33761163	protein_coding
ENSRNOG00000006926	-3.2537	Atp6v0d2	5	33843519	33892462	protein_coding
ENSRNOG00000033609	-2.3455	Irx1	1	33910912	33916741	protein_coding
ENSRNOG00000017605	4.0214	Gmds	17	33408722	33938085	protein_coding
ENSRNOG00000056141	-2.2173	Matn3	6	34071428	34091048	protein_coding
ENSRNOG00000001691	-2.6151	Cldn14	11	34132581	34142753	protein_coding
ENSRNOG00000031138	2.1468	Irgm	10	34213936	34221928	protein_coding
ENSRNOG00000032396	2.0196	RGD1559575	10	34232615	34242985	protein_coding
ENSRNOG00000019246	2.0009	Psme2	15	34265557	34269851	protein_coding
ENSRNOG00000002470	7.3259	Ifi47	10	34277993	34285623	protein_coding
ENSRNOG00000057175	-9.0537	AABR07056638.1	7	34321780	34325407	lincRNA
ENSRNOG00000004502	-7.0408	Hal	7	34326087	34356413	protein_coding
ENSRNOG00000005266	-2.9465	Amdhd1	7	34361633	34406318	protein_coding
ENSRNOG00000020401	2.3304	Adcy4	15	34453915	34469746	protein_coding
ENSRNOG00000020465	4.621	Ripk3	15	34470796	34479741	protein_coding
ENSRNOG00000002216	4.0668	Srd5a3	14	34556220	34570356	protein_coding
ENSRNOG00000049096	10.6148	Mcpt8l2	15	34622123	34625121	protein_coding
ENSRNOG00000008628	5.0497	Ica1	4	34635506	34780193	protein_coding
ENSRNOG00000054515	3.7293	Fgd6	7	34952011	35063929	protein_coding
ENSRNOG00000002810	2.6261	Gfpt2	10	35279236	35325508	protein_coding
ENSRNOG00000060237	37.1705	Inhbb	13	35436532	35442222	protein_coding
ENSRNOG00000002440	2.4072	Ralb	13	35494721	35511020	protein_coding
ENSRNOG00000002244	-2.9003	Pdgfra	14	35527927	35581031	protein_coding
ENSRNOG00000003147	2.0889	Sqstm1	10	35704730	35716294	protein_coding
ENSRNOG00000052827	-7.4716	AABR07052085.2	3	35804705	35808378	lincRNA
ENSRNOG00000011271	-3.5546	Mcc	18	35683185	35817127	protein_coding
ENSRNOG00000018346	-2.3839	Agtr1a	17	35907108	35958077	protein_coding
ENSRNOG00000012037	2.2768	Galnt7	16	35934970	36062719	protein_coding
ENSRNOG00000049766	3.7482	Sctr	13	36039283	36090530	protein_coding
ENSRNOG00000054049	-2.059	Prelid2	18	36194778	36285444	protein_coding
ENSRNOG00000021420	-3.2868	Tirap	8	36385353	36388224	protein_coding
ENSRNOG00000052518	-2.6978	AABR07025387.1	16	36374593	36388331	lincRNA
ENSRNOG00000030750	-2.4925	Zfp2	10	36388137	36402619	protein_coding
ENSRNOG00000008965	-6.6432	AC124896.1	7	36495480	36499784	protein_coding
ENSRNOG00000002097	11.0941	Rasl11b	14	36550340	36554580	protein_coding
ENSRNOG00000000967	3.3811	Aacs	12	36512393	36555694	protein_coding
ENSRNOG00000028238	14.8745	Sh3bgr	11	36555416	36579535	protein_coding
ENSRNOG00000022555	-3.0984	LOC497899	10	36709018	36716601	protein_coding
ENSRNOG00000012980	-2.1116	Hyls1	8	36763481	36764422	protein_coding
ENSRNOG00000051196	2.8753	Parp4	15	36809361	36911165	protein_coding
ENSRNOG00000004667	-2.3076	Gen1	6	36910675	36940868	protein_coding
ENSRNOG00000051238	-2.5829	Mphosph8	15	36918843	36946708	protein_coding
ENSRNOG00000001004	2.078	Ncor2	12	36871999	37033701	protein_coding
ENSRNOG00000045965	3.7712	N4bp3	10	37089940	37099004	protein_coding
ENSRNOG00000014257	-2.5788	Ces4a	19	37090056	37107872	protein_coding
ENSRNOG00000002135	3.4304	Sgcb	14	37113210	37128737	protein_coding
ENSRNOG00000004419	-3.3405	Trappc2b	10	37130499	37130921	protein_coding
ENSRNOG00000010502	-2.2658	Fbxo8	16	37131345	37177033	protein_coding
ENSRNOG00000010566	-2.1036	Cep44	16	37177443	37196784	protein_coding
ENSRNOG00000015253	-2.6685	Hsf4	19	37226186	37231912	protein_coding
ENSRNOG00000015588	7.8599	Nol3	19	37235001	37236649	protein_coding
ENSRNOG00000004820	-2.0482	Sar1b	10	37215937	37245658	protein_coding
ENSRNOG00000025231	-2.2248	Lrrc29	19	37266783	37281933	protein_coding
ENSRNOG00000002478	-3.9617	Insig2	13	37266312	37287458	protein_coding
ENSRNOG00000008855	2.2098	Gjb2	15	37377316	37383277	protein_coding
ENSRNOG00000047150	-5.1855	LOC100912026	8	37446784	37450340	protein_coding
ENSRNOG00000012205	-13.596	Lgsn	9	37462693	37490108	protein_coding
ENSRNOG00000049910	-4.7785	LOC688335	8	37557067	37558457	protein_coding
ENSRNOG00000006632	2.0369	Rps6ka3	X	37469937	37575624	protein_coding
ENSRNOG00000008989	2.1099	Cryl1	15	37543727	37663584	protein_coding
ENSRNOG00000052758	2.1547	Fam49a	6	37555182	37665064	protein_coding
ENSRNOG00000050232	-2.458	LOC680406	8	37702231	37705044	protein_coding
ENSRNOG00000042308	-2.7201	LOC680200	1	37802592	37818879	protein_coding
ENSRNOG00000019494	4.807	Psmb10	19	37909546	37912027	protein_coding
ENSRNOG00000016462	-2.0298	Zfp87	1	37928102	37932084	protein_coding
ENSRNOG00000049259	-2.0554	LOC102549842	1	37896780	37957412	protein_coding
ENSRNOG00000001091	2.1808	Hip1r	12	38024519	38053085	protein_coding
ENSRNOG00000019159	-9.9086	Jakmip2	18	37869289	38088457	protein_coding
ENSRNOG00000058251	-6.9828	AABR07069728.1	8	38128673	38130535	lincRNA
ENSRNOG00000026661	-11.2364	Hcar1	12	38144855	38146271	protein_coding
ENSRNOG00000043131	-84.9677	LOC100360095	8	38150659	38154344	protein_coding
ENSRNOG00000019943	2.2145	Slc7a6	19	38162515	38179149	protein_coding
ENSRNOG00000004322	2.7947	Sh3kbp1	X	37790586	38196204	protein_coding
ENSRNOG00000051372	6.3052	Mycn	6	38222555	38228379	protein_coding
ENSRNOG00000061921	2.8061	AABR07018064.1	15	38337990	38340923	lincRNA
ENSRNOG00000058081	-14.8414	AABR07069733.1	8	38418274	38422399	lincRNA
ENSRNOG00000012772	5.5746	Nqo1	19	38422164	38437180	protein_coding
ENSRNOG00000002312	2.3312	Atp10d	14	38477330	38575785	protein_coding
ENSRNOG00000046353	-2.3271	LOC501406	1	38582629	38586563	protein_coding
ENSRNOG00000020129	2.7194	Cdh3	19	38669230	38719677	protein_coding
ENSRNOG00000020151	2.8022	Cdh1	19	38768467	38838395	protein_coding
ENSRNOG00000007462	2.4445	Sept8	10	38877422	38906482	protein_coding
ENSRNOG00000007515	2.6914	Kif3a	10	38918748	38952785	protein_coding
ENSRNOG00000030151	-3.6547	Thsd7a	4	38664066	39102807	protein_coding
ENSRNOG00000008144	4.1805	Irf1	10	39109522	39116531	protein_coding
ENSRNOG00000020344	-2.2732	Sntb2	19	39126589	39209152	protein_coding
ENSRNOG00000008432	-2.1075	Slc22a5	10	39201107	39323853	protein_coding
ENSRNOG00000050794	4.457	Pdlim4	10	39390581	39405311	protein_coding
ENSRNOG00000009968	-2.0834	Ercc8	2	39434634	39472017	protein_coding
ENSRNOG00000016675	-4.1955	Kcnn2	18	39335377	39479257	protein_coding
ENSRNOG00000048226	2.4532	Hmgn1	11	39482408	39488326	protein_coding
ENSRNOG00000006206	-2.2291	Tmem106b	4	39517548	39535169	protein_coding
ENSRNOG00000001270	7.5281	Hvcn1	12	39822637	39850567	protein_coding
ENSRNOG00000033217	2.4994	Esam	8	39997875	40008809	protein_coding
ENSRNOG00000042449	2.1675	Cdc42se2	10	40054400	40122915	protein_coding
ENSRNOG00000006973	-2.0555	RGD1307947	7	40304988	40316532	protein_coding
ENSRNOG00000021370	3.9438	Ccdc69	10	40392460	40419054	protein_coding
ENSRNOG00000021310	4.7778	Slc36a3	10	40462701	40489808	protein_coding
ENSRNOG00000016011	2.844	Plekhg1	1	40389638	40520447	protein_coding
ENSRNOG00000001351	2.4068	Trafd1	12	40695520	40709462	protein_coding
ENSRNOG00000057356	8.243	AABR07072112.1	10	40707122	40710894	lincRNA
ENSRNOG00000000158	-2.8833	Cdo1	18	40701984	40716686	protein_coding
ENSRNOG00000019582	4.3264	Mthfd1l	1	40529045	40719391	protein_coding
ENSRNOG00000000814	-5.0186	Fabp7	20	40769586	40773349	protein_coding
ENSRNOG00000000547	-2.099	Tspyl4	20	41100071	41102056	protein_coding
ENSRNOG00000011688	3.9931	Neil3	16	41079444	41138505	protein_coding
ENSRNOG00000001374	5.5306	Rasal1	12	41416218	41448668	protein_coding
ENSRNOG00000042536	-2.9586	Pde4d	2	40554146	41464264	protein_coding
ENSRNOG00000047236	-6.9581	AABR07008066.2	2	41467064	41467252	protein_coding
ENSRNOG00000001378	3.6276	Iqcd	12	41490801	41497610	protein_coding
ENSRNOG00000019358	-3.2128	Esr1	1	41192824	41594796	protein_coding
ENSRNOG00000055166	-3.3479	Rn50_1_0430.2	1	41594112	41594799	lincRNA
ENSRNOG00000001388	-9.9226	Sds	12	41620393	41627741	protein_coding
ENSRNOG00000014653	3.0494	Arl11	15	41643541	41645685	protein_coding
ENSRNOG00000051743	-8.073	AABR07043822.1	19	41654261	41655649	lincRNA
ENSRNOG00000047843	-9.2148	LOC680367	8	41701850	41702599	protein_coding
ENSRNOG00000014945	2.038	Kpna3	15	41698281	41770112	protein_coding
ENSRNOG00000026989	2.4292	Gapt	2	41869556	41871858	protein_coding
ENSRNOG00000052310	-7.9871	Pkd1l3	19	41989650	42054018	protein_coding
ENSRNOG00000014964	2.1138	Hp	19	42097995	42100804	protein_coding
ENSRNOG00000025670	-2.2155	Shisa3	14	42216654	42221225	protein_coding
ENSRNOG00000003453	3.3726	Lypd1	13	42219887	42263024	protein_coding
ENSRNOG00000053787	-2.1087	Mdfic	4	42202838	42282496	protein_coding
ENSRNOG00000005126	5.3381	Pqlc3	6	42290680	42302254	protein_coding
ENSRNOG00000024338	8.0211	LOC690276	6	42306788	42312935	protein_coding
ENSRNOG00000016177	16.9666	Scara3	15	42605473	42638392	protein_coding
ENSRNOG00000016460	2.8263	Clu	15	42640146	42665857	protein_coding
ENSRNOG00000016648	-3.5973	Gulo	15	42671203	42693694	protein_coding
ENSRNOG00000017286	-4.1173	Ephx2	15	42757235	42794279	protein_coding
ENSRNOG00000017424	-7.7424	Chrna2	15	42808897	42825179	protein_coding
ENSRNOG00000015366	23.0694	Neurl3	9	42831742	42839837	protein_coding
ENSRNOG00000005424	2.1875	Odc1	6	42852683	42859927	protein_coding
ENSRNOG00000015382	2.5036	Arid5a	9	42871950	42884855	protein_coding
ENSRNOG00000027839	3.4174	Ptk2b	15	42827310	42947656	protein_coding
ENSRNOG00000000579	2.2569	Marcks	20	42966140	42971838	protein_coding
ENSRNOG00000052394	-2.7389	AC141136.1	11	43028587	43043248	lincRNA
ENSRNOG00000001679	-4.3867	Gabrr3	11	43046987	43099412	protein_coding
ENSRNOG00000002343	6.1019	Uchl1	14	43133218	43143973	protein_coding
ENSRNOG00000016576	3.4549	Lrrc16a	17	43050789	43339403	protein_coding
ENSRNOG00000016995	2.2183	Zap70	9	43331155	43353113	protein_coding
ENSRNOG00000013177	2.2399	LOC100912399	2	43329516	43393207	protein_coding
ENSRNOG00000009625	2.3305	Dpysl2	15	43477629	43542939	protein_coding
ENSRNOG00000032745	2.4619	Slc17a3	17	43518655	43543185	protein_coding
ENSRNOG00000017180	-3.1366	Slc17a2	17	43567528	43584152	protein_coding
ENSRNOG00000003782	3.211	Acot9	X	43543070	43592200	protein_coding
ENSRNOG00000003809	2.369	Sat1	X	43625169	43629765	protein_coding
ENSRNOG00000045644	-6.2949	LOC684762	17	43807130	43807540	protein_coding
ENSRNOG00000019059	-2.9062	Zfp1	19	43882249	43885837	protein_coding
ENSRNOG00000050275	8.1822	LOC100912399	2	43938508	43999107	protein_coding
ENSRNOG00000058932	2.1378	Zfp202	8	44047592	44068003	protein_coding
ENSRNOG00000003769	-2.1909	Tmem163	13	44166306	44345735	protein_coding
ENSRNOG00000051952	5.5616	Tes	4	44321883	44360405	protein_coding
ENSRNOG00000001130	-8.2378	Nos1	12	44213943	44520341	protein_coding
ENSRNOG00000000596	2.4393	Fyn	20	44436403	44630317	protein_coding
ENSRNOG00000026136	2.3669	Tnfaip8	18	44716226	44779914	protein_coding
ENSRNOG00000028630	-2.2965	Ksr2	12	44536293	44911147	protein_coding
ENSRNOG00000042918	-2.1135	RGD1304770	20	45015855	45024315	protein_coding
ENSRNOG00000038722	4.0702	Tlr10	14	45062662	45081991	protein_coding
ENSRNOG00000001645	3.2478	Filip1l	11	45039461	45124423	protein_coding
ENSRNOG00000000588	-2.447	Slc16a10	20	45143453	45260119	protein_coding
ENSRNOG00000003866	2.0427	Cxcr4	13	45314933	45318878	protein_coding
ENSRNOG00000060486	-4.0991	Ptges3l1	X	45410546	45419817	protein_coding
ENSRNOG00000026157	-2.0445	RGD1562200	X	45519228	45522665	protein_coding
ENSRNOG00000009440	-3.1829	Gucy1b2	15	45479658	45550285	protein_coding
ENSRNOG00000007690	2.5924	Cmpk2	6	45683234	45694822	protein_coding
ENSRNOG00000003170	2.6872	Nlrp3	10	45893018	45918254	protein_coding
ENSRNOG00000031097	-2.2243	Syce1l	19	45946236	45956844	protein_coding
ENSRNOG00000054964	9.3758	Aoah	17	45872414	46115004	protein_coding
ENSRNOG00000021657	3.64	Pld6	10	46142801	46145548	protein_coding
ENSRNOG00000019744	-2.084	Prr16	18	46148849	46151627	protein_coding
ENSRNOG00000051837	-10.4362	Nwd2	14	46136786	46153212	protein_coding
ENSRNOG00000056778	-3.3655	AABR07015040.1	14	46286197	46287505	lincRNA
ENSRNOG00000054936	-6.7333	AABR07045400.1	20	46316613	46322813	lincRNA
ENSRNOG00000001142	-2.0257	Prkab1	12	46316236	46326790	protein_coding
ENSRNOG00000003348	-2.5359	Rasd1	10	46330368	46332172	protein_coding
ENSRNOG00000010331	2.186	Ctsb	15	46316741	46337612	protein_coding
ENSRNOG00000001627	-2.6396	Abi3bp	11	46208075	46369577	protein_coding
ENSRNOG00000007012	5.5284	Ly75	3	46365165	46457201	protein_coding
ENSRNOG00000011976	-2.8557	Nudt7	19	46455784	46470046	protein_coding
ENSRNOG00000001143	-2.2798	Cit	12	46334665	46494174	protein_coding
ENSRNOG00000059487	-3.8644	AABR07045405.1	20	46519431	46519664	protein_coding
ENSRNOG00000011631	12.701	Fst	2	46538700	46544457	protein_coding
ENSRNOG00000056955	2.0576	Ccdc64	12	46615649	46703287	protein_coding
ENSRNOG00000012030	-2.3075	Wwox	19	46761570	46771478	protein_coding
ENSRNOG00000014013	2.0929	Map4k4	9	46657575	46782545	protein_coding
ENSRNOG00000059705	3.1581	Elmo1	17	46353330	46794845	protein_coding
ENSRNOG00000001156	6.3065	Msi1	12	46895447	46920952	protein_coding
ENSRNOG00000017114	5.9217	Synj2	1	46835971	46932529	protein_coding
ENSRNOG00000058111	8.8826	Itga2	2	47000323	47096961	protein_coding
ENSRNOG00000011634	-3.1635	Xkr6	15	46784963	47173335	protein_coding
ENSRNOG00000014835	4.3723	Il1rl1	9	47134034	47182170	protein_coding
ENSRNOG00000013215	2.7857	Dctd	16	47177145	47208110	protein_coding
ENSRNOG00000001173	-2.265	Cabp1	12	47179664	47209784	protein_coding
ENSRNOG00000018207	2.9876	Dynlt1	1	47206895	47213749	protein_coding
ENSRNOG00000015027	3.3698	Il18r1	9	47185443	47219175	protein_coding
ENSRNOG00000018524	2.8653	Ezr	1	47287874	47331412	protein_coding
ENSRNOG00000060141	6.3624	Epdr1	17	47397558	47422182	protein_coding
ENSRNOG00000025704	-3.0808	Yod1	13	47440803	47443188	protein_coding
ENSRNOG00000028814	3.9117	Oasl2	12	47469598	47482961	protein_coding
ENSRNOG00000004393	17.6553	Fcamr	13	47539231	47552848	protein_coding
ENSRNOG00000038055	-5.8233	Slc47a2	10	47588497	47630799	protein_coding
ENSRNOG00000030210	9.7881	Fndc1	1	47605262	47687504	protein_coding
ENSRNOG00000001195	3.9503	Trpv4	12	47698947	47737902	protein_coding
ENSRNOG00000001198	-6.0342	Fam222a	12	47748165	47793534	protein_coding
ENSRNOG00000008299	-5.0289	Dcdc2c	6	47774060	47848075	protein_coding
ENSRNOG00000060550	2.4869	Epn2	10	47795524	47857326	protein_coding
ENSRNOG00000008373	-9.8701	Colec11	6	47857771	47890033	protein_coding
ENSRNOG00000019048	2.0131	Sod2	1	47914759	47921587	protein_coding
ENSRNOG00000002599	2.0486	Grap	10	47930633	47949773	protein_coding
ENSRNOG00000047191	-5.4407	Myo1h	12	48011100	48048540	protein_coding
ENSRNOG00000025100	4.102	Ikbke	13	48031410	48056394	protein_coding
ENSRNOG00000023140	-2.1718	Pnldc1	1	48039909	48058400	protein_coding
ENSRNOG00000000658	5.9967	Acacb	12	48127149	48238887	protein_coding
ENSRNOG00000046505	-2.1715	Bend3	20	48248455	48268147	protein_coding
ENSRNOG00000000321	2.1268	Cd24	20	48335540	48340846	protein_coding
ENSRNOG00000017416	4.0621	Ppic	18	48372041	48384645	protein_coding
ENSRNOG00000006604	11.7583	Thy1	8	48382121	48386935	protein_coding
ENSRNOG00000007755	-3.2175	Pm20d2	5	48420302	48436531	protein_coding
ENSRNOG00000050847	-2.1689	AABR07027902.1	17	48436720	48459292	protein_coding
ENSRNOG00000007726	4.1544	Mcam	8	48472824	48481001	protein_coding
ENSRNOG00000039754	2.6362	Rab7b	13	48455923	48482138	protein_coding
ENSRNOG00000002970	-2.9634	Zswim7	10	48587119	48599208	protein_coding
ENSRNOG00000011361	-2.942	Slc37a4	8	48716939	48723024	protein_coding
ENSRNOG00000012137	-2.0042	Ccdc84	8	48729835	48736506	protein_coding
ENSRNOG00000003086	-2.1028	Cenpv	10	48846728	48860902	protein_coding
ENSRNOG00000003104	4.0774	Trpv2	10	48903540	48925030	protein_coding
ENSRNOG00000010633	-3.512	Acsl1	16	48937456	49003246	protein_coding
ENSRNOG00000026985	2.1526	Phldb1	8	48997184	49045154	protein_coding
ENSRNOG00000014218	-3.2345	Tmem25	8	49100759	49106177	protein_coding
ENSRNOG00000014700	-3.0434	Ttc36	8	49106374	49109981	protein_coding
ENSRNOG00000054453	-75.3767	AABR07072511.1	16	49163529	49167325	lincRNA
ENSRNOG00000010785	-9.0213	Helt	16	49185560	49187293	protein_coding
ENSRNOG00000010830	3.5601	Slc25a4	16	49266903	49270698	protein_coding
ENSRNOG00000015945	5.4063	Cd3g	8	49274960	49280901	protein_coding
ENSRNOG00000015994	4.093	Cd3d	8	49282460	49287110	protein_coding
ENSRNOG00000016085	-2.4789	Mpzl2	8	49342067	49353080	protein_coding
ENSRNOG00000034030	-3.2267	AC130162.1	16	49293243	49398188	protein_coding
ENSRNOG00000026702	2.4135	Amica1	8	49378644	49410088	protein_coding
ENSRNOG00000060349	2.2052	Fam3c	4	49387989	49439867	protein_coding
ENSRNOG00000000323	2.4122	Prdm1	20	49464919	49556518	protein_coding
ENSRNOG00000016308	2.7862	Il10ra	8	49560035	49573742	protein_coding
ENSRNOG00000045626	-5.109	Pkd1l2	19	49535792	49623758	protein_coding
ENSRNOG00000004527	-3.7349	Lin7a	7	49385705	49656856	protein_coding
ENSRNOG00000012027	-6.2552	Bco1	19	49637016	49673808	protein_coding
ENSRNOG00000033321	2.2709	Hmgb2	11	49708407	49709039	protein_coding
ENSRNOG00000012671	-3.1707	Gan	19	49695579	49741965	protein_coding
ENSRNOG00000052551	2.5317	AABR07008256.1	2	49789991	49794041	lincRNA
ENSRNOG00000029938	2.2365	Pik3c2b	13	49850189	49911202	protein_coding
ENSRNOG00000016866	2.0818	Fhl2	9	49920854	49950093	protein_coding
ENSRNOG00000051986	2.4142	Plcg2	19	50045020	50173220	protein_coding
ENSRNOG00000039494	-2.2381	Aass	4	50152452	50200328	protein_coding
ENSRNOG00000017628	6.3137	Tagln	8	50222896	50231357	protein_coding
ENSRNOG00000030954	2.9349	Fat1	16	50372128	50501921	protein_coding
ENSRNOG00000002937	-3.7852	Ren	13	50502724	50514151	protein_coding
ENSRNOG00000045679	2.6885	Apoa1	8	50525091	50526875	protein_coding
ENSRNOG00000047503	-3.1027	Apoc3	8	50529318	50531498	protein_coding
ENSRNOG00000059084	-11.0122	AABR07073400.1	8	50538642	50539331	protein_coding
ENSRNOG00000055909	-7.9819	Apoa4	8	50537009	50539376	protein_coding
ENSRNOG00000006426	122.186	Syt1	7	50084060	50638798	protein_coding
ENSRNOG00000003120	-2.1878	Prelp	13	50749514	50761355	protein_coding
ENSRNOG00000003300	2.4643	Btg2	13	50913180	50916982	protein_coding
ENSRNOG00000027016	-2.5797	Cobll1	3	51137076	51297852	protein_coding
ENSRNOG00000038483	2.8345	Tnfrsf10b	15	51434096	51464215	protein_coding
ENSRNOG00000006365	-187.958	Asb15	4	51614676	51644492	protein_coding
ENSRNOG00000005038	6.6137	Ube2t	13	51795867	51801163	protein_coding
ENSRNOG00000002524	-2.4765	Gpr37	4	51822153	51844331	protein_coding
ENSRNOG00000014320	-3.7391	Inhba	17	51898217	51912496	protein_coding
ENSRNOG00000005807	3.4213	Ptpn7	13	51958834	51972777	protein_coding
ENSRNOG00000009832	2.0222	Slc39a14	15	51982982	52029816	protein_coding
ENSRNOG00000058847	7.1479	AABR07044001.4	19	52051267	52061809	lincRNA
ENSRNOG00000006330	2.7719	Elf3	13	52083859	52088780	protein_coding
ENSRNOG00000007369	6.6572	Shisa4	13	52193989	52197205	protein_coding
ENSRNOG00000011323	3.2964	Lgi3	15	52220578	52227706	protein_coding
ENSRNOG00000003736	2.0587	Col5a2	9	52092511	52238564	protein_coding
ENSRNOG00000015904	-6.8101	Wfdc1	19	52313795	52332697	protein_coding
ENSRNOG00000059640	-6.2222	Ccl28	2	52379341	52404246	protein_coding
ENSRNOG00000013922	2.2004	Dok2	15	52451161	52456409	protein_coding
ENSRNOG00000060742	-3.7692	AABR07029809.1	10	52478050	52483325	protein_coding
ENSRNOG00000016353	-28.7822	Nim1k	2	52448715	52492509	protein_coding
ENSRNOG00000016257	4.5721	Cotl1	19	52465087	52499433	protein_coding
ENSRNOG00000008937	3.0766	Csrp1	13	52553775	52575051	protein_coding
ENSRNOG00000048168	-2.3749	Gtpbp6	12	52637000	52640839	protein_coding
ENSRNOG00000010076	5.4824	Pkp1	13	52705174	52752997	protein_coding
ENSRNOG00000027730	-2.9951	Nxpe1	8	52751854	52763598	protein_coding
ENSRNOG00000050117	-8.963	LOC298111	5	52653327	52767592	protein_coding
ENSRNOG00000005918	-2.021	RGD1563941	8	52829085	52830609	protein_coding
ENSRNOG00000005930	-2.2126	Nnmt	8	52925175	52937972	protein_coding
ENSRNOG00000046231	2.333	Cacna1s	13	52889737	52964155	protein_coding
ENSRNOG00000049906	-3.2128	Foxf1	19	53012332	53016086	protein_coding
ENSRNOG00000039255	2.2563	Gpr31	1	53519829	53520788	protein_coding
ENSRNOG00000012375	3.1435	Inpp1	9	53546018	53574690	protein_coding
ENSRNOG00000001964	2.1821	Cd47	11	53514595	53575175	protein_coding
ENSRNOG00000008595	2.4414	Ttc12	8	53770681	53816447	protein_coding
ENSRNOG00000049695	3.8997	Myh2	10	53713938	53848347	protein_coding
ENSRNOG00000043094	2.5535	Oxct1	2	53859737	54007756	protein_coding
ENSRNOG00000010034	2.4213	Asah1	16	53998560	54040836	protein_coding
ENSRNOG00000010714	2.6498	Fgl1	16	54153054	54188181	protein_coding
ENSRNOG00000056246	2.0319	Gls	9	54212767	54284872	protein_coding
ENSRNOG00000034116	-2.3973	Gk	X	54227397	54303864	protein_coding
ENSRNOG00000017869	2.3454	Irf8	19	54314865	54336640	protein_coding
ENSRNOG00000026548	2.5268	Dhrs7c	10	54352270	54370653	protein_coding
ENSRNOG00000058209	-3.0296	AABR07063893.1	6	54438436	54443719	protein_coding
ENSRNOG00000003785	39.2129	Usp43	10	54406980	54467956	protein_coding
ENSRNOG00000014079	2.973	Stat1	9	54287541	54484533	protein_coding
ENSRNOG00000011016	-2.9597	Slc7a2	16	54460067	54513349	protein_coding
ENSRNOG00000018824	2.6226	Slc7a5	19	54693959	54722563	protein_coding
ENSRNOG00000048152	-2.2941	Myo1b	9	54558202	54766054	protein_coding
ENSRNOG00000049053	-4.5626	Glipr1l2	7	54795260	54823956	protein_coding
ENSRNOG00000011420	-6.3588	Mtmr7	16	54765325	54856225	protein_coding
ENSRNOG00000003947	-2.9432	Ntn1	10	54761871	54967585	protein_coding
ENSRNOG00000049470	-4.6866	Tex12	8	54992841	54994871	protein_coding
ENSRNOG00000022686	2.8203	Zdhhc2	16	54934056	55002322	protein_coding
ENSRNOG00000058327	-31.0108	AABR07052458.1	3	55012951	55025095	lincRNA
ENSRNOG00000023428	3.8478	Pik3r5	10	55013703	55080421	protein_coding
ENSRNOG00000012767	-2.277	Micu3	16	55045619	55132191	protein_coding
ENSRNOG00000000655	3.6822	Ptprc	13	55061562	55173692	protein_coding
ENSRNOG00000010524	2.4933	Cryab	8	55178289	55182545	protein_coding
ENSRNOG00000030962	-4.5773	RGD1564937	8	55191085	55194692	protein_coding
ENSRNOG00000016029	-2.3615	Rb1	15	55083140	55209342	protein_coding
ENSRNOG00000013014	4.2502	Cyba	19	55249616	55257876	protein_coding
ENSRNOG00000024595	-3.081	Cers6	3	55094637	55338445	protein_coding
ENSRNOG00000056786	2.455	Piezo1	19	55305496	55367353	protein_coding
ENSRNOG00000002886	5.6477	Myh10	10	55275411	55406732	protein_coding
ENSRNOG00000017170	-2.0328	Med4	15	55406543	55416815	protein_coding
ENSRNOG00000011228	2.8308	Layn	8	55447709	55467688	protein_coding
ENSRNOG00000005046	2.5419	Tspan13	6	55497658	55524436	protein_coding
ENSRNOG00000038957	42.336	RGD1305184	18	55666027	55667668	protein_coding
ENSRNOG00000016623	-3.3161	Tmeff2	9	55384100	55673829	protein_coding
ENSRNOG00000005770	-3.7692	Sostdc1	6	55812747	55817066	protein_coding
ENSRNOG00000013736	3.18	C9	2	55775274	55823826	protein_coding
ENSRNOG00000019181	2.4376	Synpo	18	55865467	55916220	protein_coding
ENSRNOG00000013886	2.7572	Fyb	2	55835151	55983804	protein_coding
ENSRNOG00000018735	5.5188	Cd74	18	56071478	56080849	protein_coding
ENSRNOG00000008098	-2.2894	Lrrc4	4	56110658	56114254	protein_coding
ENSRNOG00000033192	22.377	Osmr	2	56110777	56151531	protein_coding
ENSRNOG00000022921	2.8016	Dact2	1	56159426	56168351	protein_coding
ENSRNOG00000016920	3.4305	Spire2	19	56136904	56175500	protein_coding
ENSRNOG00000017209	4.2595	Tubb3	19	56220755	56229813	protein_coding
ENSRNOG00000011714	-2.0676	Sat2	10	56227692	56229850	protein_coding
ENSRNOG00000037563	3.6865	Cd68	10	56268720	56270640	protein_coding
ENSRNOG00000013061	3.7594	Tusc3	16	56247659	56396502	protein_coding
ENSRNOG00000014882	-2.4861	Fgf11	10	56403256	56409017	protein_coding
ENSRNOG00000015057	-2.0977	Tmem102	10	56410918	56412544	protein_coding
ENSRNOG00000018414	2.7302	Csf1r	18	56414488	56458300	protein_coding
ENSRNOG00000020032	6.9431	Impdh1	4	56478384	56493923	protein_coding
ENSRNOG00000015975	2.7891	LOC497940	10	56507553	56511583	protein_coding
ENSRNOG00000011137	-2.0559	Zbtb41	13	56513286	56537142	protein_coding
ENSRNOG00000017786	19.7736	Acta1	19	56674074	56677084	protein_coding
ENSRNOG00000006588	-2.5818	Meox2	6	56625650	56689238	protein_coding
ENSRNOG00000007100	6.4855	Ccdc136	4	56674832	56704549	protein_coding
ENSRNOG00000054086	-3.4244	Sp5	3	56766475	56769277	protein_coding
ENSRNOG00000018715	7.2282	Clec10a	10	56764927	56769457	protein_coding
ENSRNOG00000007437	2.4168	Irf5	4	56805132	56820543	protein_coding
ENSRNOG00000018785	-2.7545	Slc16a13	10	56827594	56831243	protein_coding
ENSRNOG00000025502	-6.1359	Arhgef37	18	56817988	56870839	protein_coding
ENSRNOG00000019695	9.2779	Il17b	18	57011575	57016009	protein_coding
ENSRNOG00000019643	8.2857	Pcyox1l	18	57021083	57031459	protein_coding
ENSRNOG00000026647	11.2143	Cxcl16	10	57060007	57064600	protein_coding
ENSRNOG00000019477	13.7358	Zmynd15	10	57064482	57071096	protein_coding
ENSRNOG00000014900	-3.7512	Crem	17	57031766	57090888	protein_coding
ENSRNOG00000003777	-3.1496	Chrne	10	57238946	57243435	protein_coding
ENSRNOG00000003975	2.2116	Pfn1	10	57273005	57275708	protein_coding
ENSRNOG00000010319	3.7438	Lcp1	15	57221292	57277811	protein_coding
ENSRNOG00000059984	-3.3247	Dll1	1	57318708	57327379	protein_coding
ENSRNOG00000037409	2.7454	Scimp	10	57415832	57436368	protein_coding
ENSRNOG00000043107	-2.9073	Abhd10	11	57486365	57498894	protein_coding
ENSRNOG00000019022	4.2082	Fam89a	19	57502308	57514896	protein_coding
ENSRNOG00000021493	-3.0824	Prdm9	1	57533577	57555048	protein_coding
ENSRNOG00000005278	-8.7489	Trhde	7	57253023	57679795	protein_coding
ENSRNOG00000009620	-2.6789	Cybrd1	3	57718364	57746097	protein_coding
ENSRNOG00000001052	-14.5093	Slc25a30	15	57813356	57834173	protein_coding
ENSRNOG00000023208	-2.0346	RGD1309821	5	57876498	57881944	protein_coding
ENSRNOG00000025115	-3.7718	Exph5	8	57886168	57962708	protein_coding
ENSRNOG00000047307	-2.4051	Cntfr	5	58041146	58078545	protein_coding
ENSRNOG00000059653	-2.023	Rpp25l	5	58096213	58097577	protein_coding
ENSRNOG00000015668	6.5275	Ccl19	5	58181026	58183017	protein_coding
ENSRNOG00000007862	-3.0224	Acat1	8	58166990	58195884	protein_coding
ENSRNOG00000003993	-3.1594	Thap2	7	58354582	58365313	protein_coding
ENSRNOG00000000129	29.8478	Phf24	5	58359498	58383070	protein_coding
ENSRNOG00000028652	-2.6303	Map10	19	58505811	58508603	protein_coding
ENSRNOG00000008040	11.7742	Fam64a	10	58613674	58618514	protein_coding
ENSRNOG00000024230	2.8474	Tnfaip8l3	8	58602127	58647933	protein_coding
ENSRNOG00000008237	2.2214	Unc13b	5	58505500	58715576	protein_coding
ENSRNOG00000021704	-2.5563	Atp8b5p	5	58752879	58831028	protein_coding
ENSRNOG00000004411	2.4492	Tspan8	7	58814805	58847563	protein_coding
ENSRNOG00000015157	3.2331	Smtnl2	10	58951842	58973020	protein_coding
ENSRNOG00000015210	26.6299	Ggt6	10	58995556	58998033	protein_coding
ENSRNOG00000016731	2.8308	Tpm2	5	59016622	59025631	protein_coding
ENSRNOG00000057040	2.6528	Spns2	10	59010428	59049482	protein_coding
ENSRNOG00000009170	-2.7174	Dmxl2	8	58932580	59077690	protein_coding
ENSRNOG00000031852	-2.5978	Lsamp	11	58803140	59110562	protein_coding
ENSRNOG00000059834	-16.8208	Cib2	8	59123079	59139946	protein_coding
ENSRNOG00000001514	5.4512	Cdca7	3	59153280	59163913	protein_coding
ENSRNOG00000022094	3.6553	Lacc1	15	59209829	59215803	protein_coding
ENSRNOG00000042404	5.8349	Ccdc122	15	59216705	59279967	protein_coding
ENSRNOG00000011253	12.5124	RGD1304810	16	59317699	59366824	protein_coding
ENSRNOG00000014838	3.5564	Glipr2	5	59416076	59446647	protein_coding
ENSRNOG00000003003	2.3989	Tbc1d19	14	59403865	59516911	protein_coding
ENSRNOG00000013610	-13.4263	Chrna5	8	59561817	59590172	protein_coding
ENSRNOG00000053706	-2.6881	Lonrf1	16	59564419	59593852	protein_coding
ENSRNOG00000046639	-2.1626	Itgae	10	59539405	59711874	protein_coding
ENSRNOG00000011407	2.2382	Pragmin	16	59666775	59721227	protein_coding
ENSRNOG00000019357	2.6676	Tax1bp3	10	59743563	59748061	protein_coding
ENSRNOG00000018305	-2.1624	St8sia3	18	59748444	59755226	protein_coding
ENSRNOG00000042605	2.5317	Fpr2	1	59800984	59802401	protein_coding
ENSRNOG00000042716	-3.7016	RGD1562699	18	59818241	59819113	protein_coding
ENSRNOG00000047817	-7.8489	Enox1	15	59678165	59884511	protein_coding
ENSRNOG00000004498	5.821	Scin	6	59976003	60054279	protein_coding
ENSRNOG00000018406	2.0357	Wipf1	3	60150021	60166013	protein_coding
ENSRNOG00000009471	4.0572	Epsti1	15	60084918	60190363	protein_coding
ENSRNOG00000005825	5.998	Lyz2	7	60335969	60341264	protein_coding
ENSRNOG00000027847	-2.6944	Nxpe2	8	60334597	60359440	protein_coding
ENSRNOG00000003251	-4.3607	B3galt2	13	60435946	60444957	protein_coding
ENSRNOG00000018063	-2.0089	Rad1	2	60461551	60469685	protein_coding
ENSRNOG00000034134	2.495	Cpm	7	60654350	60714620	protein_coding
ENSRNOG00000016413	2.8925	Pstpip1	8	60760078	60799361	protein_coding
ENSRNOG00000018662	-5.1384	Amacr	2	60949256	60961326	protein_coding
ENSRNOG00000003869	-4.7609	Sod3	14	60958592	60964324	protein_coding
ENSRNOG00000017421	-2.519	Alpk2	18	60960662	61057365	protein_coding
ENSRNOG00000002652	2.3665	Rap1gap2	10	61177936	61361250	protein_coding
ENSRNOG00000006368	-7.241	Lrrn3	6	61374328	61405195	protein_coding
ENSRNOG00000042826	-2.1521	Zfp52	1	61382118	61426320	protein_coding
ENSRNOG00000027756	-2.0393	RGD1560175	11	61432904	61499557	protein_coding
ENSRNOG00000053406	-2.0398	Gramd1c	11	61609370	61661057	protein_coding
ENSRNOG00000060348	-3.6718	Zdhhc23	11	61661724	61672850	protein_coding
ENSRNOG00000009513	2.3974	Akr1b1	4	61706864	61720956	protein_coding
ENSRNOG00000010966	2.7103	Itgb1	19	61677542	61725535	protein_coding
ENSRNOG00000060729	-2.1103	Qtrtd1	11	61761613	61777942	protein_coding
ENSRNOG00000024536	-6.5899	Ccbe1	18	61759289	61788863	protein_coding
ENSRNOG00000009734	5.1306	Akr1b10	4	61771970	61828657	protein_coding
ENSRNOG00000050067	-2.1832	LOC100364509	16	61873898	61874470	protein_coding
ENSRNOG00000009436	-8.1438	Hemgn	5	62005071	62025152	protein_coding
ENSRNOG00000003121	-2.0041	Rtn4rl1	10	62035866	62109078	protein_coding
ENSRNOG00000013101	2.8062	Pcdh8	15	62197060	62200837	protein_coding
ENSRNOG00000054008	2.1561	Scamp5	8	62220892	62248017	protein_coding
ENSRNOG00000061031	-2.2119	Fzd8	17	62262129	62265113	protein_coding
ENSRNOG00000026965	-2.0258	Tmem140	4	62380914	62391912	protein_coding
ENSRNOG00000056716	-2.3939	Zbtb20	11	62014925	62451184	protein_coding
ENSRNOG00000019500	96.0443	Cyp1a1	8	62472095	62478147	protein_coding
ENSRNOG00000026919	6.081	RGD1565367	4	62480600	62526724	protein_coding
ENSRNOG00000047327	-3.7239	Gramd1c	11	62584959	62634802	protein_coding
ENSRNOG00000014496	3.625	Coro6	10	62691953	62699723	protein_coding
ENSRNOG00000008099	3.32	Galnt12	5	62718787	62750145	protein_coding
ENSRNOG00000011184	-8.5624	Slc13a4	4	62797677	62840357	protein_coding
ENSRNOG00000011750	-10.274	Fam180a	4	62844971	62860446	protein_coding
ENSRNOG00000010440	8.3533	Gnal	18	62805410	62944630	protein_coding
ENSRNOG00000060381	6.2403	LOC100909752	5	62840360	62950240	protein_coding
ENSRNOG00000008680	4.1045	Loxl1	8	63067300	63092009	protein_coding
ENSRNOG00000018371	8.0283	Tubb6	18	63130542	63140181	protein_coding
ENSRNOG00000033608	10.442	Cd276	8	63318019	63350269	protein_coding
ENSRNOG00000023951	3.2156	Tbc1d30	7	63361696	63407241	protein_coding
ENSRNOG00000003784	-2.1016	Rilp	10	63659085	63662050	protein_coding
ENSRNOG00000003835	2.1044	Slc43a2	10	63677396	63719283	protein_coding
ENSRNOG00000004072	2.9001	Myo1c	10	63803309	63819614	protein_coding
ENSRNOG00000053260	3.2033	Lilrb3l	1	63759638	64013289	protein_coding
ENSRNOG00000012580	2.3126	Ccdc141	3	63863951	64024205	protein_coding
ENSRNOG00000010392	3.7413	Nrg1	16	63837216	64057434	protein_coding
ENSRNOG00000008159	4.0456	Msantd3	5	64282351	64306860	protein_coding
ENSRNOG00000053450	3.4297	Myadm	1	64438472	64446818	protein_coding
ENSRNOG00000011329	5.1045	Pkm	8	64481172	64502722	protein_coding
ENSRNOG00000060745	-4.9808	Nlrp12	1	64506735	64534912	protein_coding
ENSRNOG00000054438	-28.3974	LOC292543	1	64618506	64632131	protein_coding
ENSRNOG00000050857	3.3194	Fut10	16	64631264	64716224	protein_coding
ENSRNOG00000009350	-4.1911	Sez6	10	64865805	64915148	protein_coding
ENSRNOG00000057153	19.0436	Pla1a	11	64882288	64919579	protein_coding
ENSRNOG00000049650	-2.9061	AABR07018556.1	15	64939527	64941035	protein_coding
ENSRNOG00000004226	2.2271	Irak3	7	64923615	64982281	protein_coding
ENSRNOG00000002976	33.0841	Maats1	11	64975594	65018108	protein_coding
ENSRNOG00000014555	-3.1083	Aox3	9	65013862	65167185	protein_coding
ENSRNOG00000030118	3.5793	Msn	X	65226748	65295810	protein_coding
ENSRNOG00000025079	-2.2489	Fam126b	9	65406138	65442257	protein_coding
ENSRNOG00000011452	3.1724	Aldoc	10	65586504	65590126	protein_coding
ENSRNOG00000012294	3.5943	Heph	X	65563122	65658516	protein_coding
ENSRNOG00000013251	4.0102	Trim24	4	65637407	65684743	protein_coding
ENSRNOG00000010337	-5.175	Slc13a2	10	65664667	65692023	protein_coding
ENSRNOG00000009979	-5.5498	Sebox	10	65772443	65773314	protein_coding
ENSRNOG00000002701	-2.319	Hgd	11	65983221	66034573	protein_coding
ENSRNOG00000027617	3.8677	Ttc26	4	66090209	66148001	protein_coding
ENSRNOG00000004180	-5.8687	Fam19a2	7	66017086	66172360	protein_coding
ENSRNOG00000016119	-2.0167	Fzd7	9	66305731	66308550	protein_coding
ENSRNOG00000057443	11.072	LOC497963	10	66189786	66313190	protein_coding
ENSRNOG00000038881	3.2832	Hcls1	11	66736966	66759402	protein_coding
ENSRNOG00000007918	4.3711	Tbxas1	4	66670618	66846805	protein_coding
ENSRNOG00000014125	2.0346	Evi2b	10	66856980	66858598	protein_coding
ENSRNOG00000022764	2.889	Evi2a	10	66870067	66873948	protein_coding
ENSRNOG00000014080	4.6539	Kif23	8	66866082	66893196	protein_coding
ENSRNOG00000031440	-3.1414	Nova1	6	66963510	67085390	protein_coding
ENSRNOG00000058306	3.4389	AABR07060318.1	4	67100280	67104353	lincRNA
ENSRNOG00000038835	2.6758	Cd86	11	67082193	67118795	protein_coding
ENSRNOG00000009030	8.9121	Rab19	4	67165883	67176363	protein_coding
ENSRNOG00000002657	2.5717	Pla2g4a	13	66988937	67206693	protein_coding
ENSRNOG00000026748	2.1604	Dennd2a	4	67242271	67301102	protein_coding
ENSRNOG00000004400	-2.2068	Avpr1a	7	67341080	67345308	protein_coding
ENSRNOG00000002525	4.812	Ptgs2	13	67351087	67359335	protein_coding
ENSRNOG00000037148	-2.1295	Adap2	10	67494984	67526426	protein_coding
ENSRNOG00000011858	-4.5988	Unc5d	16	67350539	67595225	protein_coding
ENSRNOG00000008970	8.8685	Pcdh17	15	67555835	67645088	protein_coding
ENSRNOG00000054129	6.8804	Ctla4	9	67699379	67706065	protein_coding
ENSRNOG00000005515	-4.0253	Rhbdl3	10	67677071	67731670	protein_coding
ENSRNOG00000007164	2.3715	Cln6	8	67733215	67748172	protein_coding
ENSRNOG00000016885	2.9825	Klf6	17	67887939	67945037	protein_coding
ENSRNOG00000007575	-9.021	Lppr1	5	67852180	68139199	protein_coding
ENSRNOG00000021316	2.1288	Tmem98	10	68173369	68184320	protein_coding
ENSRNOG00000021381	14.8135	Ccdc68	18	68408890	68472320	protein_coding
ENSRNOG00000058308	-4.9352	Asic2	10	68248655	68517564	protein_coding
ENSRNOG00000017163	3.9678	Pfkp	17	68511064	68559471	protein_coding
ENSRNOG00000002229	-4.0759	Adcy5	11	68695839	68842320	protein_coding
ENSRNOG00000053979	-3.8248	LOC100910178	2	68820615	68895920	protein_coding
ENSRNOG00000002403	2.6956	Fam129a	13	68949665	69101588	protein_coding
ENSRNOG00000013203	3.2964	LOC312273	4	69190485	69196430	protein_coding
ENSRNOG00000014199	2.0483	Zfp703	16	69237857	69242028	protein_coding
ENSRNOG00000007159	6.8441	Ccl2	10	69412017	69413870	protein_coding
ENSRNOG00000038331	-3.5749	Akr1c1	17	69441223	69460321	protein_coding
ENSRNOG00000029768	25.7138	Ccl12	10	69476775	69478462	protein_coding
ENSRNOG00000050653	-4.7571	AABR07072562.1	17	69617313	69617711	protein_coding
ENSRNOG00000050040	-3.5002	Akr1c13	17	69634890	69647765	protein_coding
ENSRNOG00000017531	-8.656	Akr1c3	17	69761118	69778021	protein_coding
ENSRNOG00000015582	2.4172	Me2	18	69738686	69784099	protein_coding
ENSRNOG00000007455	-2.512	Tmem132e	10	69737328	69794975	protein_coding
ENSRNOG00000015401	17.8667	Mapk4	18	69894684	69944632	protein_coding
ENSRNOG00000002347	2.6005	Rgl1	13	69909096	70174565	protein_coding
ENSRNOG00000010634	-4.1678	Megf11	8	69971778	70184742	protein_coding
ENSRNOG00000032208	-3.0067	Eda	X	69730242	70220329	protein_coding
ENSRNOG00000003030	-2.2067	Awat2	X	70224654	70270693	protein_coding
ENSRNOG00000021412	2.6282	Slfn13	10	70326157	70342492	protein_coding
ENSRNOG00000037113	2.7373	Slfn2	10	70370300	70376331	protein_coding
ENSRNOG00000055089	2.2911	Slc44a1	5	70245843	70424112	protein_coding
ENSRNOG00000033161	-5.15	RGD1565117	7	70445366	70445692	protein_coding
ENSRNOG00000052955	-3.9013	AC114111.1	7	70452367	70452675	protein_coding
ENSRNOG00000004839	-2.6646	B4galnt1	7	70452579	70459880	protein_coding
ENSRNOG00000005129	2.306	Dtx3	7	70476729	70481796	protein_coding
ENSRNOG00000006946	2.5317	Arhgap9	7	70612103	70620890	protein_coding
ENSRNOG00000002667	17.383	Lamc2	13	70566643	70626252	protein_coding
ENSRNOG00000007601	-2.2595	Inhbe	7	70640075	70643169	protein_coding
ENSRNOG00000007700	-2.4091	Inhbc	7	70646519	70661891	protein_coding
ENSRNOG00000026991	-5.4017	AC110981.1	11	70687500	70688342	protein_coding
ENSRNOG00000018911	2.0766	Pfkfb3	17	70684134	70713726	protein_coding
ENSRNOG00000028548	6.7564	Ccl9	10	70783424	70788309	protein_coding
ENSRNOG00000008050	-260.574	Stac3	7	70807867	70815270	protein_coding
ENSRNOG00000014312	5.5071	AC109737.1	4	70828894	70830344	protein_coding
ENSRNOG00000030225	-2.1106	Clpx	8	70789256	70843123	protein_coding
ENSRNOG00000050979	-3.2864	Ubap1l	8	70884491	70896501	protein_coding
ENSRNOG00000014367	-4.3215	Ephb6	4	70903253	70918514	protein_coding
ENSRNOG00000014714	-7.6933	Trpv6	4	70918632	70934295	protein_coding
ENSRNOG00000002775	2.5327	Npl	13	70938082	70980913	protein_coding
ENSRNOG00000029668	8.8164	Wfdc21	10	71047310	71053191	protein_coding
ENSRNOG00000029651	-3.2935	LOC100365958	7	70980422	71072689	protein_coding
ENSRNOG00000026420	-3.1127	Iqcg	11	70967223	71105403	protein_coding
ENSRNOG00000051234	-2.137	Rn50_10_0708.2	10	71158140	71159498	lincRNA
ENSRNOG00000003954	4.5402	Il2rg	X	71162585	71169865	protein_coding
ENSRNOG00000015322	-2.2855	Zfp78	1	71183171	71190423	protein_coding
ENSRNOG00000004391	-2.5284	RGD1561812	7	71124921	71226150	protein_coding
ENSRNOG00000001776	-2.9701	Muc20	11	71222600	71236223	protein_coding
ENSRNOG00000033906	-3.2497	Zfp667	1	71270107	71290337	protein_coding
ENSRNOG00000053814	-3.8682	Synrg	10	71278650	71358453	protein_coding
ENSRNOG00000001757	6.8506	Tm4sf19	11	71606239	71619167	protein_coding
ENSRNOG00000003069	3.3787	Cd38	14	71715269	71754672	protein_coding
ENSRNOG00000053223	-3.4608	LOC102548225	18	71885785	71888998	lincRNA
ENSRNOG00000001752	2.252	Nrros	11	71872830	71889887	protein_coding
ENSRNOG00000025728	-3.9435	Adam32	16	71889235	71999148	protein_coding
ENSRNOG00000050703	6.623	Fam115c	4	72053434	72074683	protein_coding
ENSRNOG00000005094	-2.5372	C1qtnf7	14	72011461	72122158	protein_coding
ENSRNOG00000027901	-2.1466	Mrm1	10	72136246	72142533	protein_coding
ENSRNOG00000017911	3.4222	Tcaf1	4	72124234	72143748	protein_coding
ENSRNOG00000005931	-2.1492	Cpq	7	71709157	72167417	protein_coding
ENSRNOG00000016299	2.6296	Klf4	5	72283313	72287669	protein_coding
ENSRNOG00000061768	-2.8446	Slc43a3	3	72329967	72351111	protein_coding
ENSRNOG00000005286	-12.8433	Coch	6	72359791	72373695	protein_coding
ENSRNOG00000047977	8.6804	LOC100910163	16	72401887	72403179	protein_coding
ENSRNOG00000009227	8.3133	Aplnr	3	72540538	72544182	protein_coding
ENSRNOG00000001736	-2.1559	Bdh1	11	72578533	72614176	protein_coding
ENSRNOG00000042528	4.6171	Tmem190	1	72630238	72632185	protein_coding
ENSRNOG00000028273	3.8474	Tmem150b	1	72692105	72701593	protein_coding
ENSRNOG00000048273	3.6766	Apod	11	72705129	72726301	protein_coding
ENSRNOG00000001756	-26.9562	LOC100911374	11	72786730	72814850	protein_coding
ENSRNOG00000018184	3.3591	Tpm1	8	72814740	72842228	protein_coding
ENSRNOG00000005437	-2.1628	Hrsp12	7	73256508	73270308	protein_coding
ENSRNOG00000027811	5.3971	Lilrb4	1	73393850	73399579	protein_coding
ENSRNOG00000017783	2.4502	Sfrp1	16	73372007	73410777	protein_coding
ENSRNOG00000005190	3.3318	Nipal2	7	73339706	73450262	protein_coding
ENSRNOG00000003649	2.3315	Qsox1	13	73423396	73460890	protein_coding
ENSRNOG00000011841	2.8543	Map2	9	73319710	73462972	protein_coding
ENSRNOG00000046683	2.6491	Lilrb3	1	73610149	73619356	protein_coding
ENSRNOG00000027808	2.3113	Lilra5	1	73656028	73682247	protein_coding
ENSRNOG00000028362	-5.4877	LOC689991	9	73493027	73683000	protein_coding
ENSRNOG00000018616	3.2334	Cdc42ep5	1	73719005	73719529	protein_coding
ENSRNOG00000004111	3.1985	Soat1	13	74035080	74077783	protein_coding
ENSRNOG00000019018	4.8049	Plat	16	74098260	74122889	protein_coding
ENSRNOG00000013704	-2.1625	Cps1	9	74124016	74236274	protein_coding
ENSRNOG00000004307	-6.0912	Tor3a	13	74252405	74276964	protein_coding
ENSRNOG00000002925	46.2252	Tsx	X	74273182	74283819	protein_coding
ENSRNOG00000060561	-2.2499	Gdpd1	10	74334975	74376270	protein_coding
ENSRNOG00000004712	-4.7271	Angptl1	13	74410010	74474681	protein_coding
ENSRNOG00000061180	-4.123	AABR07026377.1	16	74513353	74516826	lincRNA
ENSRNOG00000012108	2.2859	Thsd1	16	74680621	74710704	protein_coding
ENSRNOG00000025558	-2.6025	Palm2	5	74649765	74788497	protein_coding
ENSRNOG00000005053	3.2612	Egln3	6	75050329	75075795	protein_coding
ENSRNOG00000024127	-5.1711	Atp13a5	11	74984613	75124249	protein_coding
ENSRNOG00000013768	13.0647	Defb1	16	75294376	75309176	protein_coding
ENSRNOG00000033110	2.3016	Svep1	5	75143867	75319765	protein_coding
ENSRNOG00000038129	3.9022	Defb52	16	75572070	75574546	protein_coding
ENSRNOG00000027145	-2.6638	Rora	8	75516904	75607212	protein_coding
ENSRNOG00000026764	-5.958	Pla2g4cl1	1	75428027	75620911	protein_coding
ENSRNOG00000053452	5.4221	LOC100361457	3	75643054	75644954	protein_coding
ENSRNOG00000010362	5.8876	Anxa2	8	75687100	75723594	protein_coding
ENSRNOG00000056033	-2.506	AC111632.2	3	76007555	76012929	protein_coding
ENSRNOG00000002660	3.2089	Magee1	X	76083549	76087117	protein_coding
ENSRNOG00000002358	2.1671	Scpep1	10	76230373	76263866	protein_coding
ENSRNOG00000007390	3.4895	Nfkbia	6	76267228	76270457	protein_coding
ENSRNOG00000015644	2.7243	Ugcg	5	76386836	76419560	protein_coding
ENSRNOG00000051077	-2.2929	Rn50_6_0863.2	6	76675437	76753950	protein_coding
ENSRNOG00000047986	-8.6358	Sult2a2	1	76252329	76780230	protein_coding
ENSRNOG00000028498	2.4155	Wdr1	14	76989919	77023726	protein_coding
ENSRNOG00000061403	2.671	Tlr13	X	77212458	77234046	protein_coding
ENSRNOG00000017987	-2.7314	Ucma	17	77252100	77261731	protein_coding
ENSRNOG00000018044	-2.8044	Phyh	17	77287188	77304530	protein_coding
ENSRNOG00000022712	-2.1637	Bend7	17	77448430	77527894	protein_coding
ENSRNOG00000006703	-2.1627	Zfp398	4	77519028	77545589	protein_coding
ENSRNOG00000061883	-3.0234	Aqp9	8	77559624	77599781	protein_coding
ENSRNOG00000046313	4.5238	Basp1	2	77586424	77632628	protein_coding
ENSRNOG00000047613	-30.8722	Mup5	5	77744450	77749613	protein_coding
ENSRNOG00000028108	-5.289	Cytl1	14	77805130	77810147	protein_coding
ENSRNOG00000001926	-3.8266	Cldn1	11	77815181	77830416	protein_coding
ENSRNOG00000008931	-2.4053	Slc25a21	6	77624385	77848434	protein_coding
ENSRNOG00000002548	8.5803	Tnn	13	77829382	77896697	protein_coding
ENSRNOG00000002456	-5.9713	Hlf	10	77840568	77918191	protein_coding
ENSRNOG00000047520	-21.7093	Rn50_5_0815.11	5	77917409	77918924	protein_coding
ENSRNOG00000004578	15.0405	Cthrc1	7	77966722	77977004	protein_coding
ENSRNOG00000051227	-6.5316	Rn50_5_0819.1	5	78041977	78042556	protein_coding
ENSRNOG00000021390	2.2734	Meis3	1	78068931	78079862	protein_coding
ENSRNOG00000031397	2.9915	Stk32b	14	77829400	78097919	protein_coding
ENSRNOG00000060587	-2.0691	AABR07002627.1	1	78112559	78149053	lincRNA
ENSRNOG00000055751	-2.7937	P3h2	11	78029038	78169648	protein_coding
ENSRNOG00000052096	-2.0849	Cox11	10	78111050	78174584	protein_coding
ENSRNOG00000047800	3.6898	C5ar1	1	78186776	78195328	protein_coding
ENSRNOG00000024617	6.3103	AI854703	4	78263866	78265056	protein_coding
ENSRNOG00000004781	4.2605	Crmp1	14	78266931	78308933	protein_coding
ENSRNOG00000008369	2.5633	Gimap4	4	78320190	78327144	protein_coding
ENSRNOG00000015195	-2.0836	Hdhd3	5	78358203	78361647	protein_coding
ENSRNOG00000051299	-5.1666	Rn50_5_0825.2	5	78365749	78366405	lincRNA
ENSRNOG00000008465	2.1649	Tmem176b	4	78450724	78458179	protein_coding
ENSRNOG00000008575	19.1814	Aoc1	4	78496043	78515584	protein_coding
ENSRNOG00000004201	8.3372	Rims2	7	78092037	78594138	protein_coding
ENSRNOG00000008816	13.2642	Gpnmb	4	78694447	78715683	protein_coding
ENSRNOG00000015948	3.8702	Slc1a5	1	78710539	78724794	protein_coding
ENSRNOG00000057189	-5.8062	LOC103690326	7	78732904	78741588	protein_coding
ENSRNOG00000038047	2.6878	Mt1	17	78793336	78793724	protein_coding
ENSRNOG00000009052	-4.5571	Igf2bp3	4	78746547	78879294	protein_coding
ENSRNOG00000061779	2.6464	Man2b2	14	78939903	78964961	protein_coding
ENSRNOG00000056162	10.8058	Mrfap1	14	78939961	78973883	protein_coding
ENSRNOG00000009322	-3.6478	Ccdc126	4	78981987	79003053	protein_coding
ENSRNOG00000007080	4.8295	Kif12	5	79001459	79008363	protein_coding
ENSRNOG00000007657	-2.6799	Col27a1	5	79055521	79170765	protein_coding
ENSRNOG00000007886	8.3047	Orm1	5	79179417	79182820	protein_coding
ENSRNOG00000008005	2.6421	Akna	5	79184088	79222687	protein_coding
ENSRNOG00000051933	-61.0606	AABR07068043.1	9	79293740	79309691	lincRNA
ENSRNOG00000060393	-44.1329	AABR07068044.2	9	79323408	79325098	lincRNA
ENSRNOG00000059671	-9.3429	AABR07068044.1	9	79352316	79358355	lincRNA
ENSRNOG00000026607	20.9781	Tnfsf18	13	79378733	79388498	protein_coding
ENSRNOG00000055251	-14.0952	Prtg	8	79489790	79593806	protein_coding
ENSRNOG00000016091	7.2356	Tmem169	9	79630604	79654688	protein_coding
ENSRNOG00000017699	12.0617	Mill1	1	79631668	79657941	protein_coding
ENSRNOG00000016538	2.3601	Itga8	17	79321900	79676499	protein_coding
ENSRNOG00000012333	3.7721	Kbtbd11	16	79696891	79700992	protein_coding
ENSRNOG00000031283	21.3495	LOC103690878	X	79742224	79743117	protein_coding
ENSRNOG00000058645	125.055	Tnc	5	79789671	79874671	protein_coding
ENSRNOG00000012172	2.7526	Spi1	3	79918969	79938301	protein_coding
ENSRNOG00000014071	-2.3141	Ddb2	3	80030437	80052953	protein_coding
ENSRNOG00000010011	2.2872	Osbpl3	4	80025440	80107884	protein_coding
ENSRNOG00000016957	19.6248	Igfbp2	9	80118029	80144789	protein_coding
ENSRNOG00000007882	-4.9612	Ablim2	14	80045078	80169472	protein_coding
ENSRNOG00000016367	2.3416	Vasp	1	80170619	80185882	protein_coding
ENSRNOG00000059266	6.3383	AABR07002674.1	1	80190219	80191618	lincRNA
ENSRNOG00000017328	2.1871	Pter	17	80250521	80311981	protein_coding
ENSRNOG00000012109	3.5563	Fam105a	2	80383643	80408672	protein_coding
ENSRNOG00000009154	2.7294	Hmx1	14	80541075	80544342	protein_coding
ENSRNOG00000033235	5.6811	Relb	1	80517411	80544825	protein_coding
ENSRNOG00000018402	-3.0606	Apoc2	1	80589023	80594136	protein_coding
ENSRNOG00000018426	-2.9532	Apoc1	1	80606638	80609921	protein_coding
ENSRNOG00000043416	2.8422	Bcl3	1	80730499	80744831	protein_coding
ENSRNOG00000034191	-4.6671	Fmo1	13	80712882	80745347	protein_coding
ENSRNOG00000003510	-4.2351	Fmo2	13	80755058	80775264	protein_coding
ENSRNOG00000019202	3.6979	PVR	1	80820050	80835701	protein_coding
ENSRNOG00000003620	-2.2362	Fmo3	13	80837420	80862963	protein_coding
ENSRNOG00000018087	4.7664	Vim	17	80882666	80891212	protein_coding
ENSRNOG00000018233	2.6137	Gas6	16	81213364	81243757	protein_coding
ENSRNOG00000019440	5.2823	Kcnn4	1	81230612	81245996	protein_coding
ENSRNOG00000011847	-2.0211	Grk4	14	81265672	81339526	protein_coding
ENSRNOG00000001821	-2.2828	Adipoq	11	81330293	81344488	protein_coding
ENSRNOG00000037931	2.2124	Plaur	1	81328183	81344708	protein_coding
ENSRNOG00000024243	-2.4248	Cadm4	1	81365138	81370109	protein_coding
ENSRNOG00000011944	4.4708	Snx10	4	81311490	81374158	protein_coding
ENSRNOG00000017671	2.3145	Rasa3	16	81318633	81434363	protein_coding
ENSRNOG00000030387	6.0795	Kng1l1	11	81421676	81444621	protein_coding
ENSRNOG00000055259	2.5843	Phldb3	1	81474553	81492631	protein_coding
ENSRNOG00000019999	3.0122	Lypd3	1	81499821	81504318	protein_coding
ENSRNOG00000007989	2.6403	Chst1	3	81498022	81512807	protein_coding
ENSRNOG00000014797	3.5409	Tmbim1	9	81569289	81586553	protein_coding
ENSRNOG00000062013	-7.4789	Adprhl1	16	81616604	81632030	protein_coding
ENSRNOG00000014956	3.3033	Slc11a1	9	81655629	81666706	protein_coding
ENSRNOG00000061995	-2.2112	Grtp1	16	81665552	81687794	protein_coding
ENSRNOG00000019629	2.1041	Lamp1	16	81689335	81714419	protein_coding
ENSRNOG00000015408	6.7298	Vil1	9	81689802	81717621	protein_coding
ENSRNOG00000008095	-10.0122	Onecut1	8	81766041	81793577	protein_coding
ENSRNOG00000008000	5.2904	Syt13	3	81814261	81854605	protein_coding
ENSRNOG00000020263	10.9768	Atp1a3	1	81852429	81881549	protein_coding
ENSRNOG00000038225	-3.0508	Fbxo15	18	81821127	81882796	protein_coding
ENSRNOG00000020310	4.6617	Grik5	1	81885521	81946714	protein_coding
ENSRNOG00000002948	21.8538	Abcc3	10	82047863	82117109	protein_coding
ENSRNOG00000058866	3.6985	Myo5a	8	82037977	82156617	protein_coding
ENSRNOG00000003284	15.9524	Epn3	10	82220762	82229140	protein_coding
ENSRNOG00000001785	2.5893	Etv5	11	82194657	82252139	protein_coding
ENSRNOG00000002794	-3.3999	Selp	13	82429063	82464628	protein_coding
ENSRNOG00000020652	3.2909	Tgfb1	1	82480195	82497199	protein_coding
ENSRNOG00000019810	2.5181	Des	9	82556573	82564294	protein_coding
ENSRNOG00000002839	-2.5907	Slc19a2	13	82552550	82566586	protein_coding
ENSRNOG00000020716	2.5826	Axl	1	82549420	82580761	protein_coding
ENSRNOG00000002860	2.1214	Ccdc181	13	82574966	82588640	protein_coding
ENSRNOG00000010522	2.4884	Tlr4	5	82587420	82601052	protein_coding
ENSRNOG00000005122	-2.3023	Uvssa	14	82623050	82658891	protein_coding
ENSRNOG00000020038	3.8227	Chpf	9	82669204	82673898	protein_coding
ENSRNOG00000060524	6.6158	AABR07030366.1	10	82738276	82743304	lincRNA
ENSRNOG00000002592	2.5441	Rps6ka6	X	82641687	82743753	protein_coding
ENSRNOG00000020138	4.1808	Slc4a3	9	82741920	82755153	protein_coding
ENSRNOG00000003897	9.19	Col1a1	10	82745801	82762789	protein_coding
ENSRNOG00000052113	2.3995	Ppp1r9b	10	82800704	82816731	protein_coding
ENSRNOG00000006033	-3.3999	Spon2	14	82818663	82824599	protein_coding
ENSRNOG00000004276	2.0043	Itga3	10	82855613	82887497	protein_coding
ENSRNOG00000010917	-4.2864	Bmp5	8	82878941	82950273	protein_coding
ENSRNOG00000017775	-2.0756	Slc5a1	14	82909981	82975263	protein_coding
ENSRNOG00000001770	-2.6766	Ehhadh	11	82945104	82978364	protein_coding
ENSRNOG00000055471	2.2209	Ywhah	14	83053041	83062424	protein_coding
ENSRNOG00000002947	-2.1043	Dpt	13	83073544	83102401	protein_coding
ENSRNOG00000020775	5.0211	Cyp2b2	1	83103925	83119193	protein_coding
ENSRNOG00000002964	3.6042	Xcl1	13	83199264	83202864	protein_coding
ENSRNOG00000002979	-2.6209	Tbx19	13	83403264	83425641	protein_coding
ENSRNOG00000023972	2.7588	Col4a2	16	83387364	83438561	protein_coding
ENSRNOG00000004398	-2.3066	Pkhd1l1	7	83373022	83545540	protein_coding
ENSRNOG00000000142	2.4884	Plxdc2	17	83221827	83610272	protein_coding
ENSRNOG00000016281	3.7633	Col4a1	16	83522162	83632153	protein_coding
ENSRNOG00000005575	2.0725	Abi3	10	83644086	83655182	protein_coding
ENSRNOG00000006108	2.0931	Gngt2	10	83655460	83658589	protein_coding
ENSRNOG00000011925	9.3152	Fam83b	8	83613023	83693472	protein_coding
ENSRNOG00000003150	-2.048	Mpc2	13	83681322	83700213	protein_coding
ENSRNOG00000049515	-6.4169	LOC100362409	X	83847944	83864150	protein_coding
ENSRNOG00000024945	2.0166	Dusp18	14	84150908	84157528	protein_coding
ENSRNOG00000008191	-2.4418	Hoxb4	10	84167331	84169907	protein_coding
ENSRNOG00000042041	23.5828	Gal3st1	14	84231639	84247369	protein_coding
ENSRNOG00000018369	-2.7609	Prx	1	84304228	84324560	protein_coding
ENSRNOG00000010747	3.737	Dap	2	84275884	84328998	protein_coding
ENSRNOG00000004640	-2.2375	Mtfp1	14	84330218	84334066	protein_coding
ENSRNOG00000020835	-2.1378	Hipk4	1	84328114	84338483	protein_coding
ENSRNOG00000018390	2.3389	Pld3	1	84339261	84353725	protein_coding
ENSRNOG00000024390	4.3716	Osm	14	84465515	84470409	protein_coding
ENSRNOG00000029178	2.121	Abcc5	11	84396033	84490211	protein_coding
ENSRNOG00000007002	13.5312	Lif	14	84482674	84500642	protein_coding
ENSRNOG00000011066	-2.129	March6	2	84536669	84608712	protein_coding
ENSRNOG00000006224	9.242	Klhl31	8	84945444	84968811	protein_coding
ENSRNOG00000006331	-2.4903	Elovl5	8	85259982	85285983	protein_coding
ENSRNOG00000033575	-3.5679	Emid1	14	85357222	85398532	protein_coding
ENSRNOG00000030449	2.5029	Gsta4	8	85497557	85518879	protein_coding
ENSRNOG00000016670	2.2624	Pip4k2a	17	85533057	85557939	protein_coding
ENSRNOG00000000201	2.7252	Gsta5	8	85553734	85565179	protein_coding
ENSRNOG00000012098	-5.2327	Adcyap1r1	4	85662892	85711696	protein_coding
ENSRNOG00000036880	3.0783	Arl5c	10	85941176	85948080	protein_coding
ENSRNOG00000004805	5.7414	Stac2	10	85988367	86004209	protein_coding
ENSRNOG00000004642	4.306	Lmx1a	13	85918252	86061176	protein_coding
ENSRNOG00000038197	2.2441	Cd226	18	86299463	86394765	protein_coding
ENSRNOG00000029912	3.7307	Sept5	11	86512797	86522168	protein_coding
ENSRNOG00000012337	2.7294	Pde1c	4	86359820	86630543	protein_coding
ENSRNOG00000058096	-2.2923	AABR07021704.1	13	86665424	86671515	protein_coding
ENSRNOG00000027871	-3.6423	Rapgefl1	10	86763117	86765675	protein_coding
ENSRNOG00000001888	-2.3428	Arvcf	11	86736142	86793791	protein_coding
ENSRNOG00000059140	2.4768	Myo1g	14	86781202	86796378	protein_coding
ENSRNOG00000029798	-5.2417	Lrrc4c	3	86621204	86819922	protein_coding
ENSRNOG00000056721	-2.1807	Fancm	6	86823684	86876633	protein_coding
ENSRNOG00000020308	-3.4054	Ech1	1	87009730	87016005	protein_coding
ENSRNOG00000000281	-2.5179	Prodh	11	87058616	87075785	protein_coding
ENSRNOG00000058470	2.7968	Col12a1	8	87040799	87158368	protein_coding
ENSRNOG00000061910	-12.2621	Igfbp3	14	87457647	87465374	protein_coding
ENSRNOG00000020505	2.6937	Map4k1	1	87938042	87959569	protein_coding
ENSRNOG00000024874	5.4287	Prtfdc1	17	87927058	88037040	protein_coding
ENSRNOG00000014597	-2.0813	Irs1	9	88033668	88086488	protein_coding
ENSRNOG00000010079	-115.99	Car3	2	88126667	88135410	protein_coding
ENSRNOG00000026371	3.3226	Krt17	10	88118001	88163723	protein_coding
ENSRNOG00000010698	-25.0244	Car1	2	88217188	88227479	protein_coding
ENSRNOG00000048894	-3.8906	LOC103690038	1	88232617	88240057	protein_coding
ENSRNOG00000015941	3.5223	Fkbp10	10	88326080	88338207	protein_coding
ENSRNOG00000014851	-2.2268	Col4a4	9	88232455	88357182	protein_coding
ENSRNOG00000010891	2.8385	Lrrcc1	2	88384796	88414012	protein_coding
ENSRNOG00000017496	6.6185	Cnp	10	88490798	88497356	protein_coding
ENSRNOG00000006646	2.4682	Vopp1	4	88441067	88515138	protein_coding
ENSRNOG00000006893	-2.6764	Ppm1k	4	88694583	88718533	protein_coding
ENSRNOG00000047045	2.0612	Sdhaf1	1	88779478	88780425	protein_coding
ENSRNOG00000020845	3.7633	Tyrobp	1	88875375	88879303	protein_coding
ENSRNOG00000025695	2.3045	Tns3	14	88673881	88886198	protein_coding
ENSRNOG00000015992	20.7027	Ccl20	9	88918433	88921001	protein_coding
ENSRNOG00000042929	2.42	LOC100361087	13	88636875	88943592	protein_coding
ENSRNOG00000057578	-2.1707	Prodh2	1	88955135	88968501	protein_coding
ENSRNOG00000050869	2.3754	Cebpd	11	89008008	89009146	protein_coding
ENSRNOG00000003018	3.6956	Olfml2b	13	88995316	89032487	protein_coding
ENSRNOG00000042465	6.529	Zbtb32	1	89043086	89045586	protein_coding
ENSRNOG00000007808	-2.588	Nap1l5	4	89149317	89151184	protein_coding
ENSRNOG00000020985	16.2032	Atp4a	1	89162639	89175811	protein_coding
ENSRNOG00000021009	-5.4387	Gapdhs	1	89180063	89194602	protein_coding
ENSRNOG00000016388	-9.1405	Sphkap	9	89050381	89195273	protein_coding
ENSRNOG00000021015	-2.1278	Sbsn	1	89202527	89206994	protein_coding
ENSRNOG00000007947	2.5648	Fam13a	4	89183768	89281222	protein_coding
ENSRNOG00000051171	-5.1765	G6pc	10	89285855	89296213	protein_coding
ENSRNOG00000053448	-18.0699	Rn50_10_0892.1	10	89236258	89311138	protein_coding
ENSRNOG00000004972	4.0343	Upp1	14	89314176	89334276	protein_coding
ENSRNOG00000024382	7.2245	Fcgr3a	13	89385859	89396051	protein_coding
ENSRNOG00000021053	2.2136	Lsr	1	89383519	89399041	protein_coding
ENSRNOG00000021062	3.6514	Fxyd5	1	89464860	89474252	protein_coding
ENSRNOG00000023628	8.4758	Tmem106a	10	89484468	89493283	protein_coding
ENSRNOG00000020770	5.3528	Arl4d	10	89578212	89580368	protein_coding
ENSRNOG00000024159	3.9951	Fcer1g	13	89601896	89606326	protein_coding
ENSRNOG00000020792	6.7647	Etv4	10	89685058	89700283	protein_coding
ENSRNOG00000004192	2.9258	Arhgap30	13	89774764	89796113	protein_coding
ENSRNOG00000004414	2.2866	F11r	13	89826254	89850612	protein_coding
ENSRNOG00000036798	2.2918	Dusp3	10	89904560	89918427	protein_coding
ENSRNOG00000004698	3.5136	Cd244	13	89975267	89995974	protein_coding
ENSRNOG00000004737	2.0566	Cd48	13	90116843	90140371	protein_coding
ENSRNOG00000017803	2.7257	Apbb1ip	17	90099025	90149894	protein_coding
ENSRNOG00000059969	-2.1435	AABR07021762.1	13	90170001	90172758	lincRNA
ENSRNOG00000022884	3.2825	Cd84	13	90244681	90277865	protein_coding
ENSRNOG00000021031	3.3414	Grn	10	90376933	90383205	protein_coding
ENSRNOG00000021962	2.6845	Fzd2	10	90550147	90552057	protein_coding
ENSRNOG00000046996	3.1808	Pea15	13	90579846	90589466	protein_coding
ENSRNOG00000002461	2.067	Nid1	17	90553394	90627101	protein_coding
ENSRNOG00000031032	3.1275	Hmgn3	8	90628209	90664554	protein_coding
ENSRNOG00000022919	4.5526	Chst8	1	90542096	90685257	protein_coding
ENSRNOG00000002480	2.9884	Gpr137b	17	90670872	90746804	protein_coding
ENSRNOG00000008301	5.9337	Tagln2	13	90807199	90814119	protein_coding
ENSRNOG00000008045	5.5787	Slamf9	13	90836361	90839411	protein_coding
ENSRNOG00000008668	2.3292	Vsig8	13	90943255	90951443	protein_coding
ENSRNOG00000020830	4.4461	Syne4	1	90951771	90957082	protein_coding
ENSRNOG00000008736	5.1266	Slamf8	13	90967739	90977734	protein_coding
ENSRNOG00000002905	4.3379	Ccdc103	10	90984227	90987627	protein_coding
ENSRNOG00000002919	-14.3991	Gfap	10	90990762	90999435	protein_coding
ENSRNOG00000021682	3.0004	Dcakd	10	91095545	91122018	protein_coding
ENSRNOG00000021287	-2.4738	Hexim2	10	91217079	91222840	protein_coding
ENSRNOG00000046663	3.295	Fcgr2a	13	91146876	91229066	protein_coding
ENSRNOG00000003207	2.3094	Fmnl1	10	91254058	91281418	protein_coding
ENSRNOG00000009086	-2.223	Apcs	13	91426479	91427575	protein_coding
ENSRNOG00000028569	2.2857	Arhgap27	10	91419912	91448477	protein_coding
ENSRNOG00000010938	-4.8765	Slc7a10	1	91433030	91448564	protein_coding
ENSRNOG00000004708	5.1736	Aard	7	91588458	91593297	protein_coding
ENSRNOG00000003807	11.6238	Wnt9b	10	91785893	91807937	protein_coding
ENSRNOG00000012877	-4.0407	Rgs9bp	1	91855270	91855983	protein_coding
ENSRNOG00000004444	2.763	Ikzf1	14	91782354	91867424	protein_coding
ENSRNOG00000004327	-2.2789	Ddc	14	91905919	91996774	protein_coding
ENSRNOG00000021573	2.1018	Dpy19l3	1	92002927	92069160	protein_coding
ENSRNOG00000003486	2.7445	Mnda	13	92073668	92089980	protein_coding
ENSRNOG00000005347	7.3348	Fjx1	3	92288818	92290919	protein_coding
ENSRNOG00000005133	-2.6543	Mapt	10	92288910	92386517	protein_coding
ENSRNOG00000005540	5.534	Nin	6	92433381	92527711	protein_coding
ENSRNOG00000022800	2.1652	Sp140	9	92618352	92665430	protein_coding
ENSRNOG00000005479	-4.8792	Slc1a2	3	92640752	92665644	protein_coding
ENSRNOG00000048449	-2.0638	Itgb3	10	92667869	92783410	protein_coding
ENSRNOG00000006094	5.3891	Cd44	3	92696313	92783658	protein_coding
ENSRNOG00000029597	-2.548	LOC100912866	10	92783703	92793145	protein_coding
ENSRNOG00000017359	2.3032	Itm2c	9	92916469	92930279	protein_coding
ENSRNOG00000017557	-2.0021	LOC100362216	9	93061900	93068130	protein_coding
ENSRNOG00000057017	-3.2304	AABR07030563.1	10	93137598	93138165	lincRNA
ENSRNOG00000005711	-2.6742	Ptprd	5	92862267	93244202	protein_coding
ENSRNOG00000018267	2.9184	B3gnt7	9	93326283	93330233	protein_coding
ENSRNOG00000009919	11.7294	Irg1	15	93613022	93622332	protein_coding
ENSRNOG00000060735	-2.4595	AABR07053136.1	3	93648343	93648657	protein_coding
ENSRNOG00000010805	8.8106	Fabp4	2	93792601	93797305	protein_coding
ENSRNOG00000009401	2.2957	Lmo2	3	93909156	93931871	protein_coding
ENSRNOG00000056209	5.5703	Exo1	13	93939022	93960342	protein_coding
ENSRNOG00000049075	3.0172	Fabp5	2	93981656	93985378	protein_coding
ENSRNOG00000008591	-6.1309	Colec10	7	93975451	94035999	protein_coding
ENSRNOG00000010963	5.7895	RGD1563222	3	94035905	94037887	protein_coding
ENSRNOG00000007433	2.3479	Cyb561	10	94136995	94147556	protein_coding
ENSRNOG00000025448	2.7338	Limd2	10	94350817	94352880	protein_coding
ENSRNOG00000008697	4.2927	Nov	7	94375020	94383024	protein_coding
ENSRNOG00000025184	27.996	Prss35	8	94423808	94440503	protein_coding
ENSRNOG00000042576	2.9095	Tcp11l1	3	94624071	94657377	protein_coding
ENSRNOG00000004503	-2.6505	L3hypdh	6	94824112	94834908	protein_coding
ENSRNOG00000017020	2.54	Inpp5d	9	94745217	94850771	protein_coding
ENSRNOG00000013728	-3.167	Polg2	10	94968836	94979259	protein_coding
ENSRNOG00000026415	-2.3325	Col14a1	7	95074236	95273298	protein_coding
ENSRNOG00000011593	-3.4888	Hey1	2	95320283	95322696	protein_coding
ENSRNOG00000013437	-2.7436	LOC691083	3	95232166	95398594	protein_coding
ENSRNOG00000013452	7.1742	Rcn1	3	95406284	95418679	protein_coding
ENSRNOG00000025648	-6.7421	Dhrs7l1	6	95387718	95502845	protein_coding
ENSRNOG00000006583	2.2952	Hpgds	4	95946025	95970666	protein_coding
ENSRNOG00000019316	2.168	Sh3bp4	9	96210750	96288903	protein_coding
ENSRNOG00000043223	-2.1968	Zfp949	8	96356088	96380770	protein_coding
ENSRNOG00000010699	-6.233	Trim43a	8	96395317	96401465	protein_coding
ENSRNOG00000047606	4.3994	Bcl2a1	8	96551245	96559483	protein_coding
ENSRNOG00000013889	3.3634	Tmed3	8	97075160	97083120	protein_coding
ENSRNOG00000055010	-2.5346	Axin2	10	97212432	97239642	protein_coding
ENSRNOG00000028036	-2.3006	Adamts7	8	97535777	97575655	protein_coding
ENSRNOG00000054951	-2.1059	AABR07058000.1	7	97601325	97605113	protein_coding
ENSRNOG00000000245	2.2266	Slc16a6	10	97735548	97756521	protein_coding
ENSRNOG00000059440	-2.5067	Rn50_9_0975.2	9	97784560	97785378	lincRNA
ENSRNOG00000023541	-2.2794	Ahctf1	13	98023430	98078946	protein_coding
ENSRNOG00000006738	2.2855	Fbxo32	7	98063735	98098268	protein_coding
ENSRNOG00000004040	2.1295	Abca8	10	98237141	98294522	protein_coding
ENSRNOG00000037331	3.8306	Cd33	1	98398660	98402968	protein_coding
ENSRNOG00000059326	-2.9933	Abca9	10	98412263	98469799	protein_coding
ENSRNOG00000020105	3.2749	Klhl30	9	98490608	98500867	protein_coding
ENSRNOG00000002879	2.7472	Psen2	13	98513570	98530724	protein_coding
ENSRNOG00000046890	-2.5376	Abca6	10	98478067	98544447	protein_coding
ENSRNOG00000020322	-2.0105	Asb1	9	98668231	98684900	protein_coding
ENSRNOG00000006675	-5.9577	Fabp1	4	99063181	99066954	protein_coding
ENSRNOG00000033680	12.042	Cyp2b1	7	99142450	99181783	protein_coding
ENSRNOG00000007129	13.8317	Cd8b	4	99185885	99202023	protein_coding
ENSRNOG00000003515	6.2737	Ephx1	13	99271366	99300579	protein_coding
ENSRNOG00000008048	2.9952	Plscr2	8	99625545	99725217	protein_coding
ENSRNOG00000046386	-3.3423	Olr1353	9	99795678	99796732	protein_coding
ENSRNOG00000007364	6.3751	Rab15	6	99845954	99870024	protein_coding
ENSRNOG00000049437	8.6538	Gpc1	9	99998275	100026818	protein_coding
ENSRNOG00000030183	3.4387	Plod2	8	99977334	100059736	protein_coding
ENSRNOG00000004332	-2.2423	Egfr	14	99919485	100098796	protein_coding
ENSRNOG00000010930	-2.2288	Usp39	4	100181455	100213858	protein_coding
ENSRNOG00000005214	2.3206	Plek	14	100151210	100217913	protein_coding
ENSRNOG00000023856	-2.6546	Agxt	9	100281339	100291291	protein_coding
ENSRNOG00000019138	2.194	Clec11a	1	100289295	100293558	protein_coding
ENSRNOG00000008971	-3.2233	Hnf4g	2	100225888	100372252	protein_coding
ENSRNOG00000019318	-3.3326	Syt3	1	100379186	100408083	protein_coding
ENSRNOG00000013668	3.8741	Capg	4	100407658	100419446	protein_coding
ENSRNOG00000023548	-3.2331	Sned1	9	100380515	100437056	protein_coding
ENSRNOG00000019854	2.9479	Napsa	1	100577056	100589836	protein_coding
ENSRNOG00000019959	5.9477	Kcnc3	1	100593680	100607874	protein_coding
ENSRNOG00000020014	2.3783	Myh14	1	100608966	100671074	protein_coding
ENSRNOG00000018214	10.1582	Bok	9	100829552	100840504	protein_coding
ENSRNOG00000042499	10.6493	LOC100364435	4	100882216	100883275	protein_coding
ENSRNOG00000034015	2.3625	Capn2	13	100878650	100928811	protein_coding
ENSRNOG00000037247	2.1513	Rras	1	101012822	101016720	protein_coding
ENSRNOG00000019043	6.1322	Pdcd1	9	101025313	101038625	protein_coding
ENSRNOG00000055178	-2.0139	AABR07058124.3	7	101138549	101138860	protein_coding
ENSRNOG00000005902	2.1675	Ccdc34	3	101156212	101191363	protein_coding
ENSRNOG00000020714	4.6615	Trpm4	1	101293409	101323960	protein_coding
ENSRNOG00000020719	-3.5198	Hrc	1	101324652	101328435	protein_coding
ENSRNOG00000022067	8.0347	Tlr5	13	101381510	101385764	protein_coding
ENSRNOG00000020779	-5.2077	Kcna7	1	101397828	101403320	protein_coding
ENSRNOG00000059519	-2.2965	Bbox1	3	101427055	101474890	protein_coding
ENSRNOG00000020883	-2.0925	Dhdh	1	101466677	101476867	protein_coding
ENSRNOG00000020942	4.4956	Plekha4	1	101517714	101540802	protein_coding
ENSRNOG00000020949	-3.6963	Hsd17b14	1	101541266	101551059	protein_coding
ENSRNOG00000058805	2.034	Aida	13	101698096	101724923	protein_coding
ENSRNOG00000021046	-2.2337	Sult2b1	1	101710959	101773508	protein_coding
ENSRNOG00000021104	2.5596	Emp3	1	101900733	101903910	protein_coding
ENSRNOG00000008519	-3.5391	RGD1309079	8	102088505	102159828	protein_coding
ENSRNOG00000021130	-3.7352	Abcc8	1	102110708	102191287	protein_coding
ENSRNOG00000010646	2.9725	Tmem229b	6	102152147	102196138	protein_coding
ENSRNOG00000056553	3.0396	Rdh12	6	102392828	102405750	protein_coding
ENSRNOG00000037684	-2.2173	LOC100912937	2	102415503	102422799	protein_coding
ENSRNOG00000013624	-2.0512	Uevld	1	102982123	103014388	protein_coding
ENSRNOG00000013663	4.5028	Tmem86a	1	103172987	103177417	protein_coding
ENSRNOG00000019128	2.7114	St8sia4	9	103117506	103207190	protein_coding
ENSRNOG00000032374	-3.8274	Paqr9	8	103337472	103339768	protein_coding
ENSRNOG00000033654	-6.1012	LOC501038	8	103342929	103351680	protein_coding
ENSRNOG00000057058	2.1855	Cd300a	10	103438303	103450947	protein_coding
ENSRNOG00000056756	2.2639	Actn1	6	103375799	103470555	protein_coding
ENSRNOG00000042825	2.2538	Cd300le	10	103581384	103590607	protein_coding
ENSRNOG00000021424	2.5322	Cd300lf	10	103670028	103687425	protein_coding
ENSRNOG00000033665	4.1447	Mrgprx2	1	103741503	103760913	protein_coding
ENSRNOG00000003280	44.876	Grin2c	10	103798291	103816287	protein_coding
ENSRNOG00000003464	2.5129	Hid1	10	103899150	103919605	protein_coding
ENSRNOG00000021359	-2.0776	Mtfr1	2	104020955	104039198	protein_coding
ENSRNOG00000014277	2.0643	Zdhhc13	1	104106245	104145044	protein_coding
ENSRNOG00000011241	-2.814	Tfdp2	8	104040934	104176446	protein_coding
ENSRNOG00000042445	13.3467	AC130970.1	10	104437648	104442880	protein_coding
ENSRNOG00000012723	19.4968	Trim55	2	104416972	104459107	protein_coding
ENSRNOG00000012703	2.3251	Crh	2	104459999	104461863	protein_coding
ENSRNOG00000054576	3.6205	Gsdmc	7	104474418	104486710	protein_coding
ENSRNOG00000003929	4.8137	Pcdh19	X	104391607	104493757	protein_coding
ENSRNOG00000005580	2.3811	Itgb4	10	104523996	104561078	protein_coding
ENSRNOG00000008215	2.06	Trim47	10	104654717	104659188	protein_coding
ENSRNOG00000006956	3.6134	Adamtsl1	5	104362971	104753863	protein_coding
ENSRNOG00000011913	3.0606	Cp	2	104744461	104799853	protein_coding
ENSRNOG00000031406	2.5451	Hps3	2	104789423	104830898	protein_coding
ENSRNOG00000005998	-2.8552	Smoc1	6	104718512	104877980	protein_coding
ENSRNOG00000012862	8.7473	Spsb4	8	104840940	104912959	protein_coding
ENSRNOG00000014530	2.1132	Nav2	1	104576589	104941552	protein_coding
ENSRNOG00000048771	3.7826	RGD1559482	10	104952237	104980890	protein_coding
ENSRNOG00000005464	-2.0781	Lgalsl	14	105047919	105055421	protein_coding
ENSRNOG00000031760	5.6895	Fmn1	3	104816987	105086436	protein_coding
ENSRNOG00000002418	3.352	Tgfb2	13	105039853	105141030	protein_coding
ENSRNOG00000011226	-2.2017	Timm8a1	X	105352402	105355716	protein_coding
ENSRNOG00000052407	2.2363	Btk	X	105360922	105390580	protein_coding
ENSRNOG00000025730	2.2536	Armcx3	X	105573909	105580562	protein_coding
ENSRNOG00000011459	4.4816	Rhbdf2	10	105573752	105600913	protein_coding
ENSRNOG00000011729	-5.9885	Nxf2	X	105772722	105793306	protein_coding
ENSRNOG00000059922	-3.3841	AABR07019442.2	15	105941836	105943359	lincRNA
ENSRNOG00000013585	-2.1631	Nmnat3	8	106317124	106429522	protein_coding
ENSRNOG00000008082	-3.67	Rgs6	6	106496992	106602139	protein_coding
ENSRNOG00000034198	2.5284	Wbp5	X	106791333	106794657	protein_coding
ENSRNOG00000028822	3.1381	Ngfrap1	X	106823491	106825014	protein_coding
ENSRNOG00000045615	-2.143	LOC688286	10	106878085	106883423	protein_coding
ENSRNOG00000008086	-2.568	Dpf3	6	106721349	106971250	protein_coding
ENSRNOG00000009448	-5.0449	Papln	6	107245820	107276755	protein_coding
ENSRNOG00000005486	-4.3273	AABR07058267.1	7	107413691	107414390	protein_coding
ENSRNOG00000003217	3.2442	Lgals3bp	10	107415326	107424710	protein_coding
ENSRNOG00000038183	-2.3915	Heatr4	6	107423218	107461041	protein_coding
ENSRNOG00000056214	-6.3383	AABR07022098.1	13	107490908	107501593	lincRNA
ENSRNOG00000046864	-4.0101	Acot4	6	107517668	107522952	protein_coding
ENSRNOG00000056714	3.1626	Sla	7	107585055	107634287	protein_coding
ENSRNOG00000002653	-13.5991	Kcnk2	13	107690087	107886476	protein_coding
ENSRNOG00000006003	5.9715	Ctnna2	4	107881826	108008484	protein_coding
ENSRNOG00000011376	-2.0627	Ccdc176	6	108123816	108149607	protein_coding
ENSRNOG00000043441	-2.5614	Lin52	6	108167716	108178508	protein_coding
ENSRNOG00000047656	2.0604	Gaa	10	108395860	108413059	protein_coding
ENSRNOG00000032812	-7.3749	LOC498308	13	108444220	108460362	protein_coding
ENSRNOG00000047367	11.2266	Card14	10	108440950	108468310	protein_coding
ENSRNOG00000030537	-2.1771	Slc26a11	10	108480368	108503706	protein_coding
ENSRNOG00000029658	2.3362	Rnf213	10	108527740	108624688	protein_coding
ENSRNOG00000046527	-2.6097	Phf20l1	7	108613739	108756740	protein_coding
ENSRNOG00000005404	2.1946	Rasgrp1	3	108984029	109044420	protein_coding
ENSRNOG00000008224	2.1664	Jdp2	6	109466060	109505161	protein_coding
ENSRNOG00000036701	6.5863	Actg1	10	109519134	109520846	protein_coding
ENSRNOG00000003832	4.3573	Vash2	13	109521190	109552589	protein_coding
ENSRNOG00000022999	-2.1159	Ppp2r3a	8	109482614	109621408	protein_coding
ENSRNOG00000008754	2.6504	Flvcr2	6	109617355	109681495	protein_coding
ENSRNOG00000008781	2.242	RGD1310769	6	109683253	109692218	protein_coding
ENSRNOG00000036688	2.2399	Arhgdia	10	109754004	109757550	protein_coding
ENSRNOG00000036682	2.7032	Pycr1	10	109818177	109821807	protein_coding
ENSRNOG00000045829	4.2015	Thbs1	3	109862117	109873466	protein_coding
ENSRNOG00000050315	-2.2759	Dcxr	10	109906815	109909715	protein_coding
ENSRNOG00000045636	2.2834	Fasn	10	109987735	110005901	protein_coding
ENSRNOG00000036677	3.7848	Slc16a3	10	110138586	110148358	protein_coding
ENSRNOG00000009539	-2.6077	Khdrbs3	7	110031696	110179468	protein_coding
ENSRNOG00000011081	7.6287	Serpina7	X	110226572	110232179	protein_coding
ENSRNOG00000007529	-2.7702	Bmf	3	110306067	110324084	protein_coding
ENSRNOG00000007925	4.0629	Pak6	3	110442637	110487526	protein_coding
ENSRNOG00000036661	-3.798	Rab40b	10	110557729	110585376	protein_coding
ENSRNOG00000026787	10.876	Disp2	3	110574417	110589921	protein_coding
ENSRNOG00000036659	-4.3031	Fn3k	10	110631494	110642260	protein_coding
ENSRNOG00000045997	3.0741	Chst14	3	110734105	110736162	protein_coding
ENSRNOG00000012811	3.5297	Spint1	3	111049118	111062011	protein_coding
ENSRNOG00000013380	7.5265	Rhov	3	111078619	111087347	protein_coding
ENSRNOG00000012146	-2.155	Pomt2	6	111135349	111176918	protein_coding
ENSRNOG00000003841	-6.3593	Kcnh1	13	110920737	111232269	protein_coding
ENSRNOG00000058586	2.2168	Tyro3	3	111597102	111616142	protein_coding
ENSRNOG00000059260	-7.7873	AABR07053509.2	3	111837698	111873974	protein_coding
ENSRNOG00000007584	3.0302	Ehd4	3	111877853	111941841	protein_coding
ENSRNOG00000006019	-5.9078	G0s2	13	112004140	112005052	protein_coding
ENSRNOG00000011820	-3.543	Acpp	8	112834707	112884077	protein_coding
ENSRNOG00000013313	-2.5601	Nceh1	2	112868662	112933675	protein_coding
ENSRNOG00000013269	5.4901	Tnfsf10	2	113007549	113026899	protein_coding
ENSRNOG00000012166	-2.1854	Adal	3	113102090	113108654	protein_coding
ENSRNOG00000003553	-3.1984	Efemp1	14	113202419	113295014	protein_coding
ENSRNOG00000042189	2.6759	Rab31	9	113370033	113504605	protein_coding
ENSRNOG00000019168	-2.1949	Nxt2	X	113510621	113517102	protein_coding
ENSRNOG00000006116	5.6795	Hk2	4	113559427	113610243	protein_coding
ENSRNOG00000008193	2.0539	Cr1l	13	113824892	113872097	protein_coding
ENSRNOG00000026293	2.9326	Jun	5	114011189	114014277	protein_coding
ENSRNOG00000052395	-2.7053	AABR07071395.1	8	114037763	114039980	lincRNA
ENSRNOG00000047574	-3.8535	Nrxn3	6	112133204	114067564	protein_coding
ENSRNOG00000017061	-3.5707	Patl2	3	114066840	114074803	protein_coding
ENSRNOG00000004621	3.6356	Rtn4	14	114126943	114174458	protein_coding
ENSRNOG00000017805	11.2713	Duoxa2	3	114236718	114240086	protein_coding
ENSRNOG00000023007	-4.3705	Col6a6	8	114353825	114449956	protein_coding
ENSRNOG00000010663	-6.0403	Col6a5	8	114529016	114617466	protein_coding
ENSRNOG00000050251	2.9415	MGC105649	3	114772603	114776155	protein_coding
ENSRNOG00000010048	2.1224	Dctn1	4	114876770	114896573	protein_coding
ENSRNOG00000014465	-9.9721	Oca2	1	114679537	114987433	protein_coding
ENSRNOG00000007628	2.2534	Ptp4a3	7	114997103	115002902	protein_coding
ENSRNOG00000010833	3.7347	Mthfd2	4	115004448	115015965	protein_coding
ENSRNOG00000011936	-2.9134	Abhd14a	8	115141539	115149527	protein_coding
ENSRNOG00000012865	4.3287	Parp3	8	115173453	115179191	protein_coding
ENSRNOG00000029401	2.6606	Actg2	4	115215060	115239723	protein_coding
ENSRNOG00000001531	-2.502	Chac2	14	115383910	115391652	protein_coding
ENSRNOG00000013573	-12.7135	Atp6v1b1	4	115416580	115437206	protein_coding
ENSRNOG00000013570	-2.5124	Rad54l2	8	115394971	115451405	protein_coding
ENSRNOG00000013911	2.0842	Nagk	4	115473811	115481438	protein_coding
ENSRNOG00000043480	-3.4579	Timm8a1	8	115511974	115512246	protein_coding
ENSRNOG00000014092	-2.4664	Paip2b	4	115487313	115516296	protein_coding
ENSRNOG00000005929	2.8764	Them6	7	115956276	115959453	protein_coding
ENSRNOG00000017237	4.4437	Lama1	9	115916907	116042123	protein_coding
ENSRNOG00000061376	4.8049	Psca	7	116090189	116091955	protein_coding
ENSRNOG00000056228	6.2937	Atp10a	1	115975324	116141892	protein_coding
ENSRNOG00000015076	17.7322	Cyp26b1	4	116261796	116278615	protein_coding
ENSRNOG00000021602	-2.1241	Zmynd10	8	116302513	116306870	protein_coding
ENSRNOG00000052634	6.9911	AC139927.1	8	116348751	116349896	protein_coding
ENSRNOG00000007091	4.0449	Ly6e	7	116355698	116359862	protein_coding
ENSRNOG00000016592	2.8513	Gnai2	8	116370744	116391307	protein_coding
ENSRNOG00000007334	4.4271	Ly6h	7	116605558	116607674	protein_coding
ENSRNOG00000019400	2.5928	Dag1	8	116980497	116993193	protein_coding
ENSRNOG00000023828	-3.4131	LOC680875	7	117180812	117187367	protein_coding
ENSRNOG00000050483	-3.0517	Pradc1	4	117230528	117234928	protein_coding
ENSRNOG00000020288	-2.0115	Slc25a20	8	117455262	117476734	protein_coding
ENSRNOG00000047507	-3.0116	Cml2	4	117567668	117568348	protein_coding
ENSRNOG00000053889	21.925	Celsr3	8	117620317	117648028	protein_coding
ENSRNOG00000030334	-2.6155	Adck5	7	117643206	117661845	protein_coding
ENSRNOG00000016724	2.7457	Epb41l3	9	117538009	117666410	protein_coding
ENSRNOG00000014314	-2.1471	Slc39a4	7	117675720	117680004	protein_coding
ENSRNOG00000020655	2.5268	Ucn2	8	117727877	117728764	protein_coding
ENSRNOG00000033915	-4.9579	Gpt	7	117759083	117761931	protein_coding
ENSRNOG00000007302	2.2113	Fbn1	3	117569697	117766120	protein_coding
ENSRNOG00000058821	-7.5133	LOC103690120	4	117767077	117767772	protein_coding
ENSRNOG00000056962	-76.2831	Nat8b	4	117789006	117790350	protein_coding
ENSRNOG00000029510	3.4807	Plxnb1	8	117836701	117856689	protein_coding
ENSRNOG00000020748	2.192	Map4	8	118013612	118159933	protein_coding
ENSRNOG00000016507	123.506	LOC687679	4	118167294	118174842	protein_coding
ENSRNOG00000017720	3.6753	Mxd1	4	118449882	118472179	protein_coding
ENSRNOG00000018159	2.7634	Anxa4	4	118538777	118595580	protein_coding
ENSRNOG00000004860	4.2137	Myh9l1	7	118741110	118792625	protein_coding
ENSRNOG00000023122	5.7928	Apol11a	7	118836547	118840634	protein_coding
ENSRNOG00000023410	-2.5296	Apol9a	7	118927008	118933812	protein_coding
ENSRNOG00000047782	5.2762	RGD1309808	7	118895405	118970135	protein_coding
ENSRNOG00000020948	-7.2651	Pth1r	8	118988053	119012671	protein_coding
ENSRNOG00000027799	-6.5352	Tmie	8	119142434	119157071	protein_coding
ENSRNOG00000016196	7.3056	Dlgap1	9	118586179	119158196	protein_coding
ENSRNOG00000015906	2.1633	Tgif1	9	119181083	119190698	protein_coding
ENSRNOG00000029449	-2.9566	Ror1	5	119097715	119241733	protein_coding
ENSRNOG00000037167	-2.828	Rtp3	8	119260618	119265157	protein_coding
ENSRNOG00000009347	2.4299	Arhgap25	4	119249682	119327822	protein_coding
ENSRNOG00000015278	2.1991	Myl12a	9	119325283	119332967	protein_coding
ENSRNOG00000057701	-2.8947	Myom1	9	119353840	119468715	protein_coding
ENSRNOG00000006940	2.3805	Ncf4	7	119482272	119499425	protein_coding
ENSRNOG00000000187	3.2521	Csf2rb	7	119554354	119568776	protein_coding
ENSRNOG00000014876	2.4721	Lpin2	9	119517101	119591533	protein_coding
ENSRNOG00000012151	3.432	Itpripl1	3	119616945	119619865	protein_coding
ENSRNOG00000055973	-3.5175	AABR07058498.1	7	119690030	119696495	lincRNA
ENSRNOG00000007300	3.7338	C1qtnf6	7	119746118	119753290	protein_coding
ENSRNOG00000007332	5.4712	Sstr3	7	119760888	119768082	protein_coding
ENSRNOG00000007350	3.0091	Rac2	7	119783849	119797098	protein_coding
ENSRNOG00000013887	-5.1466	Adra2b	3	119805941	119809987	protein_coding
ENSRNOG00000007679	2.8882	Cyth4	7	119820537	119845003	protein_coding
ENSRNOG00000013906	-15.2701	Gpat2	3	119994537	120003090	protein_coding
ENSRNOG00000009570	-9.2833	Pdxp	7	120140460	120145908	protein_coding
ENSRNOG00000009884	3.4292	Lgals1	7	120153184	120156289	protein_coding
ENSRNOG00000015445	3.2955	Mal	3	120209647	120233655	protein_coding
ENSRNOG00000055408	-2.282	Gcat	7	120263054	120269451	protein_coding
ENSRNOG00000061868	3.1306	Kbtbd12	4	120551599	120559078	protein_coding
ENSRNOG00000013577	2.8576	Kdelr3	7	120749752	120760160	protein_coding
ENSRNOG00000016551	4.4323	Bcl2l11	3	120726906	120764192	protein_coding
ENSRNOG00000014508	-2.175	Mgll	4	120671489	120771088	protein_coding
ENSRNOG00000016852	2.3581	Apobec3b	7	121109241	121128542	protein_coding
ENSRNOG00000017197	5.1856	Pdgfb	7	121214628	121232741	protein_coding
ENSRNOG00000061168	3.9146	AABR07058511.1	7	121438073	121456263	lincRNA
ENSRNOG00000004649	2.5941	Il1b	3	121876263	121882726	protein_coding
ENSRNOG00000037225	2.1798	Tyms	9	121918947	121931564	protein_coding
ENSRNOG00000005905	2.9518	Pde4b	5	121952977	122136814	protein_coding
ENSRNOG00000004763	3.7998	Sirpa	3	122114108	122152477	protein_coding
ENSRNOG00000018745	-2.0443	Sgsm3	7	122203532	122232991	protein_coding
ENSRNOG00000025930	-2.8281	Chst13	4	122224535	122237754	protein_coding
ENSRNOG00000005390	2.302	Nup210	4	122644135	122741110	protein_coding
ENSRNOG00000010986	3.0592	Cmtm7	8	122812459	122841477	protein_coding
ENSRNOG00000004207	-5.1537	Eml5	6	122770055	122897997	protein_coding
ENSRNOG00000013092	-5.179	Lonrf3	X	122938009	122973321	protein_coding
ENSRNOG00000024177	-5.1942	AC096601.1	7	123088187	123088819	protein_coding
ENSRNOG00000014453	3.821	Anxa5	2	123162461	123193130	protein_coding
ENSRNOG00000015816	2.3864	Bbs7	2	123283388	123323170	protein_coding
ENSRNOG00000021240	-2.1735	Atrn	3	123434409	123567918	protein_coding
ENSRNOG00000004709	-2.3262	Foxn3	6	123187726	123577695	protein_coding
ENSRNOG00000042522	3.9922	Fam109b	7	123573930	123578551	protein_coding
ENSRNOG00000032261	-3.8694	Cyp2d4	7	123599266	123608436	protein_coding
ENSRNOG00000009726	-4.3545	Grip2	4	123586231	123636040	protein_coding
ENSRNOG00000022975	3.5333	Nfam1	7	123856567	123892429	protein_coding
ENSRNOG00000026162	5.1594	Cetn4	2	124045546	124047044	protein_coding
ENSRNOG00000004060	2.1662	Calm3	6	124217241	124225292	protein_coding
ENSRNOG00000007410	-6.1667	Dab1	5	123905166	124280115	protein_coding
ENSRNOG00000010549	3.5647	Tspo	7	124460358	124470609	protein_coding
ENSRNOG00000059476	-3.0811	AABR07049503.1	5	124769726	124772604	lincRNA
ENSRNOG00000046975	8.4665	Sult4a1	7	124958546	124982566	protein_coding
ENSRNOG00000004482	3.2472	Ccdc88c	6	124905808	125027553	protein_coding
ENSRNOG00000022268	10.5147	Pnpla3	7	125034764	125055976	protein_coding
ENSRNOG00000055305	3.2831	Parvb	7	125189827	125277689	protein_coding
ENSRNOG00000052064	2.3214	Parvg	7	125288081	125306976	protein_coding
ENSRNOG00000021671	3.4431	Ldoc1l	7	125465117	125465848	protein_coding
ENSRNOG00000033570	3.0089	Arhgap8	7	125731275	125795980	protein_coding
ENSRNOG00000013764	2.4084	Fam118a	7	125937928	125964453	protein_coding
ENSRNOG00000006280	2.4236	Pcsk9	5	126031368	126053726	protein_coding
ENSRNOG00000014137	2.6781	Fbln1	7	126096793	126176468	protein_coding
ENSRNOG00000007189	5.015	Ttc22	5	126226291	126244538	protein_coding
ENSRNOG00000007089	2.9894	Lgmn	6	126282233	126320726	protein_coding
ENSRNOG00000053820	-2.4553	AABR07071661.1	8	126305191	126390801	protein_coding
ENSRNOG00000061237	-2.9792	Dio1	5	126895286	126911520	protein_coding
ENSRNOG00000021285	3.2689	Celsr1	7	126775516	126913585	protein_coding
ENSRNOG00000017022	2.1994	Cerk	7	127015162	127058056	protein_coding
ENSRNOG00000013390	-2.9862	Kbtbd8	4	127164453	127177477	protein_coding
ENSRNOG00000009117	-3.0341	Otub2	6	127282466	127301083	protein_coding
ENSRNOG00000026605	11.2389	Ifi27l2b	6	127336305	127337791	protein_coding
ENSRNOG00000052070	-2.9133	Aldh1a3	1	127301128	127337882	protein_coding
ENSRNOG00000054052	-3.3592	Ppp4r4	6	127400585	127497280	protein_coding
ENSRNOG00000004601	-2.024	Hao1	3	127444902	127500709	protein_coding
ENSRNOG00000012443	-2.4652	Cpt2	5	127505614	127523089	protein_coding
ENSRNOG00000009438	-2.8855	Serpina6	6	127523906	127534247	protein_coding
ENSRNOG00000011644	-4.2274	Slc1a7	5	127571114	127616033	protein_coding
ENSRNOG00000009788	-2.2551	Serpina4	6	127743971	127753046	protein_coding
ENSRNOG00000013823	-9.3964	Cers3	1	127648234	127781017	protein_coding
ENSRNOG00000012729	-2.905	Mfsd8	2	127707690	127781141	protein_coding
ENSRNOG00000032238	2.2867	Plcd1	8	127753539	127782070	protein_coding
ENSRNOG00000007682	5.9366	Gria3	X	127562660	127829753	protein_coding
ENSRNOG00000038366	-2.4521	Larp1b	2	127844575	127916378	protein_coding
ENSRNOG00000048191	2.3785	LOC100909605	6	127927650	127934162	protein_coding
ENSRNOG00000014051	-2.2068	Pgrmc2	2	127986109	128002005	protein_coding
ENSRNOG00000014477	-2.8234	Acvr2b	8	128087345	128118746	protein_coding
ENSRNOG00000004810	-2.4827	Plcb1	3	128155069	128419545	protein_coding
ENSRNOG00000008001	2.1336	Rab3b	5	128501847	128568188	protein_coding
ENSRNOG00000023274	-2.294	Lrrc28	1	128486166	128604188	protein_coding
ENSRNOG00000038330	-4.0158	RGD1359508	2	128675814	128700640	protein_coding
ENSRNOG00000005287	-2.3133	Syne3	6	128641214	128727374	protein_coding
ENSRNOG00000047573	11.6251	Ttc39a	5	129249506	129288805	protein_coding
ENSRNOG00000005792	14.2187	Ankef1	3	129501105	129536422	protein_coding
ENSRNOG00000055714	-2.5135	Ak7	6	129538982	129606932	protein_coding
ENSRNOG00000007764	2.0181	Frmd4b	4	129658840	129846642	protein_coding
ENSRNOG00000019271	5.5738	Ulk4	8	129632149	129919120	protein_coding
ENSRNOG00000031093	-2.2067	Mov10l1	7	129973480	130037344	protein_coding
ENSRNOG00000047457	-9.5187	Vipr1	8	130283542	130309980	protein_coding
ENSRNOG00000019472	-14.9707	Ackr2	8	130538651	130542227	protein_coding
ENSRNOG00000019481	-38.1279	Cyp8b1	8	130548418	130550388	protein_coding
ENSRNOG00000025676	-21.852	Fam198a	8	130581062	130612510	protein_coding
ENSRNOG00000019492	-2.1474	Pomgnt2	8	130615711	130617833	protein_coding
ENSRNOG00000042950	16.2986	Slc5a9	5	131836934	131860754	protein_coding
ENSRNOG00000010301	6.7602	Eif4e3	4	132068598	132111079	protein_coding
ENSRNOG00000014476	2.2763	Evl	6	132510757	132590241	protein_coding
ENSRNOG00000004359	2.0551	Wars	6	132771021	132802210	protein_coding
ENSRNOG00000006715	9.0647	Ccr1	8	132996649	133002201	protein_coding
ENSRNOG00000049115	2.5556	Ccr5	8	133197032	133215614	protein_coding
ENSRNOG00000005621	4.5503	Gxylt2	4	133179309	133262841	protein_coding
ENSRNOG00000057556	-10.0369	Pdzrn3	4	133717139	133951264	protein_coding
ENSRNOG00000050784	-4.1835	AABR07054000.1	3	134413170	134441540	protein_coding
ENSRNOG00000009741	-2.2333	Cyp4a2	5	134469270	134484839	protein_coding
ENSRNOG00000009597	-6.4969	Cyp4a1	5	134492756	134507154	protein_coding
ENSRNOG00000055078	-3.5185	Cyp4b1	5	134508730	134526089	protein_coding
ENSRNOG00000022772	2.6645	Prickle1	7	134702964	134722215	protein_coding
ENSRNOG00000012874	2.926	Rgma	1	134699299	134742514	protein_coding
ENSRNOG00000045949	-2.0061	Faah	5	134852875	134871775	protein_coding
ENSRNOG00000004009	-2.5202	Xpnpep2	X	134940615	134969996	protein_coding
ENSRNOG00000004409	2.468	Sash3	X	134979646	134994349	protein_coding
ENSRNOG00000023320	3.7222	Tspan1	5	135019778	135025084	protein_coding
ENSRNOG00000010872	3.5632	Ckb	6	136142916	136145918	protein_coding
ENSRNOG00000028650	3.9702	Inf2	6	137164535	137177622	protein_coding
ENSRNOG00000028640	2.0529	Siva1	6	137210052	137214388	protein_coding
ENSRNOG00000020173	2.2266	Tie1	5	137294532	137321101	protein_coding
ENSRNOG00000028566	3.0947	Pld4	6	137323713	137331231	protein_coding
ENSRNOG00000027990	2.9109	Crip1	6	137959171	137967042	protein_coding
ENSRNOG00000005291	6.1909	Slc38a1	7	137975549	138039984	protein_coding
ENSRNOG00000002487	-3.4729	Mbnl3	X	138384912	138435391	protein_coding
ENSRNOG00000008572	-2.1154	Ppcs	5	138466293	138470096	protein_coding
ENSRNOG00000008979	12.6185	Guca2b	5	138695591	138697641	protein_coding
ENSRNOG00000009341	2.9481	Hivep3	5	139007642	139077377	protein_coding
ENSRNOG00000059961	2.8172	Rapgef3	7	139232251	139254551	protein_coding
ENSRNOG00000053196	2.0498	Slc48a1	7	139271698	139279499	protein_coding
ENSRNOG00000010210	9.8883	Slc7a11	2	139453774	139528162	protein_coding
ENSRNOG00000028662	-2.7454	Zfp69	5	139857363	139864393	protein_coding
ENSRNOG00000053054	-2.2381	Ccnt1	7	140219551	140245723	protein_coding
ENSRNOG00000059857	12.1529	Rnd1	7	140349138	140356209	protein_coding
ENSRNOG00000038218	-2.462	Ndufc1	2	140462900	140464607	protein_coding
ENSRNOG00000013492	2.6807	Cap1	5	140559206	140585408	protein_coding
ENSRNOG00000057681	2.7294	AABR07065772.4	6	140585071	140587251	protein_coding
ENSRNOG00000053468	3.364	Tuba1b	7	140614752	140617721	protein_coding
ENSRNOG00000060728	3.2723	Tuba1a	7	140637287	140640953	protein_coding
ENSRNOG00000014008	-8.0421	Mfsd2a	5	140642885	140657745	protein_coding
ENSRNOG00000021438	2.5331	Tuba1c	7	140716113	140723714	protein_coding
ENSRNOG00000015642	2.3972	Pabpc4	5	140979435	140994732	protein_coding
ENSRNOG00000056297	2.2024	Fmnl3	7	140983342	141001993	protein_coding
ENSRNOG00000054325	-3.4899	AABR07004397.2	1	141209402	141210059	lincRNA
ENSRNOG00000052990	2.0851	Cers5	7	141386391	141424343	protein_coding
ENSRNOG00000015003	-5.6316	Pex11a	1	141474180	141481315	protein_coding
ENSRNOG00000026592	7.1387	Rhbdl2	5	141491223	141507892	protein_coding
ENSRNOG00000013397	-2.1936	Foxo1	2	141451234	141527016	protein_coding
ENSRNOG00000057943	-2.9059	AABR07058884.2	7	141642777	141656477	protein_coding
ENSRNOG00000042059	-2.1741	Rccd1	1	142109252	142114634	protein_coding
ENSRNOG00000011683	2.3992	Fes	1	142174648	142183884	protein_coding
ENSRNOG00000004725	-4.3235	Cela1	7	142305338	142318620	protein_coding
ENSRNOG00000054946	-3.6501	AABR07054126.1	3	142280345	142319383	lincRNA
ENSRNOG00000033059	2.25	Galnt6	7	142322172	142352382	protein_coding
ENSRNOG00000012002	2.9948	Iqgap1	1	142525046	142615673	protein_coding
ENSRNOG00000007541	2.803	Fhl3	5	142689026	142696383	protein_coding
ENSRNOG00000007607	2.8766	Nr4a1	7	142905758	142920216	protein_coding
ENSRNOG00000025994	8.6927	Krt80	7	142994119	143016040	protein_coding
ENSRNOG00000008057	6.346	Krt7	7	143059764	143075907	protein_coding
ENSRNOG00000019161	5.2268	Cpeb1	1	143171264	143278485	protein_coding
ENSRNOG00000028113	-2.149	Whamm	1	143401986	143430356	protein_coding
ENSRNOG00000009779	5.0621	Krt8	7	143596511	143603803	protein_coding
ENSRNOG00000047393	3.3706	Krt18	7	143629455	143633131	protein_coding
ENSRNOG00000012660	19.5762	Postn	2	143656793	143688087	protein_coding
ENSRNOG00000019662	2.1342	Tm6sf1	1	143661521	143703759	protein_coding
ENSRNOG00000011573	-2.4331	Csad	7	143781702	143793970	protein_coding
ENSRNOG00000012208	3.1316	Itgb7	7	143820900	143837780	protein_coding
ENSRNOG00000012499	2.0354	Rarg	7	143839980	143863186	protein_coding
ENSRNOG00000008759	4.0954	Csf3r	5	144031402	144051600	protein_coding
ENSRNOG00000042094	2.0496	Prr13	7	144064931	144098101	protein_coding
ENSRNOG00000024566	-2.045	Sh3d21	5	144162141	144176807	protein_coding
ENSRNOG00000034269	-2.004	Ago3	5	144364269	144436509	protein_coding
ENSRNOG00000010840	-5.0783	Adamtsl3	1	144239020	144561247	protein_coding
ENSRNOG00000036834	5.0884	Gpr84	7	144934610	144936803	protein_coding
ENSRNOG00000032922	2.9801	Dclk1	2	144646308	144939389	protein_coding
ENSRNOG00000036833	2.4248	Zfp385a	7	144939619	144966370	protein_coding
ENSRNOG00000036829	2.3609	Nckap1l	7	145068286	145113507	protein_coding
ENSRNOG00000005003	-4.5556	Ptprn2	6	144384773	145133042	protein_coding
ENSRNOG00000010349	-3.8161	Ghrl	4	145674157	145678066	protein_coding
ENSRNOG00000025088	-2.2154	Tmc3	1	145715969	145760623	protein_coding
ENSRNOG00000025052	-2.1178	Stard5	1	145770135	145780001	protein_coding
ENSRNOG00000030269	-2.0823	Atp2b2	4	145703046	146016325	protein_coding
ENSRNOG00000012349	2.3703	Mesdc1	1	146027822	146029840	protein_coding
ENSRNOG00000055769	-8.4716	1810024B03Rik	3	146314963	146317010	protein_coding
ENSRNOG00000052753	8.4679	AABR07049961.1	5	146318568	146321925	lincRNA
ENSRNOG00000006767	4.8138	Cst7	3	146365092	146373365	protein_coding
ENSRNOG00000006795	-2.7694	Apmap	3	146376828	146407252	protein_coding
ENSRNOG00000007057	5.2306	Csmd2	5	146383942	146739418	protein_coding
ENSRNOG00000005935	6.4512	A3galt2	5	146933592	146945880	protein_coding
ENSRNOG00000008113	2.3901	RGD1561149	5	147403948	147412705	protein_coding
ENSRNOG00000050946	2.5019	Fam110a	3	147476580	147487170	protein_coding
ENSRNOG00000052003	4.677	Mkrn2os	4	147492983	147505838	protein_coding
ENSRNOG00000009705	3.1047	Lck	5	147750973	147761983	protein_coding
ENSRNOG00000024016	2.2873	Cyp2c6v1	1	147713898	147888007	protein_coding
ENSRNOG00000012989	4.7619	Serinc2	5	148470061	148492232	protein_coding
ENSRNOG00000009331	3.4016	Hck	3	148579920	148623033	protein_coding
ENSRNOG00000023465	-2.0855	LOC500300	4	148782479	148784562	protein_coding
ENSRNOG00000023340	-5.797	Tmem72	4	148817514	148845267	protein_coding
ENSRNOG00000011054	2.9172	Laptm5	5	149047681	149069719	protein_coding
ENSRNOG00000010625	-2.5575	Dnmt3b	3	149131785	149208786	protein_coding
ENSRNOG00000013589	-3.8774	Cxcl12	4	149261044	149273891	protein_coding
ENSRNOG00000013902	3.1995	P2ry12	2	149441598	149444548	protein_coding
ENSRNOG00000014552	-2.3491	Zfp239	4	149908375	149908980	protein_coding
ENSRNOG00000042471	-2.5257	RGD1560324	2	149899538	149938782	protein_coding
ENSRNOG00000013515	-3.4901	Ptpru	5	149922352	149996334	protein_coding
ENSRNOG00000028047	-2.8978	Mecr	5	150001281	150027049	protein_coding
ENSRNOG00000013950	-2.1925	Aadac	2	150146234	150157480	protein_coding
ENSRNOG00000014039	4.2063	Sucnr1	2	150211898	150212848	protein_coding
ENSRNOG00000042785	-2.1706	Sesn2	5	150684133	150704117	protein_coding
ENSRNOG00000013231	3.4972	Ptafr	5	150754021	150775672	protein_coding
ENSRNOG00000018225	-2.1467	Tp53inp2	3	150910398	150918525	protein_coding
ENSRNOG00000013925	-6.1541	Nox4	1	150797084	150976194	protein_coding
ENSRNOG00000012965	2.2901	Themis2	5	150970909	150987081	protein_coding
ENSRNOG00000009912	3.7868	Fgr	5	151172206	151199745	protein_coding
ENSRNOG00000019330	2.7267	Procr	3	151285249	151289595	protein_coding
ENSRNOG00000008936	6.6901	Map3k6	5	151436464	151448328	protein_coding
ENSRNOG00000008168	4.9984	Wnt5b	4	151500957	151516894	protein_coding
ENSRNOG00000007229	3.029	Nr0b2	5	151776004	151779319	protein_coding
ENSRNOG00000033153	3.8559	Sfn	5	151823887	151824633	protein_coding
ENSRNOG00000015967	3.1469	Sh3bgrl3	5	152357270	152358643	protein_coding
ENSRNOG00000022838	10.9242	Cnksr1	5	152446845	152458023	protein_coding
ENSRNOG00000016491	2.3054	Fam110d	5	152470905	152473868	protein_coding
ENSRNOG00000016776	-3.5104	Extl1	5	152573758	152589719	protein_coding
ENSRNOG00000022054	-3.3898	Paqr7	5	152708775	152720229	protein_coding
ENSRNOG00000010282	-7.9299	Ninj2	4	152630469	152733633	protein_coding
ENSRNOG00000017078	2.4446	Sepn1	5	152750284	152762165	protein_coding
ENSRNOG00000053363	-3.2101	AABR07050135.1	5	153034496	153036677	lincRNA
ENSRNOG00000036813	-2.4872	Ndrg3	3	153005741	153042395	protein_coding
ENSRNOG00000017130	-3.6089	Rhd	5	153197459	153232687	protein_coding
ENSRNOG00000054217	7.1258	Runx3	5	153507093	153531137	protein_coding
ENSRNOG00000009495	2.0389	Src	3	153580861	153595642	protein_coding
ENSRNOG00000018576	2.0783	Rcan3	5	153773663	153790157	protein_coding
ENSRNOG00000012876	-2.4456	Slc6a13	4	153874852	153912155	protein_coding
ENSRNOG00000014532	6.6162	Lbp	3	154786215	154813464	protein_coding
ENSRNOG00000056855	26.9171	LOC100911991	X	154916379	154918095	protein_coding
ENSRNOG00000012749	3.5327	C1qb	5	155246447	155252003	protein_coding
ENSRNOG00000012804	3.844	C1qc	5	155255005	155258392	protein_coding
ENSRNOG00000012807	3.6618	C1qa	5	155261250	155264143	protein_coding
ENSRNOG00000010018	3.247	Clec4a3	4	155913366	155923079	protein_coding
ENSRNOG00000042139	2.3894	Clec4a1	4	155947453	155959993	protein_coding
ENSRNOG00000027655	8.3394	Clec4b2	4	156107620	156131583	protein_coding
ENSRNOG00000013954	3.909	Alpl	5	156086497	156141537	protein_coding
ENSRNOG00000010181	2.8928	Clec4d	4	156253079	156264769	protein_coding
ENSRNOG00000056728	2.0441	G6pd	X	156274800	156293926	protein_coding
ENSRNOG00000060464	3.0869	Plxna3	X	156363405	156379189	protein_coding
ENSRNOG00000054890	4.3183	Flna	X	156463953	156487245	protein_coding
ENSRNOG00000010253	3.0833	Cd163	4	156752082	156785467	protein_coding
ENSRNOG00000054765	2.254	Renbp	X	156854594	156863528	protein_coding
ENSRNOG00000011156	-16.5996	Clstn3	4	157043925	157078130	protein_coding
ENSRNOG00000057620	2.4085	Slc6a8	X	157129987	157139291	protein_coding
ENSRNOG00000011971	2.9259	C1s	4	157143592	157155609	protein_coding
ENSRNOG00000013141	9.2761	Eno2	4	157285179	157294047	protein_coding
ENSRNOG00000016294	2.5804	Cd4	4	157383052	157408176	protein_coding
ENSRNOG00000027552	2.0323	Tapbpl	4	157735748	157743199	protein_coding
ENSRNOG00000002332	-4.3027	Mospd1	X	157759624	157773108	protein_coding
ENSRNOG00000017899	3.3736	Akr7a3	5	157801163	157813756	protein_coding
ENSRNOG00000019556	2.0095	Cd9	4	157977162	158010166	protein_coding
ENSRNOG00000018867	-2.7381	Klhdc7a	5	158436757	158439078	protein_coding
ENSRNOG00000019716	-10.7129	Ntf3	4	158636884	158705886	protein_coding
ENSRNOG00000033573	-2.9825	Sgk2	3	159368273	159384775	protein_coding
ENSRNOG00000007805	5.2366	Mybl2	3	159421671	159450086	protein_coding
ENSRNOG00000053178	2.6384	Dyrk4	4	159427340	159467955	protein_coding
ENSRNOG00000052205	11.0468	Fgf23	4	159622404	159630082	protein_coding
ENSRNOG00000027434	-2.937	Fitm2	3	159856994	159863506	protein_coding
ENSRNOG00000027432	3.5547	R3hdml	3	159887036	159897805	protein_coding
ENSRNOG00000010265	2.1914	Ada	3	160115842	160139947	protein_coding
ENSRNOG00000011774	5.273	Fblim1	5	160122425	160158386	protein_coding
ENSRNOG00000010666	-5.3338	Wisp2	3	160207913	160219331	protein_coding
ENSRNOG00000028064	7.4251	Fhad1	5	160437896	160555083	protein_coding
ENSRNOG00000014021	5.7723	Matn4	3	160838632	160853650	protein_coding
ENSRNOG00000014571	2.6612	Dbndd2	3	160935709	160938467	protein_coding
ENSRNOG00000042162	-2.9363	Wfdc3	3	161193769	161212188	protein_coding
ENSRNOG00000015797	-2.9611	Neurl2	3	161296304	161299024	protein_coding
ENSRNOG00000018488	2.2674	Cd40	3	161519743	161534704	protein_coding
ENSRNOG00000005608	2.9261	Tead4	4	161540130	161587222	protein_coding
ENSRNOG00000029470	-2.1383	LOC685619	3	162165077	162167598	protein_coding
ENSRNOG00000012494	5.8026	Kctd14	1	162419262	162424825	protein_coding
ENSRNOG00000012584	-2.3193	Aamdc	1	162519521	162533893	protein_coding
ENSRNOG00000057352	2.8451	LOC100909912	3	162687971	162692111	lincRNA
ENSRNOG00000054860	7.5602	Clec12a	4	163112301	163126864	protein_coding
ENSRNOG00000014251	2.2629	Capn5	1	163073124	163129641	protein_coding
ENSRNOG00000054251	5.5701	Clec7a	4	163216163	163227334	protein_coding
ENSRNOG00000056219	7.8428	Olr1	4	163239849	163261958	protein_coding
ENSRNOG00000058653	4.2648	Tmem52b	4	163267450	163274028	protein_coding
ENSRNOG00000006952	2.3908	Prex1	3	163329975	163477715	protein_coding
ENSRNOG00000007285	-2.0103	Tp53rk	3	163552166	163555596	protein_coding
ENSRNOG00000015560	-2.2774	RGD1310712	1	163545326	163611299	protein_coding
ENSRNOG00000008283	5.4259	B4galt5	3	164039731	164095878	protein_coding
ENSRNOG00000016573	-2.6721	Dgat2	1	164113459	164143818	protein_coding
ENSRNOG00000056529	2.3292	AABR07062185.1	4	164167090	164174725	protein_coding
ENSRNOG00000060241	4.8031	LOC497796	4	164184870	164211819	protein_coding
[truncated: 294 more rows]

## Sheet: ANIT_Cis_DEGs_of_lncRNA
geneid	Treatment2 => ANIT vs Vehicle.Fo	Treatment2 => ANIT vs Vehicle.Ra	GeneName	GeneDescription	Transcript#	Chromosome	Start	End	Source
ENSRNOG00000048166	5.6439	0.0002	Arhgap19	Rho GTPase activating protein 19	1	1	261015123	261051498	protein_coding
ENSRNOG00000017897	6.1644	1.4314e-06	Adam8	ADAM metallopeptidase domain 8	1	1	212317848	212330349	protein_coding
ENSRNOG00000043378	12.4035	5.1162e-06	Nkpd1	NTPase, KAP family P-loop domain containing 1	1	1	80426918	80432875	protein_coding
ENSRNOG00000018394	3.2567	0.0051	Chrdl2	chordin-like 2	1	1	165008912	165036435	protein_coding
ENSRNOG00000018627	-5.8823	2.1443e-09	Plekhb1	pleckstrin homology domain containing, family B (evectins) member 1	2	1	165665909	165680206	protein_coding
ENSRNOG00000036571	4.3562	8.9974e-06	Ces2	carboxylesterase 2	6	1	282638017	282702424	protein_coding
ENSRNOG00000033235	5.196	1.0693e-07	Relb	v-rel avian reticuloendotheliosis viral oncogene homolog B	5	1	80517411	80544825	protein_coding
ENSRNOG00000019189	18.5381	1.2886e-09	Acat2	acetyl-CoA acetyltransferase 2	2	1	47972399	47992653	protein_coding
ENSRNOG00000021130	-3.7276	5.0079e-05	Abcc8	ATP-binding cassette, subfamily C (CFTR/MRP), member 8	2	1	102110708	102191287	protein_coding
ENSRNOG00000016166	3.1566	1.0522e-06	Pdlim1	PDZ and LIM domain 1	1	1	259308296	259357056	protein_coding
ENSRNOG00000019202	8.652	2.065e-07	PVR	poliovirus receptor	1	1	80820050	80835701	protein_coding
ENSRNOG00000048904	-3.1887	0.0025	AABR07004232.1		1	1	131584306	131585731	protein_coding
ENSRNOG00000018086	-7.3392	2.7913e-05	Slc22a8	solute carrier family 22 (organic anion transporter), member 8	1	1	224800252	224818482	protein_coding
ENSRNOG00000056322	-3.033	0.0008	AABR07071969.1		1	1	178595805	178608096	lincRNA
ENSRNOG00000020830	6.153	0.0024	Syne4	spectrin repeat containing, nuclear envelope family member 4	2	1	90951771	90957082	protein_coding
ENSRNOG00000013975	3.8989	2.4365e-06	Acat2l1		2	1	47996521	48026268	protein_coding
ENSRNOG00000033881	-5.6077	0.0001	Fam196a	family with sequence similarity 196, member A	1	1	207116717	207171760	protein_coding
ENSRNOG00000018287	-28.1704	9.1075e-10	RGD1307603	similar to hypothetical protein MGC37914	2	1	219309592	219312240	protein_coding
ENSRNOG00000016112	-3.4371	0.0001	Cd274	CD274 molecule	1	1	247519939	247537943	protein_coding
ENSRNOG00000015724	-4.7822	0.0097	Gucy2g	guanylate cyclase 2G	1	1	276187242	276228574	protein_coding
ENSRNOG00000012494	3.5572	0.0003	Kctd14	potassium channel tetramerization domain containing 14	1	1	162419262	162424825	protein_coding
ENSRNOG00000056670	-7.5167	0.0072	AABR07000902.1		1	1	27924825	27927782	protein_coding
ENSRNOG00000015078	6.4837	5.3363e-07	Ifitm3	interferon induced transmembrane protein 3	1	1	213810696	213811901	protein_coding
ENSRNOG00000016807	-3.0673	0.0004	Oat	ornithine aminotransferase	1	1	204562289	204582070	protein_coding
ENSRNOG00000029394	3.8592	0.0031	Dusp8	dual specificity phosphatase 8	1	1	215030429	215033460	protein_coding
ENSRNOG00000056571	7.7483	0.0067	AABR07005779.5		1	1	198162429	198168448	lincRNA
ENSRNOG00000023528	6.5519	3.9197e-05	Hrasls5	HRAS-like suppressor family, member 5	1	1	222907159	222937633	protein_coding
ENSRNOG00000060745	-4.2245	8.9902e-06	Nlrp12	NLR family, pyrin domain containing 12	1	1	64506735	64534912	protein_coding
ENSRNOG00000058003	3.6002	3.3906e-05	Spon1	spondin 1, extracellular matrix protein	2	1	178636544	178935051	protein_coding
ENSRNOG00000055166	-3.087	0.0053	Rn50_1_0430.2		1	1	41594112	41594799	lincRNA
ENSRNOG00000018606	-12.2284	5.1036e-05	Olr59	olfactory receptor 59	1	1	167906061	167911961	protein_coding
ENSRNOG00000058039	3.4791	0.0002	Acta2	actin, alpha 2, smooth muscle, aorta	1	1	252537615	252550394	protein_coding
ENSRNOG00000018311	-6.3251	0.0018	Cd19	CD19 molecule	1	1	197815413	197821936	protein_coding
ENSRNOG00000042330	35.386	2.911e-06	Ms4a18	membrane-spanning 4-domains, subfamily A, member 18	1	1	227051289	227067915	protein_coding
ENSRNOG00000020873	-3.1373	0.0056	Nphs1	nephrosis 1, congenital, Finnish type (nephrin)	1	1	88922433	88950559	protein_coding
ENSRNOG00000059266	6.7469	0.001	AABR07002674.1		1	1	80190219	80191618	lincRNA
ENSRNOG00000012874	3.0237	0.0026	Rgma	repulsive guidance molecule family member A	2	1	134699299	134742514	protein_coding
ENSRNOG00000018616	4.837	4.1688e-06	Cdc42ep5	CDC42 effector protein (Rho GTPase binding) 5	1	1	73719005	73719529	protein_coding
ENSRNOG00000018815	12.3718	0.0005	Plk1	polo-like kinase 1	1	1	192115966	192125989	protein_coding
ENSRNOG00000020638	5.7695	3.8685e-05	Hmx2	H6 family homeobox 2	1	1	203515609	203523358	protein_coding
ENSRNOG00000052810	-42.2057	2.9286e-07	Cyp2c11	cytochrome P450, subfamily 2, polypeptide 11	1	1	257970345	258004434	protein_coding
ENSRNOG00000036641	14.6526	0.0099	LOC689065	hypothetical protein LOC689065	1	1	219743747	219745654	protein_coding
ENSRNOG00000019616	9.0333	0.0008	Prss8	protease, serine, 8	1	1	199372519	199377035	protein_coding
ENSRNOG00000011074	12.9847	1.2305e-09	Calcb	calcitonin-related polypeptide, beta	1	1	184271590	184276475	protein_coding
ENSRNOG00000011304	-3.8776	0.0061	LOC103690131		1	1	248647170	248649962	protein_coding
ENSRNOG00000015520	15.7389	5.5352e-05	Ticrr	TOPBP1-interacting checkpoint and replication regulator	1	1	141391262	141433109	protein_coding
ENSRNOG00000047986	-4.9676	6.2602e-05	Sult2a2	sulfotransferase family 2A, dehydroepiandrosterone (DHEA)-preferring, member 2	6	1	76252329	76780230	protein_coding
ENSRNOG00000021800	-4.7978	0.0025	Zfp541	zinc finger protein 541	1	1	77967755	77992027	protein_coding
ENSRNOG00000024620	-4.1015	3.4599e-06	Mamdc2	MAM domain containing 2	2	1	241072072	241155537	protein_coding
ENSRNOG00000056069	5.6577	1.6163e-05	Kif11	kinesin family member 11	1	1	256035866	256088299	protein_coding
ENSRNOG00000016219	-3.1692	2.0313e-05	Vnn1	vanin 1	1	1	22614783	22625204	protein_coding
ENSRNOG00000014465	-6.4602	7.4477e-06	Oca2	pink-eyed dilution-like	1	1	114679537	114987433	protein_coding
ENSRNOG00000021011	6.4192	0.0037	Fut2	fucosyltransferase 2 (secretor status included)	1	1	101631635	101651668	protein_coding
ENSRNOG00000037247	3.0022	1.4557e-09	Rras	related RAS viral (r-ras) oncogene homolog	1	1	101012822	101016720	protein_coding
ENSRNOG00000012442	8.618	9.7326e-06	Cemip		1	1	146069771	146226462	protein_coding
ENSRNOG00000054325	-4.274	0.0045	AABR07004397.2		1	1	141209402	141210059	lincRNA
ENSRNOG00000053450	4.5178	2.6942e-08	Myadm	myeloid-associated differentiation marker	1	1	64438472	64446818	protein_coding
ENSRNOG00000012458	-4.1192	7.5067e-06	Cyp2e1	cytochrome P450, family 2, subfamily e, polypeptide 1	2	1	213511874	213535542	protein_coding
ENSRNOG00000020989	3.7452	5.5669e-06	Tm7sf2	transmembrane 7 superfamily member 2	1	1	221425987	221431713	protein_coding
ENSRNOG00000013971	3.1505	0.0038	Psat1	phosphoserine aminotransferase 1	3	1	233124092	233145941	protein_coding
ENSRNOG00000020310	6.123	0.0007	Grik5	glutamate receptor, ionotropic, kainate 5	1	1	81885521	81946714	protein_coding
ENSRNOG00000032246	-3.3727	0.0056	Acsm3	acyl-CoA synthetase medium-chain family member 3	1	1	189514553	189541224	protein_coding
ENSRNOG00000017659	11.3174	3.527e-06	Hs3st2	heparan sulfate (glucosamine) 3-O-sulfotransferase 2	1	1	191344979	191474142	protein_coding
ENSRNOG00000018953	6.5271	0.0032	Cblc	Cbl proto-oncogene C, E3 ubiquitin protein ligase	2	1	80699323	80716146	protein_coding
ENSRNOG00000020308	-4.8545	5.8517e-09	Ech1	enoyl CoA hydratase 1, peroxisomal	1	1	87009730	87016005	protein_coding
ENSRNOG00000021493	-4.0616	3.5575e-05	Prdm9	PR domain containing 9	1	1	57533577	57555048	protein_coding
ENSRNOG00000038600	6.1649	0.0012	Dnaaf3	dynein, axonemal, assembly factor 3	2	1	72874404	72883002	protein_coding
ENSRNOG00000016377	11.1838	0.0001	Cep55	centrosomal protein 55	1	1	256745288	256760796	protein_coding
ENSRNOG00000010753	-4.2781	2.2771e-06	Aig1	androgen-induced 1	1	1	7816838	8038665	protein_coding
ENSRNOG00000020369	-4.552	0.0006	Igf2	insulin-like growth factor 2	4	1	215828102	215846911	protein_coding
ENSRNOG00000019582	4.5878	0.0015	Mthfd1l	methylenetetrahydrofolate dehydrogenase (NADP+ dependent) 1-like	1	1	40529045	40719391	protein_coding
ENSRNOG00000020776	4.002	2.578e-07	Dhcr7	7-dehydrocholesterol reductase	2	1	217018916	217034904	protein_coding
ENSRNOG00000047945	12.7379	0.0007	Cyp2c12	cytochrome P450, family 2, subfamily c, polypeptide 12	1	1	258709721	258766881	protein_coding
ENSRNOG00000018339	-3.3175	6.3779e-09	Cabp2	calcium binding protein 2	1	1	219329574	219335043	protein_coding
ENSRNOG00000052189	6.9038	0.0002	AABR07000452.1		2	1	13344901	13382067	lincRNA
ENSRNOG00000018929	11.2778	0.0005	Kif20b	kinesin family member 20B	2	1	253221812	253275490	protein_coding
ENSRNOG00000013241	83.5947	6.3945e-06	Cyp2c24	cytochrome P450, family 2, subfamily c, polypeptide 24	1	1	258074860	258139176	protein_coding
ENSRNOG00000050105	24.0424	0.0018	Ceacam4		1	1	81643816	81650094	protein_coding
ENSRNOG00000016791	-3.0873	2.2955e-05	Chka	choline kinase alpha	2	1	219077771	219126220	protein_coding
ENSRNOG00000013823	-8.322	0.0087	Cers3	ceramide synthase 3	2	1	127648234	127781017	protein_coding
ENSRNOG00000050024	24.6223	1.5388e-05	Ms4a4a	membrane-spanning 4-domains, subfamily A, member 4A	1	1	227592635	227607042	protein_coding
ENSRNOG00000020867	3.1125	0.0052	Numbl	numb homolog (Drosophila)-like	2	1	84067938	84091671	protein_coding
ENSRNOG00000010224	-3.5176	0.0005	Rab30	RAB30, member RAS oncogene family	2	1	157573324	157660008	protein_coding
ENSRNOG00000015902	11.9114	0.0006	Cpxm2	carboxypeptidase X (M14 family), member 2	1	1	204048785	204087001	protein_coding
ENSRNOG00000001466	77.3003	1.0119e-07	LOC100361492	cytochrome P450, family 2, subfamily c, polypeptide 55-like	1	1	258210344	258252448	protein_coding
ENSRNOG00000020440	3.0346	0.0002	Fads2	fatty acid desaturase 2	1	1	226114413	226152524	protein_coding
ENSRNOG00000049464	-5.7437	0.0001	Cyp2c13	cytochrome P450, family 2, subfamily c, polypeptide 13	1	1	258796624	258877023	protein_coding
ENSRNOG00000018458	-3.1343	0.0072	Ncr1	natural cytotoxicity triggering receptor 1	1	1	73179013	73226777	protein_coding
ENSRNOG00000042944	7.1579	0.0006	Cenpw	centromere protein W	1	1	29915443	29920598	protein_coding
ENSRNOG00000019311	3.998	3.0137e-06	Nfkb2	nuclear factor of kappa light polypeptide gene enhancer in B-cells 2, p49/p100	1	1	266053002	266059256	protein_coding
ENSRNOG00000055248	3.0902	0.001	AABR07003056.1		1	1	95430087	95432875	lincRNA
ENSRNOG00000058088	5.2724	3.4063e-10	LOC102550206		1	1	14507956	14512887	lincRNA
ENSRNOG00000054961	6.1667	0.0006	AABR07005779.4		1	1	198241481	198243516	lincRNA
ENSRNOG00000020945	-7.3431	0.0045	Ms4a1	membrane-spanning 4-domains, subfamily A, member 1	1	1	227429596	227441442	protein_coding
ENSRNOG00000032929	4.8974	1.7828e-05	Incenp	inner centromere protein	2	1	225925773	225952516	protein_coding
ENSRNOG00000046005	3.0669	0.0002	Scd2	stearoyl-CoA desaturase (delta-9-desaturase)	1	1	264059374	264072433	protein_coding
ENSRNOG00000020775	6.0425	0.002	Cyp2b2	cytochrome P450, family 2, subfamily b, polypeptide 2	2	1	83103925	83119193	protein_coding
ENSRNOG00000017114	5.3979	4.2193e-07	Synj2	synaptojanin 2	3	1	46835971	46932529	protein_coding
ENSRNOG00000021924	5.3208	2.2521e-08	Cyp2c22	cytochrome P450, family 2, subfamily c, polypeptide 22	1	1	259257657	259287684	protein_coding
ENSRNOG00000015810	5.689	0.0002	Trip13	thyroid hormone receptor interactor 13	2	1	31967978	32012919	protein_coding
ENSRNOG00000020807	4.1261	0.0002	Wdr62	WD repeat domain 62	2	1	88694824	88734223	protein_coding
ENSRNOG00000013053	-6.6666	0.0066	Trpm6	transient receptor potential cation channel, subfamily M, member 6	1	1	234479289	234596971	protein_coding
ENSRNOG00000014513	3.42	0.0039	Exnef	exonuclease NEF-sp	2	1	189549960	189622094	protein_coding
ENSRNOG00000025245	6.2912	4.2743e-06	RGD1311946	similar to RIKEN cDNA 1810055G02	1	1	218945508	218954280	protein_coding
ENSRNOG00000014758	-9.7476	0.0018	Lgi1	leucine-rich, glioma inactivated 1	1	1	256955652	256999253	protein_coding
ENSRNOG00000017386	11.0229	4.4211e-05	Il11	interleukin 11	2	1	72635267	72643255	protein_coding
ENSRNOG00000046222	-9.2175	0.0004	LOC103689942		1	1	83003841	83010171	protein_coding
ENSRNOG00000026764	-20.0563	9.948e-05	Pla2g4cl1	phospholipase A2, group IVC (cytosolic, calcium-independent)	2	1	75428027	75620911	protein_coding
ENSRNOG00000014551	-35.575	0.0013	Ccnj	cyclin J	1	1	260093641	260111254	protein_coding
ENSRNOG00000020714	3.2354	7.3521e-06	Trpm4	transient receptor potential cation channel, subfamily M, member 4	1	1	101293409	101323960	protein_coding
ENSRNOG00000049517	7.7154	1.0595e-06	Tnfaip3	tumor necrosis factor, alpha-induced protein 3	1	1	14402913	14412807	protein_coding
ENSRNOG00000025444	-12.1442	1.6663e-07	RGD1565682	similar to lipase-like, ab-hydrolase domain containing 2	1	1	252102219	252116971	protein_coding
ENSRNOG00000019413	3.987	1.0648e-09	Atg16l2	autophagy related 16-like 2 (S. cerevisiae)	1	1	166401271	166413564	protein_coding
ENSRNOG00000053735	11.5195	9.5964e-07	Hebp2	heme binding protein 2	1	1	13714440	13719829	protein_coding
ENSRNOG00000015003	-3.2797	1.5173e-05	Pex11a	peroxisomal biogenesis factor 11 alpha	1	1	141474180	141481315	protein_coding
ENSRNOG00000018215	-11.2475	0.0021	Slc22a6	solute carrier family 22 (organic anion transporter), member 6	1	1	224824799	224833259	protein_coding
ENSRNOG00000061890	-27.058	1.6933e-06	Ust5r	integral membrane transport protein UST5r	1	1	224457900	224533219	protein_coding
ENSRNOG00000028137	16.202	9.4385e-05	Mki67	marker of proliferation Ki-67	1	1	207993895	208020454	protein_coding
ENSRNOG00000056228	3.8695	0.0023	Atp10a	ATPase, class V, type 10A	1	1	115975324	116141892	protein_coding
ENSRNOG00000016689	8.258	0.0002	Fanci	Fanconi anemia, complementation group I	1	1	141120166	141172483	protein_coding
ENSRNOG00000019920	7.1288	0.0007	Doc2a	double C2-like domains, alpha	1	1	198284473	198288113	protein_coding
ENSRNOG00000014786	7.9012	3.4092e-05	Ccne1	cyclin E1	1	1	94485832	94494980	protein_coding
ENSRNOG00000013552	6.3443	0.0004	Scd1	stearoyl-Coenzyme A desaturase 1	1	1	264160129	264172729	protein_coding
ENSRNOG00000055142	4.1288	0.0035	Ect2l	epithelial cell transforming sequence 2 oncogene-like	1	1	13302256	13341952	protein_coding
ENSRNOG00000012404	5.1303	5.8512e-05	Thrsp	thyroid hormone responsive	1	1	162381253	162385575	protein_coding
ENSRNOG00000015036	4.7483	0.0014	Ctgf	connective tissue growth factor	2	1	21851660	21854773	protein_coding
ENSRNOG00000020385	3.6796	4.1936e-05	Fads3	fatty acid desaturase 3	1	1	226091774	226108332	protein_coding
ENSRNOG00000010017	3.1918	2.1331e-06	Wee1	WEE1 G2 checkpoint kinase	1	1	174767960	174786361	protein_coding
ENSRNOG00000037931	3.0161	0.0013	Plaur	plasminogen activator, urokinase receptor	2	1	81328183	81344708	protein_coding
ENSRNOG00000061215	-4.1429	0.0053	Crym	crystallin, mu	1	1	189944895	189960073	protein_coding
ENSRNOG00000020985	3.6999	0.001	Atp4a	ATPase, H+/K+ exchanging, alpha polypeptide	1	1	89162639	89175811	protein_coding
ENSRNOG00000043416	4.5335	7.1566e-09	Bcl3	B-cell CLL/lymphoma 3	1	1	80730499	80744831	protein_coding
ENSRNOG00000012877	-9.1576	1.5089e-05	Rgs9bp	regulator of G protein signaling 9 binding protein	1	1	91855270	91855983	protein_coding
ENSRNOG00000013057	15.9533	0.0017	Prc1	protein regulator of cytokinesis 1	1	1	142087208	142108746	protein_coding
ENSRNOG00000022537	12.611	0.0002	E2f8	E2F transcription factor 8	1	1	104187100	104202591	protein_coding
ENSRNOG00000022521	7.6888	1.2442e-05	Ddias		1	1	157675765	157700064	protein_coding
ENSRNOG00000020480	9.1075	3.9399e-07	Fads1	fatty acid desaturase 1	1	1	226234074	226249138	protein_coding
ENSRNOG00000018494	-3.7484	0.0007	Ppp1r3c	protein phosphatase 1, regulatory subunit 3C	1	1	255371810	255376833	protein_coding
ENSRNOG00000020949	-4.1298	1.4262e-05	Hsd17b14	hydroxysteroid (17-beta) dehydrogenase 14	1	1	101541266	101551059	protein_coding
ENSRNOG00000014768	3.3956	0.0012	Glis3	GLIS family zinc finger 3	1	1	246380889	246785360	protein_coding
ENSRNOG00000039865	-3.4609	2.5535e-08	Vnn3	vanin 3	1	1	22649081	22661377	protein_coding
ENSRNOG00000017762	7.5345	0.0013	Cdhr5	cadherin-related family member 5	1	1	214255110	214263581	protein_coding
ENSRNOG00000013925	-46.377	3.2592e-05	Nox4	NADPH oxidase 4	1	1	150797084	150976194	protein_coding
ENSRNOG00000019745	5.8245	0.0087	Actn3	actinin alpha 3	1	1	220120533	220136470	protein_coding
ENSRNOG00000030788	-4.7995	0.0078	Olr36	olfactory receptor 36	3	1	164705604	164718019	protein_coding
ENSRNOG00000020281	13.2345	0.0017	Kif22	kinesin family member 22	1	1	198461169	198476476	protein_coding
ENSRNOG00000036701	4.8457	0.0023	Actg1	actin, gamma 1	1	10	109519134	109520846	protein_coding
ENSRNOG00000005389	3.1922	0.0005	LOC103694903		1	10	37535871	37554664	protein_coding
ENSRNOG00000002930	20.4301	1.5644e-09	Ppl	periplakin	1	10	10644572	10690223	protein_coding
ENSRNOG00000050819	8.1763	0.0003	Birc5	baculoviral IAP repeat-containing 5	1	10	106856097	106864413	protein_coding
ENSRNOG00000003897	5.3895	1.3355e-05	Col1a1	collagen, type I, alpha 1	1	10	82745801	82762789	protein_coding
ENSRNOG00000024420	7.8299	0.0021	Eme1	essential meiotic structure-specific endonuclease 1	1	10	82367084	82374171	protein_coding
ENSRNOG00000008010	-3.9249	0.0087	Hoxb5	homeo box B5	1	10	84152152	84154360	protein_coding
ENSRNOG00000004805	7.4455	0.0003	Stac2	SH3 and cysteine rich domain 2	2	10	85988367	86004209	protein_coding
ENSRNOG00000007200	-3.5637	0.0071	Ikzf3	IKAROS family zinc finger 3	1	10	86421582	86509454	protein_coding
ENSRNOG00000019742	3.3035	1.6045e-10	Stat3	signal transducer and activator of transcription 3 (acute-phase response factor)	1	10	88790408	88842233	protein_coding
ENSRNOG00000023628	4.3855	4.0426e-05	Tmem106a	transmembrane protein 106A	1	10	89484468	89493283	protein_coding
ENSRNOG00000007467	3.3694	0.002	Ace3	angiotensin I converting enzyme (peptidyl-dipeptidase A) 3	2	10	94170789	94206535	protein_coding
ENSRNOG00000036726	3.1284	7.4734e-06	Cd300e	Cd300e molecule	1	10	103599103	103619083	protein_coding
ENSRNOG00000036680	-7.0352	6.9272e-07	Notum	notum pectinacetylesterase homolog (Drosophila)	1	10	109832981	109840047	protein_coding
ENSRNOG00000021713	10.6808	3.0589e-05	Kif18b	kinesin family member 18B	2	10	91008269	91027731	protein_coding
ENSRNOG00000007335	6.959	0.0017	Ccl11	chemokine (C-C motif) ligand 11	1	10	69434941	69439575	protein_coding
ENSRNOG00000047314	8.437	1.4634e-06	Tk1	thymidine kinase 1, soluble	1	10	106817601	106828884	protein_coding
ENSRNOG00000020770	4.231	1.9136e-05	Arl4d	ADP-ribosylation factor-like 4D	1	10	89578212	89580368	protein_coding
ENSRNOG00000020701	4.1343	0.0004	Brca1	breast cancer 1, early onset	2	10	89394803	89454681	protein_coding
ENSRNOG00000053047	19.0049	0.0006	Top2a	topoisomerase (DNA) II alpha	2	10	86901007	86932154	protein_coding
ENSRNOG00000004276	3.9595	4.3693e-08	Itga3	integrin, alpha 3	2	10	82855613	82887497	protein_coding
ENSRNOG00000010906	-3.1121	0.003	Ccl5	chemokine (C-C motif) ligand 5	1	10	70739800	70744315	protein_coding
ENSRNOG00000010337	-6.4757	0.0001	Slc13a2	solute carrier family 13 (sodium-dependent dicarboxylate transporter), member 2	2	10	65664667	65692023	protein_coding
ENSRNOG00000006674	3.4118	0.0036	Fam101b	family with sequence similarity 101, member B	1	10	64196127	64202380	protein_coding
ENSRNOG00000003865	3.5706	0.0088	Tmigd1	transmembrane and immunoglobulin domain containing 1	1	10	63259427	63274640	protein_coding
ENSRNOG00000003777	-3.0806	0.0007	Chrne	cholinergic receptor, nicotinic, epsilon (muscle)	1	10	57238946	57243435	protein_coding
ENSRNOG00000015674	-3.3096	0.0035	Acap1	ArfGAP with coiled-coil, ankyrin repeat and PH domains 1	1	10	56492300	56506446	protein_coding
ENSRNOG00000003463	3.3793	0.001	Srebf1	sterol regulatory element binding transcription factor 1	2	10	46570996	46593009	protein_coding
ENSRNOG00000002469	10.808	0.0014	Trim7	tripartite motif-containing 7	1	10	34185898	34199279	protein_coding
ENSRNOG00000004380	-9.8268	0.0011	Il12b	interleukin 12B	1	10	30038709	30048085	protein_coding
ENSRNOG00000028114	-3.4931	0.0039	Hbq1b	hemoglobin, theta 1B	1	10	15600220	15600858	protein_coding
ENSRNOG00000039698	7.5496	0.0011	Prss22	protease, serine, 22	1	10	13370098	13374808	protein_coding
ENSRNOG00000014727	-3.3438	2.3209e-08	Fahd1	fumarylacetoacetate hydrolase domain containing 1	1	10	14214519	14215957	protein_coding
ENSRNOG00000019174	4.4356	0.0002	Chtf18	CTF18, chromosome transmission fidelity factor 18 homolog (S. cerevisiae)	1	10	15090316	15098791	protein_coding
ENSRNOG00000014711	-9.0642	5.7481e-05	Meiob	meiosis specific with OB domains	1	10	14174732	14206025	protein_coding
ENSRNOG00000003657	4.9858	1.8542e-06	Pkmyt1	protein kinase, membrane associated tyrosine/threonine 1	1	10	13061170	13073283	protein_coding
ENSRNOG00000042352	-5.1174	1.4772e-05	Dnase1l2	deoxyribonuclease I-like 2	1	10	13812707	13814304	protein_coding
ENSRNOG00000019445	3.5035	0.0043	Msln	mesothelin	1	10	15119663	15125408	protein_coding
ENSRNOG00000003654	17.2632	2.95e-06	Cldn9	claudin 9	1	10	13003011	13004441	protein_coding
ENSRNOG00000021782	6.2714	0.0005	Zscan10	zinc finger and SCAN domain containing 10	1	10	12929471	12939435	protein_coding
ENSRNOG00000042344	4.1505	0.0003	Smim22	small integral membrane protein 22	1	10	10766208	10767389	protein_coding
ENSRNOG00000021902	6.2367	0.0003	Rmi2	RecQ mediated genome instability 2	1	10	4905210	4910305	protein_coding
ENSRNOG00000053079	12.1943	0.0006	AC117889.1		1	10	975697	1003352	protein_coding
ENSRNOG00000012390	6.34	0.0023	Npw	neuropeptide W	1	10	14021187	14022452	protein_coding
ENSRNOG00000050424	-3.6928	2.6184e-09	Nme4	non-metastatic cells 4, protein expressed in	3	10	15431638	15465413	protein_coding
ENSRNOG00000003648	20.7542	5.4796e-06	Cldn6	claudin 6	1	10	13000090	13002862	protein_coding
ENSRNOG00000045989	-7.7747	0.0096	Hba-a1	hemoglobin, alpha 1	1	10	15577249	15577977	protein_coding
ENSRNOG00000008432	-3.2254	1.2065e-05	Slc22a5	solute carrier family 22 (organic cation/carnitine transporter), member 5	4	10	39201107	39323853	protein_coding
ENSRNOG00000007377	4.1012	1.5618e-05	Slit3	slit homolog 3 (Drosophila)	1	10	20320878	20518518	protein_coding
ENSRNOG00000002903	3.0106	4.3631e-07	Specc1	sperm antigen with calponin homology and coiled-coil domains 1	2	10	48240127	48542292	protein_coding
ENSRNOG00000011777	11.8224	0.0008	Spag5	sperm associated antigen 5	1	10	65566171	65585760	protein_coding
ENSRNOG00000007292	3.2153	0.0001	Spdl1	spindle apparatus coiled-coil protein 1	1	10	19628258	19652898	protein_coding
ENSRNOG00000004399	-3.0477	0.0005	Dlx4	distal-less homeobox 4	1	10	82958525	82963919	protein_coding
ENSRNOG00000021310	3.093	0.0055	Slc36a3	solute carrier family 36, member 3	1	10	40462701	40489808	protein_coding
ENSRNOG00000057356	3.9266	0.0007	AABR07072112.1		1	10	40707122	40710894	lincRNA
ENSRNOG00000002810	3.1618	0.0003	Gfpt2	glutamine-fructose-6-phosphate transaminase 2	1	10	35279236	35325508	protein_coding
ENSRNOG00000014882	-3.6413	0.0017	Fgf11	fibroblast growth factor 11	1	10	56403256	56409017	protein_coding
ENSRNOG00000005659	14.9654	0.0008	Aurkb	aurora kinase B	2	10	55626741	55634991	protein_coding
ENSRNOG00000019477	5.838	0.003	Zmynd15	zinc finger, MYND-type containing 15	1	10	57064482	57071096	protein_coding
ENSRNOG00000017325	10.3969	0.0041	Cldn7	claudin 7	2	10	56576428	56578626	protein_coding
ENSRNOG00000002470	3.3847	0.0044	Ifi47	interferon gamma inducible protein 47	2	10	34277993	34285623	protein_coding
ENSRNOG00000042445	7.4338	4.051e-06	AC130970.1		1	10	104437648	104442880	protein_coding
ENSRNOG00000011459	5.0667	2.1411e-08	Rhbdf2	rhomboid 5 homolog 2 (Drosophila)	1	10	105573752	105600913	protein_coding
ENSRNOG00000010302	10.306	0.0095	Rasl10b	RAS-like, family 10, member B	2	10	70627401	70637332	protein_coding
ENSRNOG00000011917	-12.373	1.2401e-05	Cd79b	Cd79b molecule, immunoglobulin-associated beta	1	10	94497448	94500591	protein_coding
ENSRNOG00000051171	-6.1813	2.0137e-05	G6pc	glucose-6-phosphatase, catalytic subunit	3	10	89285855	89296213	protein_coding
ENSRNOG00000020951	-5.2914	0.0026	Slc4a1	solute carrier family 4 (anion exchanger), member 1	2	10	90296141	90312386	protein_coding
ENSRNOG00000003802	10.0073	0.004	Pttg1	pituitary tumor-transforming 1	1	10	29020049	29026002	protein_coding
ENSRNOG00000006198	11.6159	0.0003	Prr11	proline rich 11	1	10	74393699	74413745	protein_coding
ENSRNOG00000002948	27.0465	2.0677e-07	Abcc3	ATP-binding cassette, subfamily C (CFTR/MRP), member 3	4	10	82047863	82117109	protein_coding
ENSRNOG00000002886	7.2967	6.7432e-08	Myh10	myosin, heavy chain 10, non-muscle	1	10	55275411	55406732	protein_coding
ENSRNOG00000009427	-5.2038	0.0013	Tbx21	T-box 21	1	10	85032799	85049331	protein_coding
ENSRNOG00000045636	30.3596	5.7691e-12	Fasn	fatty acid synthase	1	10	109987735	110005901	protein_coding
ENSRNOG00000039350	7.1035	0.002	Gng13	guanine nucleotide binding protein (G protein), gamma 13	1	10	15088935	15090839	protein_coding
ENSRNOG00000004063	5.901	0.0002	Sh3pxd2b	SH3 and PX domains 2B	2	10	17209212	17291876	protein_coding
ENSRNOG00000011714	-5.3603	3.522e-08	Sat2	spermidine/spermine N1-acetyltransferase family member 2	2	10	56227692	56229850	protein_coding
ENSRNOG00000004461	3.3231	0.0006	Flywch2	FLYWCH family member 2	1	10	13112212	13115294	protein_coding
ENSRNOG00000022657	3.7867	1.5982e-07	Tmem97	transmembrane protein 97	1	10	65811456	65820538	protein_coding
ENSRNOG00000003634	-3.4192	0.0017	Zfp354a	zinc finger protein 354A	2	10	36589181	36600469	protein_coding
ENSRNOG00000028548	3.5752	5.816e-08	Ccl9	chemokine (C-C motif) ligand 9	1	10	70783424	70788309	protein_coding
ENSRNOG00000003546	9.5782	3.5118e-07	Tnfrsf12a	tumor necrosis factor receptor superfamily, member 12a	1	10	12995904	12997930	protein_coding
ENSRNOG00000009350	-9.6669	6.6416e-05	Sez6	seizure related 6 homolog (mouse)	1	10	64865805	64915148	protein_coding
ENSRNOG00000029668	33.1865	5.7426e-08	Wfdc21		2	10	71047310	71053191	protein_coding
ENSRNOG00000004939	6.7493	0.0072	Ttll6	tubulin tyrosine ligase-like family, member 6	1	10	83954279	83999710	protein_coding
ENSRNOG00000006860	-3.5484	0.0069	Itk	IL2-inducible T-cell kinase	1	10	31431809	31493419	protein_coding
ENSRNOG00000037275	5.7524	0.0006	Tlcd2	TLC domain containing 2	1	10	62303662	62306888	protein_coding
ENSRNOG00000017496	4.6316	3.274e-05	Cnp	2',3'-cyclic nucleotide 3' phosphodiesterase	1	10	88490798	88497356	protein_coding
ENSRNOG00000048660	3.4007	2.2897e-06	Gsg2	germ cell associated 2 (haspin)	1	10	59695913	59698168	protein_coding
ENSRNOG00000053448	-7.2492	0.0037	Rn50_10_0892.1		1	10	89236258	89311138	protein_coding
ENSRNOG00000002827	-7.0409	0.0034	Rbfox1	RNA binding protein, fox-1 homolog (C. elegans) 1	2	10	8312961	8654892	protein_coding
ENSRNOG00000026647	3.636	0.0001	Cxcl16	chemokine (C-X-C motif) ligand 16	1	10	57060007	57064600	protein_coding
ENSRNOG00000059894	19.9916	0.0005	Hmmr	hyaluronan mediated motility receptor (RHAMM)	1	10	25861490	25890639	protein_coding
ENSRNOG00000014743	-3.1374	3.495e-10	Hagh	hydroxyacyl glutathione hydrolase	1	10	14216155	14230515	protein_coding
ENSRNOG00000027871	-3.5818	0.0001	Rapgefl1	Rap guanine nucleotide exchange factor (GEF)-like 1	1	10	86763117	86765675	protein_coding
ENSRNOG00000003121	-3.2014	6.3281e-06	Rtn4rl1	reticulon 4 receptor-like 1	2	10	62035866	62109078	protein_coding
ENSRNOG00000016924	6.5131	4.0436e-12	Acly	ATP citrate lyase	3	10	88392248	88442845	protein_coding
ENSRNOG00000034013	3.9667	4.0009e-07	Acaca	acetyl-CoA carboxylase alpha	2	10	71536533	71719910	protein_coding
ENSRNOG00000050978	3.2755	0.0055	LOC100911295	non-histone chromosomal protein HMG-14-like	1	11	36474840	36479868	protein_coding
ENSRNOG00000001736	-3.6244	2.3952e-08	Bdh1	3-hydroxybutyrate dehydrogenase, type 1	1	11	72578533	72614176	protein_coding
ENSRNOG00000001926	-3.02	9.2752e-08	Cldn1	claudin 1	1	11	77815181	77830416	protein_coding
ENSRNOG00000001557	3.9374	3.1006e-07	Cxadr	coxsackie virus and adenovirus receptor	1	11	16826399	16873562	protein_coding
ENSRNOG00000006997	3.6418	2.9456e-06	App	amyloid beta (A4) precursor protein	2	11	24425005	24641858	protein_coding
ENSRNOG00000028238	8.533	0.0096	Sh3bgr	SH3 domain binding glutamic acid-rich protein	1	11	36555416	36579535	protein_coding
ENSRNOG00000030246	-4.8577	0.0024	Btla	B and T lymphocyte associated	2	11	60525735	60547240	protein_coding
ENSRNOG00000026991	-3.8021	0.0044	AC110981.1		1	11	70687500	70688342	protein_coding
ENSRNOG00000031801	3.3082	0.001	Ephb3	Eph receptor B3	1	11	83527962	83546674	protein_coding
ENSRNOG00000030387	4.7176	1.5335e-07	Kng1l1	kininogen 1-like 1	5	11	81421676	81444621	protein_coding
ENSRNOG00000029912	4.6064	0.0025	Sept5	septin 5	2	11	86512797	86522168	protein_coding
ENSRNOG00000001833	3.0314	0.0007	Mcm4	minichromosome maintenance complex component 4	1	11	89511191	89524892	protein_coding
ENSRNOG00000001770	-4.2301	9.6884e-07	Ehhadh	enoyl-CoA, hydratase/3-hydroxyacyl CoA dehydrogenase	1	11	82945104	82978364	protein_coding
ENSRNOG00000001777	-5.9779	0.0003	Muc4	mucin 4, cell surface associated	1	11	71243334	71284939	protein_coding
ENSRNOG00000002471	8.0802	0.0042	Polq	polymerase (DNA directed), theta	1	11	66585881	66695353	protein_coding
ENSRNOG00000057153	14.2616	2.2564e-08	Pla1a	phospholipase A1 member A	1	11	64882288	64919579	protein_coding
ENSRNOG00000028670	7.17	0.0015	RGD1562726	similar to Putative protein C21orf62 homolog	1	11	31223074	31238026	protein_coding
ENSRNOG00000050071	3.8027	0.0029	Cdc45	cell division cycle 45	1	11	86329012	86358453	protein_coding
ENSRNOG00000046981	-8.8348	0.0065	Gp1bb	glycoprotein Ib (platelet), beta polypeptide	1	11	86520992	86522169	protein_coding
ENSRNOG00000002976	16.3325	3.6797e-05	Maats1	MYCBP-associated, testis expressed 1	1	11	64975594	65018108	protein_coding
ENSRNOG00000001692	12.697	0.0002	Chaf1b	chromatin assembly factor 1, subunit B (p60)	1	11	34101197	34121378	protein_coding
ENSRNOG00000060348	-4.5198	2.3584e-05	Zdhhc23	zinc finger, DHHC-type containing 23	2	11	61661724	61672850	protein_coding
ENSRNOG00000002041	3.2251	0.0003	Boc	BOC cell adhesion associated, oncogene regulated	1	11	61083757	61158838	protein_coding
ENSRNOG00000039183	8.2648	0.0039	RGD1310335	similar to RIKEN cDNA C330027C09	1	11	54377374	54404612	protein_coding
ENSRNOG00000001555	3.7266	0.0008	Btg3	BTG family, member 3	1	11	16873646	16889201	protein_coding
ENSRNOG00000050805	3.7831	0.0003	Tsc22d4	TSC22 domain family, member 4	1	12	22009011	22021851	protein_coding
ENSRNOG00000001312	3.352	3.2127e-06	Pdgfa	platelet-derived growth factor alpha polypeptide	3	12	17734133	17755285	protein_coding
ENSRNOG00000031162	-3.4633	0.0016	Ccl24	chemokine (C-C motif) ligand 24	2	12	24148567	24152625	protein_coding
ENSRNOG00000056955	5.5233	2.4452e-08	Ccdc64	coiled-coil domain containing 64	2	12	46615649	46703287	protein_coding
ENSRNOG00000033658	18.9207	0.0014	Kntc1	kinetochore associated 1	1	12	38200463	38274036	protein_coding
ENSRNOG00000021691	6.779	0.0056	Ccdc92	coiled-coil domain containing 92	1	12	37211316	37237848	protein_coding
ENSRNOG00000025001	7.1686	2.7558e-07	Pcolce	procollagen C-endopeptidase enhancer	2	12	22153983	22160337	protein_coding
ENSRNOG00000001113	-16.9082	0.0019	Mmd2	monocyte to macrophage differentiation-associated 2	1	12	14021727	14078134	protein_coding
ENSRNOG00000000969	-7.3047	0.0002	Cyp3a18	cytochrome P450, family 3, subfamily a, polypeptide 18	2	12	10636275	10684278	protein_coding
ENSRNOG00000001005	-10.5317	0.0004	Fcer2	Fc fragment of IgE, low affinity II, receptor for (CD23)	2	12	2233778	2245324	protein_coding
ENSRNOG00000028733	5.9925	0.0071	Prkar1b	protein kinase, cAMP dependent regulatory, type I, beta	1	12	17614632	17712373	protein_coding
ENSRNOG00000046643	-4.7183	0.0047	Cyp3a9	cytochrome P450, family 3, subfamily a, polypeptide 9	1	12	19074583	19114399	protein_coding
ENSRNOG00000001115	-6.8833	0.0015	Slc29a4	solute carrier family 29 (equilibrative nucleoside transporter), member 4	1	12	13914114	13924531	protein_coding
ENSRNOG00000052542	5.1663	0.0019	AABR07035591.1		1	12	20140765	20142069	lincRNA
ENSRNOG00000001329	-3.7941	0.0006	Gjc3	gap junction protein, gamma 3	1	12	19166239	19167015	protein_coding
ENSRNOG00000001414	17.5357	0.0002	Serpine1	serpin peptidase inhibitor, clade E (nexin, plasminogen activator inhibitor type 1), member 1	1	12	22641104	22651482	protein_coding
ENSRNOG00000001476	9.971	1.2219e-05	Cldn4	claudin 4	1	12	24761210	24763005	protein_coding
ENSRNOG00000024641	5.8837	0.0021	Nyap1	neuronal tyrosine-phosphorylated phosphoinositide-3-kinase adaptor 1	1	12	22026075	22037347	protein_coding
ENSRNOG00000000967	22.1107	6.2631e-09	Aacs	acetoacetyl-CoA synthetase	1	12	36512393	36555694	protein_coding
ENSRNOG00000038406	-9.1594	0.0003	Tmem132b	transmembrane protein 132B	3	12	35970821	36398246	protein_coding
ENSRNOG00000054311	4.8683	0.007	AABR07036413.1		1	12	42518194	42520481	lincRNA
ENSRNOG00000028630	-3.0386	0.0003	Ksr2	kinase suppressor of ras 2	2	12	44536293	44911147	protein_coding
ENSRNOG00000056283	-10.8166	0.0075	AABR07036556.1		1	12	48052448	48063926	lincRNA
ENSRNOG00000026661	-4.7672	1.1215e-05	Hcar1	Hepatocarcinoma resistance QTL 1	1	12	38144855	38146271	protein_coding
ENSRNOG00000049604	5.0974	5.4438e-09	Mvk	mevalonate kinase	1	12	47904719	47919400	protein_coding
ENSRNOG00000000924	4.3496	0.0001	Slc7a1	solute carrier family 7 (cationic amino acid transporter, y+ system), member 1	3	12	8032809	8108972	protein_coding
ENSRNOG00000000658	8.1267	9.5094e-09	Acacb	acetyl-CoA carboxylase beta	4	12	48127149	48238887	protein_coding
ENSRNOG00000001124	4.5964	0.0099	Rnft2	ring finger protein, transmembrane 2	1	12	43940929	44008685	protein_coding
ENSRNOG00000000036	-3.2761	9.3896e-05	Klhdc8a	kelch domain containing 8A	1	13	49074644	49082729	protein_coding
ENSRNOG00000025100	4.5656	8.1575e-11	Ikbke	inhibitor of kappa light polypeptide gene enhancer in B-cells, kinase epsilon	1	13	48031410	48056394	protein_coding
ENSRNOG00000005038	9.4708	0.0022	Ube2t	ubiquitin-conjugating enzyme E2T (putative)	1	13	51795867	51801163	protein_coding
ENSRNOG00000003300	4.4414	2.2682e-05	Btg2	BTG family, member 2	1	13	50913180	50916982	protein_coding
ENSRNOG00000010076	6.5334	0.0002	Pkp1	plakophilin 1	1	13	52705174	52752997	protein_coding
ENSRNOG00000002711	12.4994	0.0007	Nuf2	NUF2, NDC80 kinetochore complex component	1	13	87818391	87847263	protein_coding
ENSRNOG00000003298	-5.4343	0.0082	Cd247	Cd247 molecule	2	13	83996080	84071400	protein_coding
ENSRNOG00000003635	3.0575	0.0008	Disp1	dispatched homolog 1 (Drosophila)	1	13	101451932	101597570	protein_coding
ENSRNOG00000047123	3.1571	0.0026	Tstd1	thiosulfate sulfurtransferase (rhodanese)-like domain containing 1	1	13	89805962	89807243	protein_coding
ENSRNOG00000050941	3.8704	0.0084	Olr1587	olfactory receptor 1587	1	13	92136290	92137228	protein_coding
ENSRNOG00000008301	4.2302	1.4248e-07	Tagln2	transgelin 2	1	13	90807199	90814119	protein_coding
ENSRNOG00000003515	6.8606	1.3192e-08	Ephx1	epoxide hydrolase 1, microsomal (xenobiotic)	2	13	99271366	99300579	protein_coding
ENSRNOG00000006019	-12.5571	4.3416e-07	G0s2	G0/G1switch 2	1	13	112004140	112005052	protein_coding
ENSRNOG00000004195	9.1518	0.0029	Dtl	denticleless E3 ubiquitin protein ligase homolog (Drosophila)	1	13	110220283	110257367	protein_coding
ENSRNOG00000003388	17.4953	4.0206e-05	Cenpf	centromere protein F	1	13	108132499	108178609	protein_coding
ENSRNOG00000056209	36.5934	2.6503e-07	Exo1	exonuclease 1	1	13	93939022	93960342	protein_coding
ENSRNOG00000004414	3.2089	6.2147e-10	F11r	F11 receptor	1	13	89826254	89850612	protein_coding
ENSRNOG00000002826	4.0942	6.7417e-07	Hsd17b7	hydroxysteroid (17-beta) dehydrogenase 7	1	13	88288046	88307988	protein_coding
ENSRNOG00000002478	-6.0892	2.5902e-08	Insig2	insulin induced gene 2	1	13	37266312	37287458	protein_coding
ENSRNOG00000004642	5.2713	3.4297e-05	Lmx1a	LIM homeobox transcription factor 1 alpha	1	13	85918252	86061176	protein_coding
ENSRNOG00000002667	12.9571	7.5895e-06	Lamc2	laminin, gamma 2	5	13	70566643	70626252	protein_coding
ENSRNOG00000003703	8.3179	0.0009	Mcm6	minichromosome maintenance complex component 6	1	13	45042882	45068077	protein_coding
ENSRNOG00000002937	-3.2876	0.0093	Ren	renin	2	13	50502724	50514151	protein_coding
ENSRNOG00000039754	4.4862	0.0002	Rab7b	Rab7b, member RAS oncogene family	1	13	48455923	48482138	protein_coding
ENSRNOG00000049766	5.1797	5.6496e-05	Sctr	secretin receptor	1	13	36039283	36090530	protein_coding
ENSRNOG00000002653	-5.7378	0.0005	Kcnk2	potassium channel, subfamily K, member 2	2	13	107690087	107886476	protein_coding
ENSRNOG00000053410	-8.7803	0.0002	Adcy10	adenylate cyclase 10 (soluble)	1	13	83721300	83787018	protein_coding
ENSRNOG00000025069	-6.1211	0.0059	Ly9	lymphocyte antigen 9	1	13	90002783	90022269	protein_coding
ENSRNOG00000004062	3.0077	9.928e-09	C4bpa	complement component 4 binding protein, alpha	1	13	47342079	47377703	protein_coding
ENSRNOG00000034191	-26.5504	2.7079e-07	Fmo1	flavin containing monooxygenase 1	2	13	80712882	80745347	protein_coding
ENSRNOG00000033734	9.9499	0.0042	Tnnt2	troponin T type 2 (cardiac)	3	13	52662996	52680990	protein_coding
ENSRNOG00000026940	-12.4852	0.0047	Rgsl2h	regulator of G-protein signaling like 2 homolog (mouse)	1	13	71280652	71282802	protein_coding
ENSRNOG00000004441	-7.7903	0.0003	Fcmr		1	13	47602692	47617064	protein_coding
ENSRNOG00000012318	6.1071	2.9294e-06	Aspm	asp (abnormal spindle) homolog, microcephaly associated (Drosophila)	1	13	56546021	56591793	protein_coding
ENSRNOG00000003738	-10.4578	0.0057	Ush2a	Usher syndrome 2A (autosomal recessive, mild)	1	13	106751625	107427329	protein_coding
ENSRNOG00000004487	72.6599	7.2515e-06	Nek2l1	NIMA (never in mitosis gene a)-related kinase 2-like 1	1	13	110511668	110522769	protein_coding
ENSRNOG00000037211	14.6908	0.0006	Kif14	kinesin family member 14	1	13	53351717	53420111	protein_coding
ENSRNOG00000004003	3.4845	0.0004	Dusp10	dual specificity phosphatase 10	1	13	104284660	104321455	protein_coding
ENSRNOG00000007290	-6.1084	0.0035	Atp1a2	ATPase, Na+/K+ transporting, alpha 2 polypeptide	1	13	90651686	90676629	protein_coding
ENSRNOG00000002964	-3.5878	0.0072	Xcl1	chemokine (C motif) ligand 1	1	13	83199264	83202864	protein_coding
ENSRNOG00000003709	-3.0403	8.0386e-07	Kmo	kynurenine 3-monooxygenase (kynurenine 3-hydroxylase)	1	13	93684437	93716227	protein_coding
ENSRNOG00000006330	3.8459	5.9471e-05	Elf3	E74-like factor 3	1	13	52083859	52088780	protein_coding
ENSRNOG00000003832	5.7131	0.0012	Vash2	vasohibin 2	1	13	109521190	109552589	protein_coding
ENSRNOG00000005105	7.7724	0.0024	Sun3	Sad1 and UNC84 domain containing 3	1	14	89215703	89238094	protein_coding
ENSRNOG00000017259	3.813	0.0002	Tacc3	transforming, acidic coiled-coil containing protein 3	1	14	82336324	82347679	protein_coding
ENSRNOG00000003887	9.1397	0.0012	Lgi2	leucine-rich repeat LGI family, member 2	1	14	60764409	60796116	protein_coding
ENSRNOG00000002097	16.8594	0.0004	Rasl11b	RAS-like family 11 member B	1	14	36550340	36554580	protein_coding
ENSRNOG00000042714	3.5919	0.0021	RGD1559459	similar to Expressed sequence AI788959	1	14	22937421	22952822	protein_coding
ENSRNOG00000002728	6.6425	0.0002	Btc	betacellulin	1	14	18231860	18272484	protein_coding
ENSRNOG00000038572	7.6156	0.0003	Ncapg	non-SMC condensin I complex, subunit G	1	14	69899128	69927938	protein_coding
ENSRNOG00000042041	38.8217	2.0263e-05	Gal3st1	galactose-3-O-sulfotransferase 1	2	14	84231639	84247369	protein_coding
ENSRNOG00000002540	-3.1533	1.9878e-05	Rhoh	ras homolog family member H	1	14	43961756	43992587	protein_coding
ENSRNOG00000024899	-6.6462	0.0008	Cxcl13	chemokine (C-X-C motif) ligand 13	1	14	15253125	15258207	protein_coding
ENSRNOG00000002381	4.8386	0.0076	Bmp3	bone morphogenetic protein 3	1	14	12359363	12387102	protein_coding
ENSRNOG00000028043	29.9679	4.2875e-12	Cxcl3	chemokine (C-X-C motif) ligand 3	2	14	18820168	18839595	protein_coding
ENSRNOG00000002802	9.2816	8.133e-06	Cxcl1	chemokine (C-X-C motif) ligand 1	1	14	18743685	18745457	protein_coding
ENSRNOG00000002878	-3.0042	1.2282e-07	Afm	afamin	1	14	19078680	19132208	protein_coding
ENSRNOG00000001990	5.1917	7.6839e-06	Ugt2b10	UDP glucuronosyltransferase 2 family, polypeptide B10	3	14	22724070	22825444	protein_coding
ENSRNOG00000001957	-3.2514	0.0049	ste2	estrogen sulfotransferase	1	14	22072024	22089248	protein_coding
ENSRNOG00000002343	4.4214	0.0013	Uchl1	ubiquitin carboxyl-terminal esterase L1 (ubiquitin thiolesterase)	1	14	43133218	43143973	protein_coding
ENSRNOG00000051837	-4.9433	0.003	Nwd2		1	14	46136786	46153212	protein_coding
ENSRNOG00000002014	-4.8068	0.0045	Stap1	signal transducing adaptor family member 1	1	14	23576085	23604834	protein_coding
ENSRNOG00000002506	4.5423	2.9137e-06	Cdkl2	cyclin-dependent kinase-like 2 (CDC2-related kinase)	3	14	17531398	17565950	protein_coding
ENSRNOG00000019000	4.8143	4.0904e-09	Limk2	LIM domain kinase 2	3	14	83573928	83641892	protein_coding
ENSRNOG00000004555	3.1841	1.5726e-05	Sec14l3	SEC14-like 3 (S. cerevisiae)	4	14	84274550	84319449	protein_coding
ENSRNOG00000031397	3.3797	0.004	Stk32b	serine/threonine kinase 32B	2	14	77829400	78097919	protein_coding
ENSRNOG00000004440	7.7312	4.3217e-05	Fignl1	fidgetin-like 1	1	14	91895909	91904433	protein_coding
ENSRNOG00000028108	-5.8657	0.0023	Cytl1	cytokine like 1	1	14	77805130	77810147	protein_coding
ENSRNOG00000007002	17.231	1.8084e-06	Lif	leukemia inhibitory factor	1	14	84482674	84500642	protein_coding
ENSRNOG00000061910	-4.0781	3.9718e-06	Igfbp3	insulin-like growth factor binding protein 3	1	14	87457647	87465374	protein_coding
ENSRNOG00000002042	-4.3643	0.0059	Gfi1	growth factor independent 1 transcription repressor	1	14	3058993	3068371	protein_coding
ENSRNOG00000002105	5.428	0.0024	Cdc7	cell division cycle 7	1	14	3826659	3846891	protein_coding
ENSRNOG00000001052	-7.0472	0.0016	Slc25a30	solute carrier family 25, member 30	1	15	57813356	57834173	protein_coding
ENSRNOG00000009440	-9.5032	1.5838e-09	Gucy1b2	guanylate cyclase 1, soluble, beta 2	3	15	45479658	45550285	protein_coding
ENSRNOG00000016177	9.3535	0.0007	Scara3	scavenger receptor class A, member 3	1	15	42605473	42638392	protein_coding
ENSRNOG00000049991	-7.0914	2.8795e-05	Mcpt8l3	mast cell protease 8-like 3	7	15	34644464	34694244	protein_coding
ENSRNOG00000020503	-8.3704	0.0001	Cbln3	cerebellin 3 precursor	2	15	34548295	34550860	protein_coding
ENSRNOG00000042029	3.9494	0.0009	Efs	embryonal Fyn-associated substrate	1	15	33578381	33589522	protein_coding
ENSRNOG00000010389	-3.2712	5.7396e-07	Ndrg2	NDRG family member 2	3	15	28305821	28314459	protein_coding
ENSRNOG00000053633	13.5412	1.8712e-09	LOC103690354		1	15	28074953	28075411	protein_coding
ENSRNOG00000010721	8.8133	0.0021	Dlgap5	discs, large (Drosophila) homolog-associated protein 5	1	15	24167486	24199341	protein_coding
ENSRNOG00000047005	4.2976	0.0003	Kcnk5	potassium channel, subfamily K, member 5	1	15	4554603	4597000	protein_coding
ENSRNOG00000015308	13.4627	0.0012	Pbk	PDZ binding kinase	1	15	42489377	42500395	protein_coding
ENSRNOG00000021314	3.4313	2.4981e-09	Fdft1	farnesyl diphosphate farnesyl transferase 1	1	15	46339249	46367302	protein_coding
ENSRNOG00000009919	-10.2165	0.0068	Irg1	immunoresponsive gene 1	1	15	93613022	93622332	protein_coding
ENSRNOG00000015921	5.874	0.0022	Esco2	establishment of sister chromatid cohesion N-acetyltransferase 2	3	15	42500929	42518855	protein_coding
ENSRNOG00000017424	-25.8125	4.9108e-06	Chrna2	cholinergic receptor, nicotinic, alpha 2 (neuronal)	1	15	42808897	42825179	protein_coding
ENSRNOG00000061006	-3.4421	0.0043	AABR07017208.2		1	15	17933219	17945128	lincRNA
ENSRNOG00000007206	8.4509	9.1619e-05	LOC361016	similar to RIKEN cDNA 4933406L09	2	15	17775692	17924302	protein_coding
ENSRNOG00000010645	3.9625	0.0013	Lgals3	lectin, galactoside-binding, soluble, 3	3	15	24141651	24165537	protein_coding
ENSRNOG00000009785	16.1932	0.006	Cdkn3	cyclin-dependent kinase inhibitor 3	1	15	23553128	23564535	protein_coding
ENSRNOG00000053868	-9.2576	3.1963e-05	AABR07017237.2		1	15	19068083	19069038	lincRNA
ENSRNOG00000025562	-7.1323	0.0002	Ang2	angiogenin, ribonuclease A family, member 2	1	15	28103703	28104206	protein_coding
ENSRNOG00000039500	-10.3565	1.1799e-07	Rnase13	ribonuclease, RNase A family, 13 (non-active)	1	15	28323046	28323507	protein_coding
ENSRNOG00000051860	-4.9155	1.9186e-09	LOC103693457		1	15	28028521	28035389	protein_coding
ENSRNOG00000039284	4.6804	0.0044	Haus4	HAUS augmin-like complex, subunit 4	1	15	33182128	33193537	protein_coding
ENSRNOG00000049096	-9.8185	0.0019	Mcpt8l2	mast cell protease 8-like 2	1	15	34622123	34625121	protein_coding
ENSRNOG00000020625	-14.6127	0.0041	Mcpt1	mast cell protease 1	3	15	34862266	35034622	protein_coding
ENSRNOG00000020136	4.6795	0.0002	Tgm1	transglutaminase 1	1	15	34378148	34392066	protein_coding
ENSRNOG00000016460	3.274	8.8761e-10	Clu	clusterin	3	15	42640146	42665857	protein_coding
ENSRNOG00000027839	3.4427	9.9098e-05	Ptk2b	protein tyrosine kinase 2 beta	2	15	42827310	42947656	protein_coding
ENSRNOG00000014603	5.795	0.0027	Sgcg	sarcoglycan, gamma (dystrophin-associated glycoprotein)	1	15	41549331	41595345	protein_coding
ENSRNOG00000025302	10.7823	0.0004	Cdca2	cell division cycle associated 2	1	15	44365405	44411004	protein_coding
ENSRNOG00000009625	4.8492	1.7358e-06	Dpysl2	dihydropyrimidinase-like 2	1	15	43477629	43542939	protein_coding
ENSRNOG00000008986	29.0613	7.0071e-05	Diaph3	diaphanous-related formin 3	2	15	70039424	70399924	protein_coding
ENSRNOG00000011646	6.7582	7.7791e-05	Rem2	RAS (RAD and GEM) like GTP binding 2	1	15	33121273	33125752	protein_coding
ENSRNOG00000051196	3.073	2.6848e-06	Parp4	poly (ADP-ribose) polymerase family, member 4	5	15	36809361	36911165	protein_coding
ENSRNOG00000011688	15.8465	2.2025e-06	Neil3	nei endonuclease VIII-like 3 (E. coli)	1	16	41079444	41138505	protein_coding
ENSRNOG00000047977	4.0156	4.0134e-05	LOC100910163		1	16	72401887	72403179	protein_coding
ENSRNOG00000052879	4.5104	0.0067	LOC102552829		1	16	71402764	71406403	lincRNA
ENSRNOG00000022432	7.9626	7.8592e-06	Tmem59l	transmembrane protein 59-like	2	16	20691978	20695701	protein_coding
ENSRNOG00000030954	3.3742	9.7389e-07	Fat1	FAT atypical cadherin 1	2	16	50372128	50501921	protein_coding
ENSRNOG00000022261	6.2037	0.0037	Cenpu	centromere protein U	1	16	48897982	48921242	protein_coding
ENSRNOG00000053026	12.1936	0.0033	Shcbp1	Shc SH2-domain binding protein 1	1	16	90613870	90641420	protein_coding
ENSRNOG00000010392	5.8617	5.0573e-06	Nrg1	neuregulin 1	7	16	63837216	64057434	protein_coding
ENSRNOG00000032297	16.7319	4.1344e-12	Msmo1	methylsterol monooxygenase 1	1	16	26859397	26875973	protein_coding
ENSRNOG00000048472	14.1587	0.0004	Comp	cartilage oligomeric matrix protein	3	16	20798437	20807070	protein_coding
ENSRNOG00000011253	5.5848	0.0038	RGD1304810	similar to 6430573F11Rik protein	1	16	59317699	59366824	protein_coding
ENSRNOG00000056213	4.7386	0.0004	AC130741.1		1	16	19806544	19807258	lincRNA
ENSRNOG00000017156	19.1986	0.0002	Ankle1	ankyrin repeat and LEM domain containing 1	1	16	19800463	19803796	protein_coding
ENSRNOG00000054077	-3.2597	2.2168e-07	AABR07024870.1		1	16	20231641	20236318	lincRNA
ENSRNOG00000043249	11.0663	0.0004	LOC100360908	Pde4c protein-like	1	16	20462609	20466351	protein_coding
ENSRNOG00000042630	4.0756	0.0001	Asb5	ankyrin repeat and SOCS box-containing 5	2	16	39985234	40025401	protein_coding
ENSRNOG00000013167	4.511	0.0012	Hmgb2l1	high mobility group box 2-like 1	1	16	36077617	36080191	protein_coding
ENSRNOG00000054453	-45.083	0.0014	AABR07072511.1		1	16	49163529	49167325	lincRNA
ENSRNOG00000010633	-3.2117	1.3699e-08	Acsl1	acyl-CoA synthetase long-chain family member 1	2	16	48937456	49003246	protein_coding
ENSRNOG00000013061	3.0352	0.0003	Tusc3	tumor suppressor candidate 3	2	16	56247659	56396502	protein_coding
ENSRNOG00000022686	3.5044	1.0042e-06	Zdhhc2	zinc finger, DHHC-type containing 2	1	16	54934056	55002322	protein_coding
ENSRNOG00000025365	3.1308	4.5486e-06	Ido2	indoleamine 2,3-dioxygenase 2	1	16	72268943	72289156	protein_coding
ENSRNOG00000020030	38.5813	1.467e-07	Crlf1	cytokine receptor-like factor 1	1	16	20675042	20686317	protein_coding
ENSRNOG00000011424	11.4514	0.0006	Cldn23	claudin 23	1	16	59988603	59990326	protein_coding
ENSRNOG00000019741	6.1141	3.3851e-09	Isyna1	inositol-3-phosphate synthase 1	1	16	20589481	20592449	protein_coding
ENSRNOG00000016483	11.7962	8.4414e-06	Myo16	myosin XVI	2	16	84575150	84939323	protein_coding
ENSRNOG00000028636	37.6508	1.9437e-05	Xkr5	XK, Kell blood group complex subunit-related family, member 5	1	16	75744786	75762693	protein_coding
ENSRNOG00000024650	25.2984	0.0026	Ckap2	cytoskeleton associated protein 2	1	16	74752655	74779184	protein_coding
ENSRNOG00000011826	-5.767	0.0004	Lzts1	leucine zipper, putative tumor suppressor 1	1	16	22250470	22306662	protein_coding
ENSRNOG00000010830	3.0632	0.0004	Slc25a4	solute carrier family 25 (mitochondrial carrier; adenine nucleotide translocator), member 4	1	16	49266903	49270698	protein_coding
ENSRNOG00000017783	4.9632	9.9548e-07	Sfrp1	secreted frizzled-related protein 1	1	16	73372007	73410777	protein_coding
ENSRNOG00000019018	5.0859	2.0794e-06	Plat	plasminogen activator, tissue	1	16	74098260	74122889	protein_coding
ENSRNOG00000013768	7.6097	1.12e-05	Defb1	defensin beta 1	1	16	75294376	75309176	protein_coding
ENSRNOG00000031287	-6.1211	0.0084	Cacna2d3	calcium channel, voltage-dependent, alpha2/delta subunit 3	1	16	4871650	5795825	protein_coding
ENSRNOG00000019630	-9.3527	1.3116e-06	Hacl1	2-hydroxyacyl-CoA lyase 1	1	16	7714465	7758189	protein_coding
ENSRNOG00000016064	3.0736	1.4913e-07	Tkt	transketolase	1	16	6609668	6634595	protein_coding
ENSRNOG00000055025	14.5706	2.8264e-06	Fam25a	family with sequence similarity 25, member A	1	16	10702263	10706073	protein_coding
ENSRNOG00000018651	3.2535	1.0302e-05	Agtpbp1	ATP/GTP binding protein 1	2	17	5511385	5614435	protein_coding
ENSRNOG00000017531	-3.3549	0.0063	Akr1c3	aldo-keto reductase family 1, member C3	1	17	69761118	69778021	protein_coding
ENSRNOG00000014320	-4.2592	0.001	Inhba	inhibin beta-A	1	17	51898217	51912496	protein_coding
ENSRNOG00000018113	15.4016	0.0072	Anlnl1	anillin, actin binding protein-like 1	1	17	66548818	66551947	protein_coding
ENSRNOG00000039560	-4.0603	0.0003	LOC103690116		2	17	15475710	15484048	protein_coding
ENSRNOG00000047752	-6.9382	0.0007	Pfn3	profilin 3	1	17	9746485	9747012	protein_coding
ENSRNOG00000012040	-4.5278	0.0016	Slc25a48	solute carrier family 25, member 48	1	17	8570472	8607494	protein_coding
ENSRNOG00000061059	4.387	0.0096	LOC100912478	vacuolar ATPase assembly integral membrane protein VMA21-like	1	17	35129136	35130045	protein_coding
ENSRNOG00000031716	-9.339	6.4744e-05	Ecm2	extracellular matrix protein 2, female organ and adipocyte specific	1	17	15533972	15555919	protein_coding
ENSRNOG00000050478	5.8337	0.0048	LOC684841	similar to CG31613-PA	1	17	43626128	43626538	protein_coding
ENSRNOG00000017180	-6.1436	5.3943e-10	Slc17a2	solute carrier family 17, member 2	1	17	43567528	43584152	protein_coding
ENSRNOG00000018905	4.7835	0.0004	Armc4	armadillo repeat containing 4	1	17	60287203	60474031	protein_coding
ENSRNOG00000016690	13.9118	1.503e-08	Idi1	isopentenyl-diphosphate delta isomerase 1	1	17	57976268	57984036	protein_coding
ENSRNOG00000033010	-3.3868	1.4145e-05	Akr1c12	aldo-keto reductase family 1, member C12	1	17	69695550	69711689	protein_coding
ENSRNOG00000050243	-4.8953	0.0088	Akr1c12l1	aldo-keto reductase family 1, member C12-like 1	1	17	69588085	69599142	protein_coding
ENSRNOG00000054474	13.1797	0.0007	Mastl	microtubule associated serine/threonine kinase-like	1	17	89742140	89876825	protein_coding
ENSRNOG00000016538	3.2624	0.0001	Itga8	integrin, alpha 8	1	17	79321900	79676499	protein_coding
ENSRNOG00000019336	-5.4571	0.0079	Gata3	GATA binding protein 3	1	17	72429618	72450681	protein_coding
ENSRNOG00000060141	3.4785	0.0035	Epdr1	ependymin related 1	1	17	47397558	47422182	protein_coding
ENSRNOG00000018122	12.1016	3.4556e-05	Tspan17	tetraspanin 17	2	17	10356936	10364570	protein_coding
ENSRNOG00000024874	3.6471	2.2604e-05	Prtfdc1	phosphoribosyl transferase domain containing 1	2	17	87927058	88037040	protein_coding
ENSRNOG00000016885	4.5684	0.0002	Klf6	Kruppel-like factor 6	2	17	67887939	67945037	protein_coding
ENSRNOG00000018782	4.1585	0.0001	Gmnn	geminin	1	17	42302540	42310783	protein_coding
ENSRNOG00000052192	4.387	0.0096	LOC100912478	vacuolar ATPase assembly integral membrane protein VMA21-like	1	17	35125484	35126393	protein_coding
ENSRNOG00000015275	5.3173	0.0007	Ska1	spindle and kinetochore associated complex subunit 1	1	18	70173944	70184337	protein_coding
ENSRNOG00000013867	3.4306	0.0037	Fgf1	fibroblast growth factor 1 (acidic)	2	18	32273770	32359824	protein_coding
ENSRNOG00000018775	3.0031	0.0004	Cystm1	cysteine-rich transmembrane module containing 1	2	18	29191731	29232978	protein_coding
ENSRNOG00000025502	-20.3974	3.2268e-08	Arhgef37	Rho guanine nucleotide exchange factor (GEF) 37	2	18	56817988	56870839	protein_coding
ENSRNOG00000019181	6.3418	5.938e-08	Synpo	synaptopodin	2	18	55865467	55916220	protein_coding
ENSRNOG00000052190	6.4887	1.2746e-06	AABR07072602.1		1	18	53216095	53272041	lincRNA
ENSRNOG00000021381	49.9787	4.2018e-05	Ccdc68	coiled-coil domain containing 68	1	18	68408890	68472320	protein_coding
ENSRNOG00000042716	-3.199	0.0003	RGD1562699		1	18	59818241	59819113	protein_coding
ENSRNOG00000016612	3.7871	0.0054	Trim36	tripartite motif-containing 36	2	18	40082442	40134504	protein_coding
ENSRNOG00000019643	4.346	0.0038	Pcyox1l	prenylcysteine oxidase 1 like	1	18	57021083	57031459	protein_coding
ENSRNOG00000024428	7.1286	0.0005	Kif20a	kinesin family member 20A	1	18	27424328	27432814	protein_coding
ENSRNOG00000015401	14.4588	0.0004	Mapk4	mitogen-activated protein kinase 4	1	18	69894684	69944632	protein_coding
ENSRNOG00000018371	13.3899	2.0846e-05	Tubb6	tubulin, beta 6 class V	1	18	63130542	63140181	protein_coding
ENSRNOG00000038197	-3.4444	1.9071e-05	Cd226	CD226 molecule	2	18	86299463	86394765	protein_coding
ENSRNOG00000043219	6.5279	0.0068	Fbn2	fibrillin 2	1	18	53068495	53181503	protein_coding
ENSRNOG00000024008	5.6651	2.1166e-05	Cdc25c	cell division cycle 25C	1	18	27528354	27550224	protein_coding
ENSRNOG00000020467	-11.4191	1.172e-05	Nrep	neuronal regeneration related protein	1	18	26185259	26211445	protein_coding
ENSRNOG00000016853	3.844	0.0019	Dsg1	desmoglein 1	3	18	12008759	12038053	protein_coding
ENSRNOG00000016043	4.3656	0.0048	Aqp4	aquaporin 4	4	18	6765945	6782996	protein_coding
ENSRNOG00000012622	3.4095	1.1844e-07	Mmp15	matrix metallopeptidase 15	1	19	10079765	10101451	protein_coding
ENSRNOG00000012772	3.2401	2.7722e-05	Nqo1	NAD(P)H dehydrogenase, quinone 1	1	19	38422164	38437180	protein_coding
ENSRNOG00000015519	-9.0014	5.235e-06	Ces1d	carboxylesterase 1D	3	19	15033108	15239821	protein_coding
ENSRNOG00000014117	3.7964	1.3602e-05	Hmox1	heme oxygenase (decycling) 1	1	19	14508616	14515456	protein_coding
ENSRNOG00000055220	9.8857	1.0299e-06	AC106681.1		1	19	10261345	10267141	lincRNA
ENSRNOG00000057072	-4.2204	0.0055	Slc12a3	solute carrier family 12 (sodium/chloride transporter), member 3	1	19	11106033	11144641	protein_coding
ENSRNOG00000061468	-12.29	0.002	AABR07042825.1		1	19	11064146	11068377	lincRNA
ENSRNOG00000014336	12.5274	0.0002	Mcm5	minichromosome maintenance complex component 5	2	19	14523554	14561278	protein_coding
ENSRNOG00000005115	15.0267	3.9362e-05	Asf1b	anti-silencing function 1B histone chaperone	1	19	25077918	25092491	protein_coding
ENSRNOG00000057776	9.2719	0.0048	AABR07042903.2		1	19	14432813	14440925	lincRNA
ENSRNOG00000042838	3.9028	1.8167e-05	Junb	jun B proto-oncogene	1	19	26092974	26094756	protein_coding
ENSRNOG00000024178	11.6416	0.0009	Cenpt	centromere protein T	1	19	37812751	37819789	protein_coding
ENSRNOG00000017746	3.104	0.0025	Pard6a	par-6 family cell polarity regulator alpha	2	19	37668133	37672729	protein_coding
ENSRNOG00000020129	3.6689	0.0012	Cdh3	cadherin 3	1	19	38669230	38719677	protein_coding
ENSRNOG00000016760	5.9173	0.0013	Kctd19	potassium channel tetramerization domain containing 19	1	19	37337639	37370429	protein_coding
ENSRNOG00000018784	-4.262	0.0024	Jph3	junctophilin 3	1	19	54553419	54613477	protein_coding
ENSRNOG00000013970	4.2597	0.0005	Cdt1	chromatin licensing and DNA replication factor 1	1	19	55381565	55386511	protein_coding
ENSRNOG00000013982	-7.7527	0.0003	Hsd17b2	hydroxysteroid (17-beta) dehydrogenase 2	1	19	50246402	50317891	protein_coding
ENSRNOG00000017786	5.522	0.003	Acta1	actin, alpha 1, skeletal muscle	1	19	56674074	56677084	protein_coding
ENSRNOG00000019022	4.7913	3.5647e-05	Fam89a	family with sequence similarity 89, member A	1	19	57502308	57514896	protein_coding
ENSRNOG00000016953	5.2614	0.001	Chst4	carbohydrate (N-acetylglucosamine 6-O) sulfotransferase 4	1	19	41631715	41640367	protein_coding
ENSRNOG00000016348	3.1033	8.4181e-05	Tat	tyrosine aminotransferase	1	19	41675355	41686229	protein_coding
ENSRNOG00000018480	11.6201	4.2982e-05	Capn9	calpain 9	1	19	57341938	57378901	protein_coding
ENSRNOG00000016167	4.1715	4.277e-05	Spata2L	spermatogenesis associated 2-like	1	19	56032610	56037077	protein_coding
ENSRNOG00000051819	-3.7889	3.5053e-06	Sdr42e1	short chain dehydrogenase/reductase family 42E, member 1	1	19	50207980	50220455	protein_coding
ENSRNOG00000017646	-3.5524	0.0007	RGD1309651	similar to 1190005I06Rik protein	1	19	54184946	54210515	protein_coding
ENSRNOG00000015588	8.1694	7.3762e-07	Nol3	nucleolar protein 3 (apoptosis repressor with CARD domain)	1	19	37235001	37236649	protein_coding
ENSRNOG00000008450	31.8088	0.0029	LOC100359539	ribonucleotide reductase M2 polypeptide	1	19	25391700	25394229	protein_coding
ENSRNOG00000013376	16.9509	1.6197e-11	Mvd	mevalonate (diphospho) decarboxylase	1	19	55258905	55268951	protein_coding
ENSRNOG00000043098	-3.999	0.0002	Mt2A	metallothionein 2A	1	19	11307967	11308740	protein_coding
ENSRNOG00000031773	-6.8441	0.0009	Cngb1	cyclic nucleotide gated channel beta 1	3	19	10142496	10206681	protein_coding
ENSRNOG00000009503	10.0749	0.0058	Depdc1	DEP domain containing 1	1	2	264704769	264738257	protein_coding
ENSRNOG00000009555	6.0199	0.0009	Lrriq3	leucine-rich repeats and IQ motif containing 3	1	2	261402980	261499891	protein_coding
ENSRNOG00000028348	-5.8057	0.0027	Lhx8	LIM homeobox 8	1	2	260574190	260596777	protein_coding
ENSRNOG00000042332	7.4923	9.7477e-06	Slc44a5	solute carrier family 44, member 5	2	2	260249566	260535721	protein_coding
ENSRNOG00000056332	3.526	0.0095	Fam73a	family with sequence similarity 73, member A	2	2	257493875	257546799	protein_coding
ENSRNOG00000014350	3.4235	1.1033e-05	Cyr61	cysteine-rich, angiogenic inducer, 61	1	2	251529354	251532312	protein_coding
ENSRNOG00000036877	6.9685	0.0002	Clca4l	chloride channel calcium activated 4-like	1	2	250785534	250805445	protein_coding
ENSRNOG00000043426	-3.1384	5.1055e-09	Ccbl2	kynurenine aminotransferase III	1	2	248649441	248690089	protein_coding
ENSRNOG00000032959	-3.4346	0.0004	Adh7	alcohol dehydrogenase 7 (class IV), mu or sigma polypeptide	1	2	243502073	243516532	protein_coding
ENSRNOG00000052247	3.3079	1.5714e-06	Manba	mannosidase, beta A, lysosomal	1	2	240668195	240760261	protein_coding
ENSRNOG00000009339	15.3818	0.0002	Cenpe	centromere protein E	1	2	240396152	240454747	protein_coding
ENSRNOG00000045764	-3.4038	0.001	Cxxc4	CXXC finger protein 4	1	2	239415046	239439568	protein_coding
ENSRNOG00000011360	-3.3949	0.0006	Dkk2	dickkopf WNT signaling pathway inhibitor 2	1	2	237148941	237241350	protein_coding
ENSRNOG00000010697	-3.3513	6.4434e-10	Hadh	hydroxyacyl-CoA dehydrogenase	1	2	236353445	236395067	protein_coding
ENSRNOG00000051964	-4.1159	3.3911e-05	AABR07072711.1		1	2	235050105	235161263	protein_coding
ENSRNOG00000048949	24.9138	9.6749e-09	LOC102549542	elongation of very long chain fatty acids protein 6-like	1	2	234375315	234483149	protein_coding
ENSRNOG00000009433	3.9102	0.0022	Ccdc109b	coiled-coil domain containing 109B	1	2	230199288	230273675	protein_coding
ENSRNOG00000009508	-103.5	0.0007	LOC103689977		1	2	230186205	230199584	protein_coding
ENSRNOG00000024947	3.6086	0.0025	Fabp2	fatty acid binding protein 2, intestinal	1	2	227080924	227083501	protein_coding
ENSRNOG00000014443	4.1041	0.0003	Pde5a	phosphodiesterase 5A, cGMP-specific	1	2	226900619	227041576	protein_coding
ENSRNOG00000011723	4.7504	2.6588e-05	Slc44a3	solute carrier family 44, member 3	1	2	225038582	225107283	protein_coding
ENSRNOG00000015211	3.5266	0.0025	Sass6	spindle assembly 6 homolog (C. elegans)	1	2	219628695	219652968	protein_coding
ENSRNOG00000023148	5.7157	0.0095	Col11a1	collagen, type XI, alpha 1	1	2	216863428	217056523	protein_coding
ENSRNOG00000020272	-8.3319	0.0005	5330417C22Rik		1	2	211246068	211322719	protein_coding
ENSRNOG00000020013	12.9016	0.0003	Psrc1	proline/serine-rich coiled-coil 1	1	2	211176556	211181123	protein_coding
ENSRNOG00000045665	-3.2616	1.2697e-06	Amigo1	adhesion molecule with Ig like domain 1	1	2	210977938	210982579	protein_coding
ENSRNOG00000019296	-7.3235	0.0001	Gnat2	guanine nucleotide binding protein (G protein), alpha transducing activity polypeptide 2	1	2	210880777	210889881	protein_coding
ENSRNOG00000029726	3.9003	2.4938e-06	Gstm1	glutathione S-transferase mu 1	1	2	210803869	210809306	protein_coding
ENSRNOG00000019058	57.3018	1.1657e-08	Gstm3	glutathione S-transferase mu 3	1	2	210761729	210766501	protein_coding
ENSRNOG00000047108	-3.0183	0.0055	Gstm6l	glutathione S-transferase, mu 6-like	2	2	210745897	210749991	protein_coding
ENSRNOG00000014686	-5.586	0.0004	Kcnd3	potassium voltage-gated channel, Shal-related subfamily, member 3	3	2	207923775	208140727	protein_coding
ENSRNOG00000012630	4.2974	3.5847e-08	Rhoc	ras homolog family member C	2	2	207271853	207279314	protein_coding
ENSRNOG00000015279	6.4879	0.0007	Vtcn1	V-set domain containing T cell activation inhibitor 1	1	2	203200427	203276142	protein_coding
ENSRNOG00000019470	-5.3338	1.1908e-07	Hao2	hydroxyacid oxidase 2 (long chain)	3	2	200778122	200808857	protein_coding
ENSRNOG00000019328	7.7408	0.0007	Phgdh	phosphoglycerate dehydrogenase	1	2	200484246	200513564	protein_coding
ENSRNOG00000021012	3.2057	1.3068e-06	Rfx5	regulatory factor X, 5 (influences HLA class II expression)	1	2	196120580	196128095	protein_coding
ENSRNOG00000023226	4.2754	0.0003	S100a10	S100 calcium binding protein A10	1	2	193892589	193901236	protein_coding
ENSRNOG00000010105	5.8469	3.9086e-06	S100a11	S100 calcium binding protein A11	1	2	193866951	193868502	protein_coding
ENSRNOG00000056746	4.067	0.0048	Tchh	trichohyalin	1	2	193778042	193783761	protein_coding
ENSRNOG00000011557	3.3416	0.0059	S100a8	S100 calcium binding protein A8	1	2	190073815	190074354	protein_coding
ENSRNOG00000011647	3.0503	2.3572e-05	S100a6	S100 calcium binding protein A6	1	2	190007216	190008511	protein_coding
ENSRNOG00000020822	3.6685	7.4548e-09	Atp8b2	Atpase, class I, type 8B, member 2	1	2	189285953	189307108	protein_coding
ENSRNOG00000020696	4.4848	4.1452e-10	Pmvk	phosphomevalonate kinase	1	2	188784222	188793895	protein_coding
ENSRNOG00000059903	3.0602	0.0025	Thbs3		1	2	188528979	188540736	protein_coding
ENSRNOG00000043377	11.1208	2.2619e-13	Fdps	farnesyl diphosphate synthase	3	2	188392858	188413219	protein_coding
ENSRNOG00000023640	3.6238	3.8482e-05	Rab25	RAB25, member RAS oncogene family	1	2	187903301	187909398	protein_coding
ENSRNOG00000019620	3.3475	0.0001	Pmf1	polyamine-modulated factor 1	2	2	187751776	187771865	protein_coding
ENSRNOG00000027894	22.5325	0.0003	Iqgap3	IQ motif containing GTPase activating protein 3	1	2	187447501	187489630	protein_coding
ENSRNOG00000010124	-3.6723	5.5985e-07	Trim2	tripartite motif-containing 2	2	2	183145089	183213228	protein_coding
ENSRNOG00000012982	3.6297	9.5065e-10	Map9	microtubule-associated protein 9	1	2	181331464	181367244	protein_coding
ENSRNOG00000012019	4.993	0.001	B3galnt1	beta-1,3-N-acetylgalactosaminyltransferase 1 (globoside blood group)	1	2	166226754	166255302	protein_coding
ENSRNOG00000012280	29.2133	4.603e-06	Ptx3	pentraxin 3, long	1	2	158097843	158103653	protein_coding
ENSRNOG00000009514	-6.2275	0.0083	Mme	membrane metallo-endopeptidase	2	2	153803349	153880738	protein_coding
ENSRNOG00000042471	-3.0731	1.9492e-06	RGD1560324	similar to hypothetical protein C130079G13	2	2	149899538	149938782	protein_coding
ENSRNOG00000032922	3.5065	0.0001	Dclk1	doublecortin-like kinase 1	3	2	144646308	144939389	protein_coding
ENSRNOG00000012660	48.0312	1.9589e-05	Postn	periostin, osteoblast specific factor	2	2	143656793	143688087	protein_coding
ENSRNOG00000021670	-3.4369	0.0076	Frem2	Fras1 related extracellular matrix protein 2	1	2	142747501	142885604	protein_coding
ENSRNOG00000012729	-3.2759	3.3315e-05	Mfsd8	major facilitator superfamily domain containing 8	2	2	127707690	127781141	protein_coding
ENSRNOG00000011654	6.7132	1.534e-05	Plk4	polo-like kinase 4	2	2	127686925	127705516	protein_coding
ENSRNOG00000016070	-5.8904	0.0044	Trpc3	transient receptor potential cation channel, subfamily C, member 3	3	2	123329875	123407496	protein_coding
ENSRNOG00000015423	36.0767	0.0001	Ccna2	cyclin A2	2	2	123275881	123282214	protein_coding
ENSRNOG00000014453	3.241	7.1586e-07	Anxa5	annexin A5	1	2	123162461	123193130	protein_coding
ENSRNOG00000011875	3.078	1.6526e-06	Slc2a2	solute carrier family 2 (facilitated glucose transporter), member 2	2	2	114413410	114445395	protein_coding
ENSRNOG00000024365	24.5266	0.0003	Ect2	epithelial cell transforming sequence 2 oncogene	1	2	112769385	112831476	protein_coding
ENSRNOG00000012723	6.9266	0.0005	Trim55	tripartite motif-containing 55	1	2	104416972	104459107	protein_coding
ENSRNOG00000008971	-3.2486	1.9292e-05	Hnf4g	hepatocyte nuclear factor 4, gamma	2	2	100225888	100372252	protein_coding
ENSRNOG00000011593	-3.5573	0.0003	Hey1	hes-related family bHLH transcription factor with YRPW motif 1	1	2	95320283	95322696	protein_coding
ENSRNOG00000049075	8.0588	1.0329e-05	Fabp5	fatty acid binding protein 5, epidermal	1	2	93981656	93985378	protein_coding
ENSRNOG00000010079	-425.343	9.8423e-05	Car3	carbonic anhydrase 3	1	2	88126667	88135410	protein_coding
ENSRNOG00000042781	27.4238	5.8961e-06	Ropn1l	rhophilin associated tail protein 1-like	2	2	84520421	84531342	protein_coding
ENSRNOG00000010747	3.0801	3.9863e-07	Dap	death-associated protein	1	2	84275884	84328998	protein_coding
ENSRNOG00000024433	-3.5568	7.9947e-05	Fbxl7	F-box and leucine-rich repeat protein 7	1	2	79067915	79078258	protein_coding
ENSRNOG00000053979	-5.2887	9.4722e-06	LOC100910178	pro-epidermal growth factor-like	3	2	68820615	68895920	protein_coding
ENSRNOG00000018662	-6.2668	2.8118e-07	Amacr	alpha-methylacyl-CoA racemase	2	2	60949256	60961326	protein_coding
ENSRNOG00000033192	17.2656	2.7602e-07	Osmr	oncostatin M receptor	2	2	56110777	56151531	protein_coding
ENSRNOG00000016353	-38.9374	1.5359e-05	Nim1k		1	2	52448715	52492509	protein_coding
ENSRNOG00000016552	6.606	3.9497e-07	Hmgcs1	3-hydroxy-3-methylglutaryl-CoA synthase 1 (soluble)	1	2	52431601	52445055	protein_coding
ENSRNOG00000058111	20.3845	9.5571e-06	Itga2	integrin, alpha 2	1	2	47000323	47096961	protein_coding
ENSRNOG00000011631	9.0277	0.0011	Fst	follistatin	1	2	46538700	46544457	protein_coding
ENSRNOG00000010661	-4.8605	0.002	Gzmk	granzyme K	1	2	45068967	45077219	protein_coding
ENSRNOG00000013555	-3.4808	0.0049	Ankrd55	ankyrin repeat domain 55	1	2	44096061	44196605	protein_coding
ENSRNOG00000010450	7.1641	0.0029	Elovl7	ELOVL fatty acid elongase 7	1	2	40373211	40386669	protein_coding
ENSRNOG00000010701	15.2242	8.7838e-05	Depdc1b	DEP domain containing 1B	1	2	40000313	40069975	protein_coding
ENSRNOG00000058539	25.5573	0.0026	Ccnb1	cyclin B1	1	2	30783915	30791221	protein_coding
ENSRNOG00000018615	9.2517	0.0067	Cenph	centromere autoantigen H	1	2	30766590	30780121	protein_coding
ENSRNOG00000017428	5.2575	0.0002	Map1b	microtubule-associated protein 1B	1	2	29675391	29768750	protein_coding
ENSRNOG00000016122	18.3998	1.0788e-09	Hmgcr	3-hydroxy-3-methylglutaryl-CoA reductase	1	2	27480226	27500654	protein_coding
ENSRNOG00000018003	6.1857	0.0039	F2rl1	coagulation factor II (thrombin) receptor-like 1	1	2	25222328	25235275	protein_coding
ENSRNOG00000061414	-3.5947	1.8606e-07	Acot12	acyl-CoA thioesterase 12	1	2	20857202	20901659	protein_coding
ENSRNOG00000029212	9.3974	0.001	Vcan	versican	4	2	18490102	18565842	protein_coding
ENSRNOG00000016306	-3.5042	1.1681e-05	Adgrv1		5	2	8926850	9504134	protein_coding
ENSRNOG00000045649	-3.0632	0.0038	Arrdc3	arrestin domain containing 3	1	2	8732932	8743069	protein_coding
ENSRNOG00000010805	3.5677	0.0042	Fabp4	fatty acid binding protein 4, adipocyte	2	2	93792601	93797305	protein_coding
ENSRNOG00000059066	-4.575	0.0002	Rn50_20_0026.4		2	20	2584557	2609007	lincRNA
ENSRNOG00000061216	5.9287	7.0992e-09	Tubb5	tubulin, beta 5 class I	2	20	3422461	3426371	protein_coding
ENSRNOG00000048579	3.3797	0.0003	Psors1c2	psoriasis susceptibility 1 candidate 2 (human)	1	20	3727419	3728844	protein_coding
ENSRNOG00000057822	3.4304	0.0081	Rn50_20_0058.5		1	20	3704208	3706631	lincRNA
ENSRNOG00000028541	20.299	1.1907e-07	Btnl2	butyrophilin-like 2 (MHC class II associated)	2	20	4141878	4154978	protein_coding
ENSRNOG00000000454	-4.1174	0.0003	RT1-DOb	RT1 class II, locus DOb	3	20	4020317	4026346	protein_coding
ENSRNOG00000000843	4.8683	0.0026	Ly6g6c	lymphocyte antigen 6 complex, locus G6C	1	20	5057701	5059933	protein_coding
ENSRNOG00000026762	-5.8303	3.1566e-06	RT1-DOa	RT1 class II, locus DOa	3	20	3889370	3892449	protein_coding
ENSRNOG00000001869	3.3165	0.0067	Rab44	RAB44, member RAS oncogene family	1	20	6397022	6410191	protein_coding
ENSRNOG00000054549	11.3259	1.013e-08	Lss	lanosterol synthase (2,3-oxidosqualene-lanosterol cyclase)	4	20	12842884	12870497	protein_coding
ENSRNOG00000001216	7.0264	4.353e-07	Trpm2	transient receptor potential cation channel, subfamily M, member 2	1	20	11436267	11482051	protein_coding
ENSRNOG00000000614	3.0171	0.0001	Bicc1	bicaudal C homolog 1 (Drosophila)	2	20	18780605	18940408	protein_coding
ENSRNOG00000000499	6.5017	7.7442e-05	Tcp11	t-complex protein 11	1	20	7645626	7654428	protein_coding
ENSRNOG00000000632	16.0573	0.0011	Cdk1	cyclin-dependent kinase 1	3	20	20576377	20591549	protein_coding
ENSRNOG00000000406	10.2119	0.0055	Ros1	c-ros oncogene 1 , receptor tyrosine kinase	2	20	33100191	33323367	protein_coding
ENSRNOG00000000562	-3.3391	0.0009	Prf1	perforin 1 (pore forming protein)	1	20	30915213	30921382	protein_coding
ENSRNOG00000000567	3.2978	0.0001	Unc5b	unc-5 homolog B (C. elegans)	1	20	30339673	30406295	protein_coding
ENSRNOG00000000814	-12.8827	2.5346e-07	Fabp7	fatty acid binding protein 7, brain	1	20	40769586	40773349	protein_coding
ENSRNOG00000028598	-4.354	0.0032	Edar	ectodysplasin-A receptor	1	20	28179140	28263037	protein_coding
ENSRNOG00000000378	-3.9733	0.0095	Ctnna3	catenin (cadherin associated protein), alpha 3	1	20	26516836	26589209	protein_coding
ENSRNOG00000000858	9.2994	0.0002	Sapcd1	suppressor APC domain containing 1	2	20	5018264	5020150	protein_coding
ENSRNOG00000000383	5.7681	0.0092	Mypn	myopalladin	2	20	26988774	27074138	protein_coding
ENSRNOG00000054603	5.3099	0.0044	Pacsin1	protein kinase C and casein kinase substrate in neurons 1	1	20	7279820	7286586	protein_coding
ENSRNOG00000000479	13.3708	5.8998e-05	Kifc1	kinesin family member C1	2	20	5509059	5526175	protein_coding
ENSRNOG00000046428	4.4626	3.9074e-06	Lrrc75b		2	20	14050465	14061418	protein_coding
ENSRNOG00000058288	5.2521	0.0003	Tcf19	transcription factor 19	1	20	3744395	3746964	protein_coding
ENSRNOG00000050170	3.093	0.0026	Btnl7	butyrophilin-like 7	3	20	2757004	2768426	protein_coding
ENSRNOG00000000768	43.8717	0.0099	Ubd	ubiquitin D	2	20	1876173	1897814	protein_coding
ENSRNOG00000058327	-8.038	0.0063	AABR07052458.1		1	3	55012951	55025095	lincRNA
ENSRNOG00000005018	-5.3176	0.0066	Scn2a	sodium channel, voltage-gated, type IX, alpha; sodium channel, voltage-gated, type III, alpha	2	3	51687809	51822250	protein_coding
ENSRNOG00000007359	3.0914	9.7613e-06	Gca	grancalcin	1	3	48626038	48661317	protein_coding
ENSRNOG00000050792	5.792	0.006	Tnfaip6	tumor necrosis factor alpha induced protein 6	1	3	37545238	37564699	protein_coding
ENSRNOG00000029993	-5.7607	2.9977e-10	Kynu	kynureninase	1	3	28416954	28566928	protein_coding
ENSRNOG00000016910	3.4567	1.8941e-06	Ralgps1	Ral GEF with PH domain and SH3 binding motif 1	1	3	12178853	12415073	protein_coding
ENSRNOG00000049056	4.1497	0.0015	Ak1	adenylate kinase 1	2	3	11653529	11659127	protein_coding
ENSRNOG00000013973	184.201	4.6651e-06	Lcn2	lipocalin 2	1	3	11414186	11417546	protein_coding
ENSRNOG00000008761	4.2343	0.0055	Ncs1	neuronal calcium sensor 1	1	3	10553596	10602644	protein_coding
ENSRNOG00000049749	-7.2219	0.0092	LOC100911917	mediator of RNA polymerase II transcription subunit 22-like	1	3	5453614	5458782	protein_coding
ENSRNOG00000033863	-3.3312	0.004	RGD1560470	similar to Gene model 996	1	3	2800650	2803574	protein_coding
ENSRNOG00000028730	-3.8852	1.1791e-07	Lcn12	lipocalin 12	2	3	2716534	2719513	protein_coding
ENSRNOG00000013895	3.4914	5.5455e-06	Npdc1	neural proliferation, differentiation and control, 1	1	3	2625015	2630670	protein_coding
ENSRNOG00000013069	15.7451	0.0002	Sapcd2	suppressor APC domain containing 2	1	3	2591331	2596583	protein_coding
ENSRNOG00000010170	3.3908	1.7024e-07	Tubb4b	tubulin, beta 4B class IVb	1	3	2441733	2444281	protein_coding
ENSRNOG00000008190	-3.2892	6.2779e-08	Pnpla7	patatin-like phospholipase domain containing 7	1	3	2182957	2261878	protein_coding
ENSRNOG00000013657	-10.2334	5.5551e-06	Stmn3	stathmin-like 3	2	3	176808017	176816162	protein_coding
ENSRNOG00000053691	5.8162	9.0228e-07	Lama5	laminin, alpha 5	1	3	175553045	175601127	protein_coding
ENSRNOG00000058726	-4.0011	0.0052	AABR07054837.1		1	3	171242108	171243708	lincRNA
ENSRNOG00000008283	4.7423	2.1024e-06	B4galt5	UDP-Gal:betaGlcNAc beta 1,4-galactosyltransferase, polypeptide 5	2	3	164039731	164095878	protein_coding
ENSRNOG00000015797	-3.9531	4.2618e-08	Neurl2	neuralized E3 ubiquitin protein ligase 2	1	3	161296304	161299024	protein_coding
ENSRNOG00000015131	19.6213	0.0006	Ube2c	ubiquitin-conjugating enzyme E2C	2	3	161236898	161241159	protein_coding
ENSRNOG00000042162	-3.4879	0.0003	Wfdc3	WAP four-disulfide core domain 3	1	3	161193769	161212188	protein_coding
ENSRNOG00000026215	-3.47	0.0008	Tp53tg5	TP53 target 5	1	3	160919345	160922341	protein_coding
ENSRNOG00000026295	9.8315	0.0003	Rbpjl	recombination signal binding protein for immunoglobulin kappa J region-like	1	3	160852164	160864534	protein_coding
ENSRNOG00000014021	5.9022	0.0059	Matn4	matrilin 4	1	3	160838632	160853650	protein_coding
ENSRNOG00000010666	-4.169	0.0055	Wisp2	WNT1 inducible signaling pathway protein 2	1	3	160207913	160219331	protein_coding
ENSRNOG00000007805	11.4501	1.4247e-05	Mybl2	myeloblastosis oncogene-like 2	1	3	159421671	159450086	protein_coding
ENSRNOG00000015794	24.1982	0.0025	Fam83d	family with sequence similarity 83, member D	1	3	155269347	155288533	protein_coding
ENSRNOG00000014532	4.3212	2.0675e-10	Lbp	lipopolysaccharide binding protein	1	3	154786215	154813464	protein_coding
ENSRNOG00000006236	4.1454	0.0005	Dsn1	DSN1, MIS12 kinetochore complex component	1	3	153101036	153114520	protein_coding
ENSRNOG00000019736	24.4419	0.0015	Nfs1	NFS1 nitrogen fixation 1 homolog (S. cerevisiae)	1	3	152200936	152222647	protein_coding
ENSRNOG00000018755	6.6944	1.0213e-10	Acss2	acyl-CoA synthetase short-chain family member 2	1	3	151032952	151075856	protein_coding
ENSRNOG00000016708	5.1722	0.0015	E2f1	E2F transcription factor 1	3	3	150047826	150073721	protein_coding
ENSRNOG00000008165	6.8492	0.0002	Tpx2	TPX2, microtubule-associated	2	3	148327965	148370187	protein_coding
ENSRNOG00000005008	3.707	0.0019	Angpt4	angiopoietin 4	1	3	147422095	147455670	protein_coding
ENSRNOG00000009528	5.2562	0.0034	Sdcbp2	syndecan binding protein (syntenin) 2	1	3	147073160	147101911	protein_coding
ENSRNOG00000008091	3.3623	0.0031	Gins1	GINS complex subunit 1 (Psf1 homolog)	1	3	146695344	146716816	protein_coding
ENSRNOG00000054946	-4.474	1.41e-05	AABR07054126.1		3	3	142280345	142319383	lincRNA
ENSRNOG00000005792	19.1882	0.0001	Ankef1	ankyrin repeat and EF-hand domain containing 1	1	3	129501105	129536422	protein_coding
ENSRNOG00000021274	7.5912	0.0003	Fermt1	fermitin family member 1	1	3	125566643	125607735	protein_coding
ENSRNOG00000026143	11.946	0.0018	Ckap2l	cytoskeleton associated protein 2-like	1	3	121796238	121822436	protein_coding
ENSRNOG00000032778	5.8437	0.0004	Bub1	BUB1 mitotic checkpoint serine/threonine kinase	1	3	120373604	120404910	protein_coding
ENSRNOG00000018567	3.3218	4.6382e-05	Slc20a1	solute carrier family 20 (phosphate transporter), member 1	1	3	121725859	121739173	protein_coding
ENSRNOG00000012051	10.1096	0.0001	Ncaph	non-SMC condensin I complex, subunit H	1	3	119583648	119611136	protein_coding
ENSRNOG00000009425	4.7052	0.0087	Fgf7	fibroblast growth factor 7	1	3	118317761	118366872	protein_coding
ENSRNOG00000013906	-4.6091	0.0027	Gpat2	glycerol-3-phosphate acyltransferase 2, mitochondrial	1	3	119994537	120003090	protein_coding
ENSRNOG00000017805	5.0246	0.002	Duoxa2	dual oxidase maturation factor 2	1	3	114236718	114240086	protein_coding
ENSRNOG00000026378	12.479	5.773e-07	LOC100911204	protein CASC5-like	1	3	112531703	112560634	protein_coding
ENSRNOG00000059260	-5.9156	0.0018	AABR07053509.2		1	3	111837698	111873974	protein_coding
ENSRNOG00000004921	11.6454	0.0027	Nusap1	nucleolar and spindle associated protein 1	2	3	111422267	111452971	protein_coding
ENSRNOG00000057458	12.6234	4.0736e-05	Oip5	Opa interacting protein 5	1	3	111416536	111422203	protein_coding
ENSRNOG00000012811	4.1596	3.6397e-05	Spint1	serine peptidase inhibitor, Kunitz type 1	2	3	111049118	111062011	protein_coding
ENSRNOG00000037302	10.5728	0.0005	Rad51	RAD51 recombinase	1	3	110918243	110942917	protein_coding
ENSRNOG00000060100	12.4829	5.0824e-05	Casc5	cancer susceptibility candidate 5	1	3	110855000	110909807	protein_coding
ENSRNOG00000009334	18.0091	0.0006	Knstrn	kinetochore-localized astrin/SPAG5 binding protein	1	3	110618298	110638046	protein_coding
ENSRNOG00000026787	6.8105	0.0016	Disp2	dispatched homolog 2 (Drosophila)	1	3	110574417	110589921	protein_coding
ENSRNOG00000007906	11.8225	0.0041	Bub1b	BUB1 mitotic checkpoint serine/threonine kinase B	1	3	110367939	110420458	protein_coding
ENSRNOG00000007529	-3.2808	3.9584e-06	Bmf	Bcl2 modifying factor	1	3	110306067	110324084	protein_coding
ENSRNOG00000005971	10.3366	0.0083	Gpr176	G protein-coupled receptor 176	1	3	110042853	110140756	protein_coding
ENSRNOG00000005888	14.1049	0.0006	Fsip1	fibrous sheath interacting protein 1	1	3	109969152	110021149	protein_coding
ENSRNOG00000045829	4.5815	0.0008	Thbs1	thrombospondin 1	2	3	109862117	109873466	protein_coding
ENSRNOG00000008115	6.2518	0.0003	Arhgap11a	Rho GTPase activating protein 11A	1	3	105281827	105298108	protein_coding
ENSRNOG00000005902	4.4622	9.9988e-06	Ccdc34	coiled-coil domain containing 34	1	3	101156212	101191363	protein_coding
ENSRNOG00000005037	5.2535	0.0011	Kif18a	kinesin family member 18A	2	3	100366168	100427030	protein_coding
ENSRNOG00000007484	3.0065	0.0029	Ehf	ets homologous factor	1	3	93178163	93216495	protein_coding
ENSRNOG00000006094	4.4414	1.8833e-05	Cd44	Cd44 molecule	3	3	92696313	92783658	protein_coding
ENSRNOG00000059850	4.4293	0.0002	AABR07053091.1		1	3	90965617	90974880	lincRNA
ENSRNOG00000053452	3.5198	0.0001	LOC100361457	actin, gamma 1 propeptide-like	1	3	75643054	75644954	protein_coding
ENSRNOG00000008394	-4.0032	0.0074	Prg2	proteoglycan 2, bone marrow	1	3	72385666	72389276	protein_coding
ENSRNOG00000058568	3.7217	0.0047	Dhrs9	dehydrogenase/reductase (SDR family) member 9	1	3	55623634	55648325	protein_coding
ENSRNOG00000006731	7.7547	0.0045	Spc25	SPC25, NDC80 kinetochore complex component	1	3	55438536	55451798	protein_coding
ENSRNOG00000048961	6.5506	0.0083	Bhlhe41	basic helix-loop-helix family, member e41	1	4	180232382	180234804	protein_coding
ENSRNOG00000015910	3.9537	7.8874e-05	Lmntd1		2	4	179651164	179904844	protein_coding
ENSRNOG00000036959	8.0574	6.6001e-06	RGD1561551	similar to Hypothetical protein MGC75664	2	4	177021803	177039677	protein_coding
ENSRNOG00000030894	-3.6152	0.0001	Slco1a6	solute carrier organic anion transporter family, member 1a6	1	4	176345671	176381477	protein_coding
ENSRNOG00000009031	446.997	7.525e-05	Gucy2c	guanylate cyclase 2C	1	4	170659998	170740274	protein_coding
ENSRNOG00000056219	4.4714	0.002	Olr1	oxidized low density lipoprotein (lectin-like) receptor 1	1	4	163239849	163261958	protein_coding
ENSRNOG00000037076	-11.4094	0.002	LOC689757	similar to osteoclast inhibitory lectin	2	4	162181158	162230859	protein_coding
ENSRNOG00000005936	5.1308	6.2241e-05	Foxm1	forkhead box M1	2	4	161685258	161696305	protein_coding
ENSRNOG00000053449	-3.604	0.0049	Cracr2a		1	4	160168297	160194038	protein_coding
ENSRNOG00000052205	12.3622	3.7344e-07	Fgf23	fibroblast growth factor 23	1	4	159622404	159630082	protein_coding
ENSRNOG00000059878	4.4769	0.0035	Rad51ap1	RAD51 associated protein 1	1	4	159469804	159482869	protein_coding
ENSRNOG00000019719	-7.2819	0.0001	Kcna5	potassium voltage-gated channel, shaker-related subfamily, member 5	1	4	159077195	159079003	protein_coding
ENSRNOG00000019556	3.2583	0.0002	Cd9	CD9 molecule	1	4	157977162	158010166	protein_coding
ENSRNOG00000015529	31.7466	0.0008	Cdca3	cell division cycle associated 3	1	4	157348020	157351604	protein_coding
ENSRNOG00000011156	-11.7892	0.0021	Clstn3	calsyntenin 3	1	4	157043925	157078130	protein_coding
ENSRNOG00000030870	-4.4301	0.002	LOC102550396	LRRGT00188	1	4	155727868	155740193	protein_coding
ENSRNOG00000059373	25.3927	0.0005	M6pr	mannose-6-phosphate receptor, cation dependent	1	4	155088317	155092827	protein_coding
ENSRNOG00000042228	-3.2458	1.9022e-07	LOC297568		1	4	154780302	154855098	protein_coding
ENSRNOG00000037188	-4.0435	1.2893e-10	LOC297568		6	4	154391647	154729288	protein_coding
ENSRNOG00000028896	10.4846	0.0079	LOC100911545	alpha-2-macroglobulin-like	1	4	154309426	154359137	protein_coding
ENSRNOG00000008031	-4.8784	3.6457e-05	Cacna2d4	calcium channel, voltage-dependent, alpha 2/delta subunit 4	1	4	151298548	151409263	protein_coding
ENSRNOG00000013589	-3.0806	5.464e-07	Cxcl12	chemokine (C-X-C motif) ligand 12	1	4	149261044	149273891	protein_coding
ENSRNOG00000023465	-3.1129	0.0001	LOC500300	similar to hypothetical protein MGC6835	1	4	148782479	148784562	protein_coding
ENSRNOG00000008839	-5.018	0.0016	Pparg	peroxisome proliferator-activated receptor gamma	3	4	147274107	147399380	protein_coding
ENSRNOG00000061085	6.6499	0.0002	Fancd2	Fanconi anemia, complementation group D2	1	4	145489869	145551479	protein_coding
ENSRNOG00000007152	3.4405	0.0001	Bhlhe40	basic helix-loop-helix family, member e40	1	4	140703619	140709319	protein_coding
ENSRNOG00000006802	-3.529	0.0082	Lrrn1	leucine rich repeat neuronal 1	1	4	139670092	139673143	protein_coding
ENSRNOG00000057556	-4.7598	9.435e-05	Pdzrn3	PDZ domain containing RING finger 3	1	4	133717139	133951264	protein_coding
ENSRNOG00000010898	3.5897	1.2706e-14	Prok2	prokineticin 2	2	4	132157556	132171153	protein_coding
ENSRNOG00000005830	14.1104	1.4189e-09	Fam19a4	family with sequence similarity 19 (chemokine (C-C motif)-like), member A4	1	4	129196659	129430251	protein_coding
ENSRNOG00000009726	-5.3307	0.0018	Grip2	glutamate receptor interacting protein 2	2	4	123586231	123636040	protein_coding
ENSRNOG00000045821	9.5931	1.0544e-05	Slc41a3	solute carrier family 41, member 3	2	4	123467549	123510217	protein_coding
ENSRNOG00000048782	19.1582	0.0007	Wnt7a	wingless-type MMTV integration site family, member 7A	1	4	122994425	123040609	protein_coding
ENSRNOG00000016316	3.6291	5.0035e-05	Mcm2	minichromosome maintenance complex component 2	1	4	120825699	120840111	protein_coding
ENSRNOG00000015903	-11.0881	0.0025	Add2	adducin 2 (beta)	2	4	117743710	117882464	protein_coding
ENSRNOG00000047507	-18.0535	3.9752e-06	Cml2	camello-like 2	1	4	117567668	117568348	protein_coding
ENSRNOG00000013222	9.1498	0.0083	Cd207	CD207 molecule, langerin	1	4	115348491	115354795	protein_coding
ENSRNOG00000009022	21.754	0.0056	LOC103692165		1	4	114835064	114850701	protein_coding
ENSRNOG00000042499	8.2681	3.9264e-09	LOC100364435	thymosin, beta 10-like	2	4	100882216	100883275	protein_coding
ENSRNOG00000054587	4.9335	0.0057	AABR07060920.1		1	4	100860374	100862523	lincRNA
ENSRNOG00000007178	-4.8355	0.0026	Cd8a	CD8a molecule	1	4	99239115	99243351	protein_coding
ENSRNOG00000006675	-3.1196	3.0278e-05	Fabp1	fatty acid binding protein 1, liver	1	4	99063181	99066954	protein_coding
ENSRNOG00000005376	4.8597	0.0002	Mad2l1	MAD2 mitotic arrest deficient-like 1 (yeast)	1	4	97531083	97537086	protein_coding
ENSRNOG00000011250	-188.977	0.0004	Inmt	indolethylamine N-methyltransferase	1	4	85381889	85386231	protein_coding
ENSRNOG00000009172	-4.746	0.0073	Cpvl	carboxypeptidase, vitellogenic-like	2	4	84025926	84131030	protein_coding
ENSRNOG00000008622	7.4694	0.0011	Creb5	cAMP responsive element binding protein 5	2	4	83391283	83836351	protein_coding
ENSRNOG00000057253	3.7157	0.008	AABR07060560.4		1	4	80808112	80849270	lincRNA
ENSRNOG00000008816	3.175	0.0005	Gpnmb	glycoprotein (transmembrane) nmb	1	4	78694447	78715683	protein_coding
ENSRNOG00000008575	18.555	0.0014	Aoc1	amine oxidase, copper containing 1	2	4	78496043	78515584	protein_coding
ENSRNOG00000024569	-3.1552	0.0002	Gimap9	GTPase, IMAP family member 9	1	4	78310379	78313206	protein_coding
ENSRNOG00000017149	7.1291	0.0009	Fam131b	family with sequence similarity 131, member B	1	4	71703873	71713063	protein_coding
ENSRNOG00000014312	-4.2945	0.0021	AC109737.1		1	4	70828894	70830344	protein_coding
ENSRNOG00000026306	9.8786	8.3405e-05	Clec5a	C-type lectin domain family 5, member A	2	4	68808359	68819928	protein_coding
ENSRNOG00000013251	3.9322	0.0012	Trim24	tripartite motif-containing 24	1	4	65637407	65684743	protein_coding
ENSRNOG00000011184	-6.0239	3.0216e-05	Slc13a4	solute carrier family 13 (sodium/sulfate symporter), member 4	1	4	62797677	62840357	protein_coding
ENSRNOG00000026965	-3.1879	3.4459e-09	Tmem140	transmembrane protein 140	1	4	62380914	62391912	protein_coding
ENSRNOG00000007281	4.2782	0.0096	Flnc	filamin C, gamma	2	4	56711049	56738791	protein_coding
ENSRNOG00000049639	-6.8297	0.0074	LOC100909784	leiomodin-2-like	2	4	51661654	51671203	protein_coding
ENSRNOG00000006030	13.8022	9.242e-06	Ptprz1	protein tyrosine phosphatase, receptor-type, Z polypeptide 1	1	4	49941304	50140762	protein_coding
ENSRNOG00000051952	4.719	1.8852e-05	Tes	testis derived transcript	1	4	44321883	44360405	protein_coding
ENSRNOG00000008628	6.5184	0.0002	Ica1	islet cell autoantigen 1	2	4	34635506	34780193	protein_coding
ENSRNOG00000050469	-3.0962	0.0003	Gng11	guanine nucleotide binding protein (G protein), gamma 11	1	4	31387420	31392856	protein_coding
ENSRNOG00000008869	3.2526	0.0039	Ppp1r9a	protein phosphatase 1, regulatory subunit 9A	1	4	29978739	30241911	protein_coding
ENSRNOG00000007234	10.5593	1.6543e-10	Cyp51	cytochrome P450, family 51	1	4	27175243	27194018	protein_coding
ENSRNOG00000016242	-3.1229	0.0002	Fzd1	frizzled family receptor 1	1	4	26470864	26475262	protein_coding
ENSRNOG00000000017	4.0122	0.0001	Steap1	six transmembrane epithelial antigen of the prostate 1	1	4	25435873	25446461	protein_coding
ENSRNOG00000049780	7.2317	3.8119e-10	Sri	sorcin	1	4	23006243	23018983	protein_coding
ENSRNOG00000050482	3.1791	0.005	Dbf4	DBF4 homolog (S. cerevisiae)	2	4	22898527	22914177	protein_coding
ENSRNOG00000006779	-7.4964	3.2871e-08	Crot	carnitine O-octanoyltransferase	3	4	22081604	22116265	protein_coding
ENSRNOG00000058022	-15.7708	0.0002	AABR07059499.1		1	4	22048221	22069044	lincRNA
ENSRNOG00000006526	5.6374	0.0006	Sema3c	sema domain, immunoglobulin domain (Ig), short basic domain, secreted, (semaphorin) 3C	1	4	14318274	14490446	protein_coding
ENSRNOG00000040108	3.1146	0.0006	Cd36	CD36 molecule (thrombospondin receptor)	9	4	14001761	14249718	protein_coding
ENSRNOG00000057096	3.2635	0.0009	Gnai1	guanine nucleotide binding protein (G protein), alpha inhibiting activity polypeptide 1	1	4	13405136	13485883	protein_coding
ENSRNOG00000053011	-3.8714	0.0061	AABR07059239.1		1	4	10519978	10582747	lincRNA
ENSRNOG00000006859	11.1838	4.1887e-08	Insig1	insulin induced gene 1	1	4	342302	350515	protein_coding
ENSRNOG00000020342	-3.7668	2.2298e-08	Samd11	sterile alpha motif domain containing 11	1	5	173672810	173680290	protein_coding
ENSRNOG00000020132	4.212	0.0015	Ttll10	tubulin tyrosine ligase-like family, member 10	3	5	173471010	173484986	protein_coding
ENSRNOG00000046803	4.2424	0.0034	Arhgef16	Rho guanine nucleotide exchange factor (GEF) 16	2	5	171624796	171648563	protein_coding
ENSRNOG00000024707	-6.4593	0.0014	Tp73	tumor protein p73	1	5	171355876	171415354	protein_coding
ENSRNOG00000018413	5.9166	1.7797e-05	Per3	period circadian clock 3	1	5	168086998	168123395	protein_coding
ENSRNOG00000056723	6.9713	0.0007	AABR07050498.1		1	5	167266912	167270415	lincRNA
ENSRNOG00000008345	3.1719	8.5902e-08	Clcn6	chloride channel, voltage-sensitive 6	1	5	164811816	164844586	protein_coding
ENSRNOG00000011774	3.9919	5.3065e-05	Fblim1	filamin binding LIM protein 1	2	5	160122425	160158386	protein_coding
ENSRNOG00000006950	3.5897	0.0008	Padi3	peptidyl arginine deiminase, type III	1	5	159309000	159336429	protein_coding
ENSRNOG00000054390	-5.7635	0.0035	AABR07050283.1		1	5	159207273	159214241	lincRNA
ENSRNOG00000018867	-4.3802	6.9982e-05	Klhdc7a	kelch domain containing 7A	1	5	158436757	158439078	protein_coding
ENSRNOG00000016322	-3.7502	3.181e-06	Camk2n1	calcium/calmodulin-dependent protein kinase II inhibitor 1	1	5	156876706	156878486	protein_coding
ENSRNOG00000015385	-3.2488	3.6199e-10	Pink1	PTEN induced putative kinase 1	2	5	156677146	156689415	protein_coding
ENSRNOG00000013954	4.4212	2.7262e-06	Alpl	alkaline phosphatase, liver/bone/kidney	2	5	156086497	156141537	protein_coding
ENSRNOG00000013166	5.5188	1.0264e-07	Wnt4	wingless-type MMTV integration site family, member 4	2	5	155649217	155672579	protein_coding
ENSRNOG00000009712	4.055	2.0333e-06	Gale	UDP-galactose-4-epimerase	2	5	154310453	154314955	protein_coding
ENSRNOG00000048139	4.3465	0.0091	Ncmap	noncompact myelin associated protein	1	5	153729250	153737161	protein_coding
ENSRNOG00000022054	-4.2819	2.0565e-07	Paqr7	progestin and adipoQ receptor family member VII	1	5	152708775	152720229	protein_coding
ENSRNOG00000016810	3.8051	0.0003	Stmn1	stathmin 1	4	5	152680407	152686806	protein_coding
ENSRNOG00000016776	-6.7049	6.3424e-07	Extl1	exostosin-like glycosyltransferase 1	1	5	152573758	152589719	protein_coding
ENSRNOG00000033153	12.5441	2.844e-05	Sfn	stratifin	1	5	151823887	151824633	protein_coding
ENSRNOG00000007229	-4.8909	0.0016	Nr0b2	nuclear receptor subfamily 0, group B, member 2	1	5	151776004	151779319	protein_coding
ENSRNOG00000008936	7.4928	6.0489e-05	Map3k6	mitogen-activated protein kinase kinase kinase 6	1	5	151436464	151448328	protein_coding
ENSRNOG00000012989	6.4021	0.0007	Serinc2	serine incorporator 2	1	5	148470061	148492232	protein_coding
ENSRNOG00000026898	-3.082	0.0096	Zbtb8b	zinc finger and BTB domain containing 8b	1	5	147628899	147635789	protein_coding
ENSRNOG00000005935	6.3276	0.0018	A3galt2	alpha 1,3-galactosyltransferase 2	1	5	146933592	146945880	protein_coding
ENSRNOG00000052753	14.509	0.0012	AABR07049961.1		1	5	146318568	146321925	lincRNA
ENSRNOG00000011332	34.4561	0.0001	Clspn	claspin	1	5	144581427	144616335	protein_coding
ENSRNOG00000031431	6.679	8.206e-05	Cdca8	cell division cycle associated 8	1	5	142911305	142933526	protein_coding
ENSRNOG00000026592	3.5285	0.0005	Rhbdl2	rhomboid, veinlet-like 2 (Drosophila)	1	5	141491223	141507892	protein_coding
ENSRNOG00000028662	-3.5164	0.0003	Zfp69	zinc finger protein 69	1	5	139857363	139864393	protein_coding
ENSRNOG00000046607	5.5709	0.0028	Cited4	Cbp/p300-interacting transactivator, with Glu/Asp-rich carboxy-terminal domain, 4	1	5	139597731	139598622	protein_coding
ENSRNOG00000028377	-3.0543	0.0048	Mpl	myeloproliferative leukemia virus oncogene	1	5	137269504	137281298	protein_coding
ENSRNOG00000028415	9.607	0.002	Cdc20	cell division cycle 20	1	5	137260728	137264931	protein_coding
ENSRNOG00000019100	16.8749	0.0012	Kif2c	kinesin family member 2C	3	5	136027934	136053210	protein_coding
ENSRNOG00000013148	9.4274	0.0008	Rad54l	RAD54 like (S. cerevisiae)	1	5	134948512	134978125	protein_coding
ENSRNOG00000055078	-3.5567	3.8034e-05	Cyp4b1	cytochrome P450, family 4, subfamily b, polypeptide 1	1	5	134508730	134526089	protein_coding
ENSRNOG00000009597	-3.2776	4.9722e-07	Cyp4a1	cytochrome P450, family 4, subfamily a, polypeptide 1	3	5	134492756	134507154	protein_coding
ENSRNOG00000030154	-13.3062	6.3576e-05	Cyp4a2	cytochrome P450, family 4, subfamily a, polypeptide 2	3	5	134196912	134207863	protein_coding
ENSRNOG00000057760	14.8464	7.0912e-06	Stil	Scl/Tal1 interrupting locus	1	5	133819726	133851416	protein_coding
ENSRNOG00000042950	6.5589	0.004	Slc5a9	solute carrier family 5 (sodium/sugar cotransporter), member 9	2	5	131836934	131860754	protein_coding
ENSRNOG00000047573	8.5543	7.0223e-05	Ttc39a	tetratricopeptide repeat domain 39A	2	5	129249506	129288805	protein_coding
ENSRNOG00000011644	-3.7559	0.0097	Slc1a7	solute carrier family 1 (glutamate transporter), member 7	4	5	127571114	127616033	protein_coding
ENSRNOG00000061237	-3.8554	1.1177e-05	Dio1	deiodinase, iodothyronine, type I	1	5	126895286	126911520	protein_coding
ENSRNOG00000006787	8.5738	1.1274e-08	Dhcr24	24-dehydrocholesterol reductase	1	5	126164674	126191206	protein_coding
ENSRNOG00000006280	22.7216	2.6569e-10	Pcsk9	proprotein convertase subtilisin/kexin type 9	1	5	126031368	126053726	protein_coding
ENSRNOG00000007410	-11.6861	2.126e-06	Dab1	Dab, reelin signal transducer, homolog 1 (Drosophila)	2	5	123905166	124280115	protein_coding
ENSRNOG00000005905	5.6372	1.9277e-05	Pde4b	phosphodiesterase 4B, cAMP specific	3	5	121952977	122136814	protein_coding
ENSRNOG00000007779	6.7712	2.2756e-05	Kank4	KN motif and ankyrin repeat domains 4	1	5	117376423	117440254	protein_coding
ENSRNOG00000026293	4.2119	0.0008	Jun	jun proto-oncogene	1	5	114011189	114014277	protein_coding
ENSRNOG00000006735	3.7278	2.1603e-07	Cdkn2b	cyclin-dependent kinase inhibitor 2B (p15, inhibits CDK4)	2	5	107845951	107858104	protein_coding
ENSRNOG00000005772	4.6061	0.0081	Hacd4		1	5	106732513	106758032	protein_coding
ENSRNOG00000033740	3.6325	2.13e-05	Lurap1l	leucine rich adaptor protein 1-like	1	5	98469047	98515125	protein_coding
ENSRNOG00000060105	-7.1539	3.612e-05	Astn2	astrotactin 2	2	5	81179605	82168427	protein_coding
ENSRNOG00000058645	15.4504	0.0003	Tnc	tenascin C	1	5	79789671	79874671	protein_coding
ENSRNOG00000048321	-4.7349	0.0095	Tnfsf8	tumor necrosis factor (ligand) superfamily, member 8	1	5	79664765	79691258	protein_coding
ENSRNOG00000007886	12.9856	3.6434e-09	Orm1	orosomucoid 1	1	5	79179417	79182820	protein_coding
ENSRNOG00000007080	8.3125	1.2842e-05	Kif12	kinesin family member 12	1	5	79001459	79008363	protein_coding
ENSRNOG00000024501	-4.2628	0.0019	Rgs3	regulator of G-protein signaling 3	3	5	78428669	78567288	protein_coding
ENSRNOG00000051227	-37.2895	2.9174e-06	Rn50_5_0819.1		1	5	78041977	78042556	protein_coding
ENSRNOG00000047520	-35.2887	3.1056e-06	Rn50_5_0815.11		1	5	77917409	77918924	protein_coding
ENSRNOG00000047613	-193.297	1.8484e-06	Mup5	major urinary protein 5	1	5	77744450	77749613	protein_coding
ENSRNOG00000050595	-28.9141	2.3508e-05	LOC100912565	major urinary protein-like	5	5	77405142	77903113	protein_coding
ENSRNOG00000033130	-35.1386	0.007	Obp3	alpha-2u globulin PGCL4	1	5	77404914	77408363	protein_coding
ENSRNOG00000046529	-16.3025	0.005	RGD1566134	similar to alpha-2u-globulin	1	5	77338853	77342299	protein_coding
ENSRNOG00000050499	-26.3351	5.6395e-05	Mup4	major urinary protein 4	3	5	77313357	77433854	protein_coding
ENSRNOG00000009273	-27.7976	4.0219e-05	LOC259245	alpha-2u globulin PGCL5	3	5	77245143	77492013	protein_coding
ENSRNOG00000013656	8.6941	0.0062	Lpar1	lysophosphatidic acid receptor 1	1	5	75557042	75676584	protein_coding
ENSRNOG00000033110	3.5147	1.5468e-05	Svep1	sushi, von Willebrand factor type A, EGF and pentraxin domain containing 1	2	5	75143867	75319765	protein_coding
ENSRNOG00000022325	4.134	6.101e-06	Smc2	structural maintenance of chromosomes 2	1	5	68717519	68763850	protein_coding
ENSRNOG00000010412	6.3817	0.0027	Ccdc180	coiled-coil domain containing 180	1	5	61474000	61542653	protein_coding
ENSRNOG00000011497	5.529	0.0046	Aldh1b1	aldehyde dehydrogenase 1 family, member B1	1	5	61382351	61387358	protein_coding
ENSRNOG00000013598	11.2488	0.0003	Melk	maternal embryonic leucine zipper kinase	1	5	59783890	59844356	protein_coding
ENSRNOG00000017485	-3.6746	0.0007	Cd72	Cd72 molecule	1	5	58943027	58950373	protein_coding
ENSRNOG00000021704	-3.3865	0.0005	Atp8b5p	ATPase, class I, type 8B, member 5, pseudogene	1	5	58752879	58831028	protein_coding
ENSRNOG00000047307	-4.5785	3.338e-06	Cntfr	ciliary neurotrophic factor receptor	1	5	58041146	58078545	protein_coding
ENSRNOG00000012735	20.1486	3.4796e-05	Kif24	kinesin family member 24	1	5	57780389	57845509	protein_coding
ENSRNOG00000050117	-55.9848	1.1239e-07	LOC298111	alpha2u globulin	1	5	52653327	52767592	protein_coding
ENSRNOG00000007755	-5.8852	1.2444e-06	Pm20d2	peptidase M20 domain containing 2	1	5	48420302	48436531	protein_coding
ENSRNOG00000006996	3.1164	0.0026	Mms22l	MMS22-like, DNA repair protein	1	5	38844488	38961035	protein_coding
ENSRNOG00000006926	-3.8101	0.0001	Atp6v0d2	ATPase, H+ transporting, lysosomal V0 subunit D2	1	5	33843519	33892462	protein_coding
ENSRNOG00000015160	12.1413	0.0025	Gem	GTP binding protein overexpressed in skeletal muscle	1	5	25349928	25353661	protein_coding
ENSRNOG00000059459	11.8113	6.5966e-05	AABR07047256.1		1	5	25339368	25341042	lincRNA
ENSRNOG00000009488	24.5286	0.0008	Cyp7a1	cytochrome P450, family 7, subfamily a, polypeptide 1	1	5	19358734	19368431	protein_coding
ENSRNOG00000008943	8.9079	0.0019	Penk	proenkephalin	2	5	17056419	17061837	protein_coding
ENSRNOG00000007069	-3.4707	1.2749e-10	Adhfe1	alcohol dehydrogenase, iron containing, 1	1	5	9403196	9429859	protein_coding
ENSRNOG00000021663	7.4753	3.7885e-05	RGD1561849	similar to RIKEN cDNA 3110035E14	1	5	9355507	9381214	protein_coding
ENSRNOG00000021669	13.2916	2.9614e-06	Mybl1	myeloblastosis oncogene-like 1	1	5	9279970	9315114	protein_coding
ENSRNOG00000052668	-3.5633	0.002	Tcf24	transcription factor 24	1	5	8957405	8961337	protein_coding
ENSRNOG00000052036	-9.5441	0.0002	AC127076.1		1	5	4926731	4927570	protein_coding
ENSRNOG00000051619	-4.337	0.0005	Asb2	ankyrin repeat and SOCS box-containing 2	1	6	127212273	127248372	protein_coding
ENSRNOG00000006729	4.1978	0.0002	Slc24a4	solute carrier family 24 (sodium/potassium/calcium exchanger), member 4	3	6	126018841	126153867	protein_coding
ENSRNOG00000053317	8.0319	0.0028	Efcab11	EF-hand calcium binding domain 11	1	6	123743064	123894826	protein_coding
ENSRNOG00000008781	3.2856	7.0913e-08	RGD1310769	similar to HSPC288	1	6	109683253	109692218	protein_coding
ENSRNOG00000053460	-4.595	7.1983e-05	Acot3	acyl-CoA thioesterase 3	1	6	107531528	107536789	protein_coding
ENSRNOG00000009448	-3.3545	0.0034	Papln	papilin, proteoglycan-like sulfated glycoprotein	1	6	107245820	107276755	protein_coding
ENSRNOG00000008082	-3.7943	5.8074e-05	Rgs6	regulator of G-protein signaling 6	2	6	106496992	106602139	protein_coding
ENSRNOG00000005794	-4.7812	3.0869e-05	Slc10a1	solute carrier family 10 (sodium/bile acid cotransporter), member 1	1	6	104617730	104631355	protein_coding
ENSRNOG00000038297	13.0171	0.0001	Plekhd1	pleckstrin homology domain containing, family D (with coiled-coil domains) member 1	1	6	104340206	104371335	protein_coding
ENSRNOG00000059245	6.3423	0.0014	Rad51b	RAD51 paralog B	1	6	102477036	102512505	protein_coding
ENSRNOG00000006410	-7.0457	0.0003	Akap5	A kinase (PRKA) anchor protein 5	1	6	99356509	99361909	protein_coding
ENSRNOG00000025648	-147.949	1.9082e-06	Dhrs7l1		2	6	95387718	95502845	protein_coding
ENSRNOG00000004503	-3.0329	0.0003	L3hypdh	L-3-hydroxyproline dehydratase (trans-)	1	6	94824112	94834908	protein_coding
ENSRNOG00000028058	3.2624	0.0001	AABR07064716.1		1	6	91580777	91581262	protein_coding
ENSRNOG00000004242	7.3299	0.0015	Pole2	polymerase (DNA directed), epsilon 2, accessory subunit	1	6	91494393	91518996	protein_coding
ENSRNOG00000004216	5.61	0.0055	Lrr1	leucine rich repeat protein 1	1	6	91463308	91472308	protein_coding
ENSRNOG00000023093	3.7688	6.3222e-06	Mis18bp1	MIS18 binding protein 1	2	6	86879719	86924146	protein_coding
ENSRNOG00000005053	6.3367	0.0011	Egln3	egl-9 family hypoxia-inducible factor 3	1	6	75050329	75075795	protein_coding
ENSRNOG00000008299	-3.871	0.0084	Dcdc2c	doublecortin domain containing 2C	3	6	47774060	47848075	protein_coding
ENSRNOG00000007370	-4.5738	2.656e-06	Rnf144a	ring finger protein 144A	1	6	45509787	45629168	protein_coding
ENSRNOG00000054286	64.826	0.0006	Rrm2	ribonucleotide reductase M2	1	6	43884678	43889515	protein_coding
ENSRNOG00000005126	4.7709	0.0002	Pqlc3	PQ loop repeat containing 3	1	6	42290680	42302254	protein_coding
ENSRNOG00000006119	6.6347	0.0061	Slc7a15	solute carrier family 7 (cationic amino acid transporter, y+ system), member 15	1	6	33728107	33738825	protein_coding
ENSRNOG00000021403	3.8341	1.2885e-06	Rhob	ras homolog family member B	1	6	33689127	33691301	protein_coding
ENSRNOG00000032178	4.2567	0.0001	Cenpa	centromere protein A	1	6	27072166	27080856	protein_coding
ENSRNOG00000006204	-3.8239	0.0016	Slc30a3	solute carrier family 30 (zinc transporter), member 3	1	6	26642783	26650105	protein_coding
ENSRNOG00000048874	-3.0406	1.9962e-08	Gckr	glucokinase (hexokinase 4) regulator	2	6	26355296	26385761	protein_coding
ENSRNOG00000032375	-4.9234	0.0048	Capn13	calpain 13	1	6	24579622	24676524	protein_coding
ENSRNOG00000026344	-5.5725	0.0009	Fam179a	family with sequence similarity 179, member A	1	6	23359009	23404368	protein_coding
ENSRNOG00000005810	3.5071	2.748e-05	Nlrc4	NLR family, CARD domain containing 4	1	6	22167919	22194250	protein_coding
ENSRNOG00000015667	5.2392	2.7232e-09	Epcam	epithelial cell adhesion molecule	1	6	11282216	11298180	protein_coding
ENSRNOG00000030629	3.3868	0.0079	Camkmt	calmodulin-lysine N-methyltransferase	1	6	8669722	8729771	protein_coding
ENSRNOG00000005420	-39.9739	6.4752e-05	Abcg8	ATP-binding cassette, subfamily G (WHITE), member 8	2	6	7961413	7980708	protein_coding
ENSRNOG00000005250	-40.9783	4.6659e-08	Abcg5	ATP-binding cassette, subfamily G (WHITE), member 5	1	6	7935771	7961207	protein_coding
ENSRNOG00000040287	14.5165	0.0004	Cyp1b1	cytochrome P450, family 1, subfamily b, polypeptide 1	3	6	2307808	2316722	protein_coding
ENSRNOG00000053719	-3.2761	0.003	AABR07065656.5		1	6	139012967	139102378	protein_coding
ENSRNOG00000005153	4.1129	0.0004	LOC690422	hypothetical protein LOC690422	1	6	137967401	137980217	protein_coding
ENSRNOG00000028650	3.4539	0.0002	Inf2	inverted formin, FH2 and WH2 domain containing	1	6	137164535	137177622	protein_coding
ENSRNOG00000004488	4.1741	2.1193e-05	Bdkrb1	bradykinin receptor B1	1	6	129438158	129440574	protein_coding
ENSRNOG00000010410	-24.6056	2.2039e-10	Serpina3c	serine (or cysteine) proteinase inhibitor, clade A, member 3C	1	6	127996165	128003418	protein_coding
ENSRNOG00000048191	4.021	2.9973e-06	LOC100909605	serine protease inhibitor A3F-like	1	6	127927650	127934162	protein_coding
ENSRNOG00000009438	-10.8611	4.9389e-07	Serpina6	serpin peptidase inhibitor, clade A (alpha-1 antiproteinase, antitrypsin), member 6	1	6	127523906	127534247	protein_coding
ENSRNOG00000026605	7.2969	4.9574e-07	Ifi27l2b	interferon, alpha-inducible protein 27 like 2B	1	6	127336305	127337791	protein_coding
ENSRNOG00000012835	14.7809	4.8318e-05	Espl1	extra spindle pole bodies homolog 1 (S. cerevisiae)	1	7	143897014	143923868	protein_coding
ENSRNOG00000047393	4.2873	9.2814e-09	Krt18	keratin 18	1	7	143629455	143633131	protein_coding
ENSRNOG00000009779	6.6189	4.1515e-10	Krt8	keratin 8	2	7	143596511	143603803	protein_coding
ENSRNOG00000008057	36.9107	1.4735e-05	Krt7	keratin 7	3	7	143059764	143075907	protein_coding
ENSRNOG00000025994	7.0734	0.002	Krt80	keratin 80	1	7	142994119	143016040	protein_coding
ENSRNOG00000049033	16.6638	0.0002	Racgap1	Rac GTPase-activating protein 1	1	7	141277312	141307233	protein_coding
ENSRNOG00000051970	-4.3533	4.3573e-05	Aqp5	aquaporin 5	1	7	141249044	141252578	protein_coding
ENSRNOG00000060703	12.0166	0.0002	Troap	trophinin associated protein	1	7	140758615	140766423	protein_coding
ENSRNOG00000021438	4.9671	1.9909e-07	Tuba1c	tubulin, alpha 1C	1	7	140716113	140723714	protein_coding
ENSRNOG00000060728	5.4892	3.1736e-09	Tuba1a	tubulin, alpha 1A	1	7	140637287	140640953	protein_coding
ENSRNOG00000053468	4.109	4.7688e-07	Tuba1b	tubulin, alpha 1B	1	7	140614752	140617721	protein_coding
ENSRNOG00000059857	18.7483	2.5708e-08	Rnd1	Rho family GTPase 1	1	7	140349138	140356209	protein_coding
ENSRNOG00000055438	5.2715	0.0022	AABR07058805.1		1	7	138228575	138229237	lincRNA
ENSRNOG00000037060	-5.6624	0.0017	Odf3b	outer dense fiber of sperm tails 3B	1	7	130347945	130350570	protein_coding
ENSRNOG00000032394	-5.8928	5.814e-06	Tymp	thymidine phosphorylase	1	7	130342483	130347587	protein_coding
ENSRNOG00000021285	5.2899	0.0006	Celsr1	cadherin, EGF LAG seven-pass G-type receptor 1	1	7	126775516	126913585	protein_coding
ENSRNOG00000016148	6.6906	0.0023	Gtse1	G-2 and S-phase expressed 1	1	7	126736732	126753220	protein_coding
ENSRNOG00000014137	5.3718	0.0001	Fbln1	fibulin 1	2	7	126096793	126176468	protein_coding
ENSRNOG00000055305	3.444	4.1191e-08	Parvb	parvin, beta	2	7	125189827	125277689	protein_coding
ENSRNOG00000018316	-9.783	0.0005	Grap2	GRB2-related adaptor protein 2	1	7	121841855	121864679	protein_coding
ENSRNOG00000061168	4.2736	0.0025	AABR07058511.1		1	7	121438073	121456263	lincRNA
ENSRNOG00000046975	6.8447	0.0007	Sult4a1	sulfotransferase family 4A, member 1	1	7	124958546	124982566	protein_coding
ENSRNOG00000016875	-3.4202	4.9506e-07	Cbx7	chromobox homolog 7	2	7	121136058	121153383	protein_coding
ENSRNOG00000022296	83.8225	0.0001	Pnpla5	patatin-like phospholipase domain containing 5	1	7	124988524	124999137	protein_coding
ENSRNOG00000009884	3.5714	0.0003	Lgals1	lectin, galactoside-binding, soluble, 1	1	7	120153184	120156289	protein_coding
ENSRNOG00000009570	-4.8615	0.0003	Pdxp	pyridoxal (pyridoxine, vitamin B6) phosphatase	2	7	120140460	120145908	protein_coding
ENSRNOG00000007332	20.1792	8.3497e-07	Sstr3	somatostatin receptor 3	1	7	119760888	119768082	protein_coding
ENSRNOG00000004860	3.4099	2.3209e-06	Myh9l1		1	7	118741110	118792625	protein_coding
ENSRNOG00000022268	318.739	4.3682e-08	Pnpla3	patatin-like phospholipase domain containing 3	1	7	125034764	125055976	protein_coding
ENSRNOG00000033915	-3.6268	6.0566e-06	Gpt	glutamic-pyruvate transaminase (alanine aminotransferase)	1	7	117759083	117761931	protein_coding
ENSRNOG00000014703	3.0263	0.0042	Tonsl	tonsoku-like, DNA repair protein	1	7	117688397	117703094	protein_coding
ENSRNOG00000023828	-3.5231	7.2691e-09	LOC680875	similar to dystonin isoform 1	1	7	117180812	117187367	protein_coding
ENSRNOG00000061376	7.0398	0.0011	Psca	prostate stem cell antigen	1	7	116090189	116091955	protein_coding
ENSRNOG00000061402	-4.2763	0.0082	AC091481.2		1	7	107864977	107866426	lincRNA
ENSRNOG00000007078	5.2724	0.0029	Wisp1	WNT1 inducible signaling pathway protein 1	1	7	107695203	107726936	protein_coding
ENSRNOG00000004500	3.0458	0.0034	Myc	myelocytomatosis oncogene	1	7	102586313	102591237	protein_coding
ENSRNOG00000009550	16.0222	1.1324e-09	Sqle	squalene epoxidase	1	7	99609191	99624732	protein_coding
ENSRNOG00000033680	4.8607	0.0005	Cyp2b1	cytochrome P450, family 2, subfamily b, polypeptide 1	3	7	99142450	99181783	protein_coding
ENSRNOG00000007980	6.1257	5.6308e-05	Anxa13	annexin A13	1	7	98217642	98270110	protein_coding
ENSRNOG00000008697	3.9823	0.0026	Nov	nephroblastoma overexpressed	1	7	94375020	94383024	protein_coding
ENSRNOG00000004201	18.3957	5.4448e-05	Rims2	regulating synaptic membrane exocytosis 2	4	7	78092037	78594138	protein_coding
ENSRNOG00000004578	22.5778	9.2568e-06	Cthrc1	collagen triple helix repeat containing 1	1	7	77966722	77977004	protein_coding
ENSRNOG00000005956	16.9932	4.7211e-05	Erich5		1	7	73222730	73242899	protein_coding
ENSRNOG00000008050	-115.966	1.9133e-06	Stac3	SH3 and cysteine rich domain 3	1	7	70807867	70815270	protein_coding
ENSRNOG00000004180	-4.7755	2.8673e-05	Fam19a2	family with sequence similarity 19 (chemokine (C-C motif)-like), member A2	1	7	66017086	66172360	protein_coding
ENSRNOG00000005278	-6.9568	4.514e-09	Trhde	thyrotropin-releasing hormone degrading enzyme	1	7	57253023	57679795	protein_coding
ENSRNOG00000026252	14.6843	0.0002	E2f7	E2F transcription factor 7	1	7	53275676	53316481	protein_coding
ENSRNOG00000006426	27.3804	6.2636e-05	Syt1	synaptotagmin I	2	7	50084060	50638798	protein_coding
ENSRNOG00000004527	-4.0037	6.859e-08	Lin7a	lin-7 homolog a (C. elegans)	2	7	49385705	49656856	protein_coding
ENSRNOG00000061159	-6.8297	0.0012	AABR07056953.1		1	7	48548927	48646491	lincRNA
ENSRNOG00000008965	-5.691	0.0034	AC124896.1		1	7	36495480	36499784	protein_coding
ENSRNOG00000005266	-15.0629	2.8546e-08	Amdhd1	amidohydrolase domain containing 1	1	7	34361633	34406318	protein_coding
ENSRNOG00000004502	-5.176	3.4019e-07	Hal	histidine ammonia lyase	1	7	34326087	34356413	protein_coding
ENSRNOG00000057175	-8.6888	1.2698e-05	AABR07056638.1		1	7	34321780	34325407	lincRNA
ENSRNOG00000025198	10.9431	3.7857e-05	Gas2l3	growth arrest-specific 2 like 3	1	7	29959597	29986163	protein_coding
ENSRNOG00000005270	-3.1401	9.2601e-05	Sycp3	synaptonemal complex protein 3	1	7	29029263	29044251	protein_coding
ENSRNOG00000004294	112.663	1.8901e-05	Ascl1	achaete-scute family bHLH transcription factor 1	1	7	28038662	28040510	protein_coding
ENSRNOG00000038943	32.4161	1.9384e-06	RGD1560034	similar to FLJ25323 protein	1	7	27620458	27786999	protein_coding
ENSRNOG00000008016	5.4104	0.0044	Ckap4	cytoskeleton-associated protein 4	1	7	24939498	24947595	protein_coding
ENSRNOG00000007545	-3.4395	4.6755e-05	Angptl4	angiopoietin-like 4	1	7	18627808	18634079	protein_coding
ENSRNOG00000029478	-3.0244	0.0012	Cyp4f39	cytochrome P450, family 4, subfamily f, polypeptide 39	1	7	14486638	14515212	protein_coding
ENSRNOG00000030530	-5.4285	0.0023	Gzmm	granzyme M (lymphocyte met-ase 1)	1	7	12893432	12899004	protein_coding
ENSRNOG00000009311	3.9431	0.0004	Fstl3	follistatin-like 3 (secreted glycoprotein)	1	7	12804919	12810570	protein_coding
ENSRNOG00000029028	3.6405	2.3979e-07	Mknk2	MAP kinase-interacting serine/threonine kinase 2	1	7	11908107	11919156	protein_coding
ENSRNOG00000004695	210.199	2.907e-06	Celf5	CUGBP, Elav-like family member 5	1	7	11095468	11119941	protein_coding
ENSRNOG00000054392	-3.0661	0.0003	AU041133		1	7	10585877	10588202	protein_coding
ENSRNOG00000007650	3.0026	0.0001	Cd63	Cd63 molecule	2	7	3320103	3335582	protein_coding
ENSRNOG00000005535	-4.8673	0.0046	Ikzf4	IKAROS family zinc finger 4	1	7	3061469	3074359	protein_coding
ENSRNOG00000029571	-3.7747	1.5647e-06	Coq10a	coenzyme Q10 homolog A (S. cerevisiae)	2	7	2780930	2786949	protein_coding
ENSRNOG00000061821	-3.9756	0.0002	AC109891.1		1	7	2679228	2688967	lincRNA
ENSRNOG00000033466	-5.6188	8.9335e-11	Apon	apolipoprotein N	1	7	2675797	2677199	protein_coding
ENSRNOG00000004320	-3.0532	5.1725e-06	Tgm4	transglutaminase 4	2	8	132120452	132157485	protein_coding
ENSRNOG00000060356	5.314	0.0017	Kif15	kinesin family member 15	1	8	132032944	132103927	protein_coding
ENSRNOG00000025601	-14.9375	0.0015	Topaz1	testis and ovary specific PAZ domain containing 1	1	8	131789575	131843713	protein_coding
ENSRNOG00000025676	-11.6981	0.0002	Fam198a	family with sequence similarity 198, member A	1	8	130581062	130612510	protein_coding
ENSRNOG00000019481	-3.5421	0.0015	Cyp8b1	cytochrome P450, family 8, subfamily b, polypeptide 1	1	8	130548418	130550388	protein_coding
ENSRNOG00000030688	6.1667	0.0024	Lrrc2	leucine rich repeat containing 2	2	8	119228612	119259645	protein_coding
ENSRNOG00000020891	5.5903	0.006	Kif9	kinesin family member 9	1	8	118744229	118794992	protein_coding
ENSRNOG00000029510	4.7441	7.4866e-06	Plxnb1	plexin B1	1	8	117836701	117856689	protein_coding
ENSRNOG00000020656	4.8416	0.0006	Pfkfb4	6-phosphofructo-2-kinase/fructose-2,6-biphosphatase 4	3	8	117737117	117775386	protein_coding
ENSRNOG00000030101	18.8798	4.8412e-06	Traip	TRAF-interacting protein	1	8	116730641	116750709	protein_coding
ENSRNOG00000032618	3.3324	0.0096	Mst1r	macrophage stimulating 1 receptor (c-met-related tyrosine kinase)	1	8	116686601	116700132	protein_coding
ENSRNOG00000017589	4.0771	3.3574e-05	Gnat1	guanine nucleotide binding protein (G protein), alpha transducing activity polypeptide 1	1	8	116433302	116438038	protein_coding
ENSRNOG00000011820	-12.0807	2.7615e-06	Acpp	acid phosphatase, prostate	2	8	112834707	112884077	protein_coding
ENSRNOG00000012862	8.2598	0.0005	Spsb4	splA/ryanodine receptor domain and SOCS box containing 4	1	8	104840940	104912959	protein_coding
ENSRNOG00000033654	-4.8645	0.0033	LOC501038	Ab2-060	1	8	103342929	103351680	protein_coding
ENSRNOG00000032374	-3.2577	0.0002	Paqr9	progestin and adipoQ receptor family member IX	1	8	103337472	103339768	protein_coding
ENSRNOG00000030183	7.1026	4.1265e-06	Plod2	procollagen lysine, 2-oxoglutarate 5-dioxygenase 2	3	8	99977334	100059736	protein_coding
ENSRNOG00000028036	-5.285	0.0001	Adamts7	ADAM metallopeptidase with thrombospondin type 1 motif, 7	2	8	97535777	97575655	protein_coding
ENSRNOG00000013889	3.3996	2.3422e-05	Tmed3	transmembrane emp24 protein transport domain containing 3	1	8	97075160	97083120	protein_coding
ENSRNOG00000010699	-3.4269	0.0002	Trim43a	tripartite motif-containing 43A	1	8	96395317	96401465	protein_coding
ENSRNOG00000023861	5.1663	0.0004	Snap91	synaptosomal-associated protein 91	2	8	94447550	94564525	protein_coding
ENSRNOG00000025184	17.0664	6.3448e-05	Prss35	protease, serine, 35	1	8	94423808	94440503	protein_coding
ENSRNOG00000029055	14.1675	5.137e-05	Ttk	Ttk protein kinase	2	8	91368111	91405993	protein_coding
ENSRNOG00000009580	3.8883	0.0031	Lca5	Leber congenital amaurosis 5	3	8	90926311	90984224	protein_coding
ENSRNOG00000013042	3.0171	2.245e-05	Htr1b	5-hydroxytryptamine (serotonin) receptor 1B, G protein-coupled	1	8	89129453	89130991	protein_coding
ENSRNOG00000058470	7.3936	1.0744e-05	Col12a1	collagen, type XII, alpha 1	1	8	87040799	87158368	protein_coding
ENSRNOG00000046191	3.2231	0.0096	Mb21d1	Mab-21 domain containing 1	2	8	85789763	85803433	protein_coding
ENSRNOG00000055251	-6.3248	0.0022	Prtg	protogenin	1	8	79489790	79593806	protein_coding
ENSRNOG00000059540	-4.7346	1.5786e-05	Gcnt3	glucosaminyl (N-acetyl) transferase 3, mucin type	1	8	76449081	76452554	protein_coding
ENSRNOG00000010362	5.8572	4.9502e-06	Anxa2	annexin A2	1	8	75687100	75723594	protein_coding
ENSRNOG00000018184	3.0713	2.5714e-08	Tpm1	tropomyosin 1, alpha	8	8	72814740	72842228	protein_coding
ENSRNOG00000016561	11.8561	0.0053	Ns5atp9	NS5A (hepatitis C virus) transactivated protein 9	1	8	71514281	71526182	protein_coding
ENSRNOG00000032339	3.7918	0.0044	Rasl12	RAS-like, family 12	1	8	70915953	70930179	protein_coding
ENSRNOG00000030225	-3.4474	1.0436e-10	Clpx	caseinolytic mitochondrial matrix peptidase chaperone subunit	1	8	70789256	70843123	protein_coding
ENSRNOG00000009303	4.5409	1.7687e-05	Zwilch	zwilch kinetochore protein	1	8	69091955	69121192	protein_coding
ENSRNOG00000014080	10.0957	8.71e-05	Kif23	kinesin family member 23	2	8	66866082	66893196	protein_coding
ENSRNOG00000033608	6.929	3.5963e-08	Cd276	Cd276 molecule	1	8	63318019	63350269	protein_coding
ENSRNOG00000026238	-4.2731	0.0024	RGD1562618	similar to RIKEN cDNA 6030419C18 gene	1	8	63286773	63301914	protein_coding
ENSRNOG00000008680	3.0539	0.0016	Loxl1	lysyl oxidase-like 1	1	8	63067300	63092009	protein_coding
ENSRNOG00000048924	-4.032	0.0001	Islr	immunoglobulin superfamily containing leucine-rich repeat	1	8	62946732	62948720	protein_coding
ENSRNOG00000019500	577.524	9.5972e-06	Cyp1a1	cytochrome P450, family 1, subfamily a, polypeptide 1	1	8	62472095	62478147	protein_coding
ENSRNOG00000019355	3.4785	0.0017	Lman1l	lectin, mannose-binding, 1 like	1	8	62386806	62399648	protein_coding
ENSRNOG00000013610	-7.1756	8.9646e-05	Chrna5	cholinergic receptor, nicotinic, alpha 5 (neuronal)	2	8	59561817	59590172	protein_coding
ENSRNOG00000007862	-3.4191	8.7672e-08	Acat1	acetyl-CoA acetyltransferase 1	1	8	58166990	58195884	protein_coding
ENSRNOG00000011500	-5.235	0.0007	Pou2af1	POU class 2 associating factor 1	1	8	55603968	55631446	protein_coding
ENSRNOG00000010524	5.4156	4.6303e-06	Cryab	crystallin, alpha B	1	8	55178289	55182545	protein_coding
ENSRNOG00000029980	6.1413	0.0014	Zbtb16	zinc finger and BTB domain containing 16	1	8	52985313	53146953	protein_coding
ENSRNOG00000059084	-22.9799	0.0062	AABR07073400.1		1	8	50538642	50539331	protein_coding
ENSRNOG00000055909	-5.6498	1.0822e-06	Apoa4	apolipoprotein A-IV	1	8	50537009	50539376	protein_coding
ENSRNOG00000045679	3.6092	6.056e-05	Apoa1	apolipoprotein A-I	1	8	50525091	50526875	protein_coding
ENSRNOG00000017628	3.5294	3.3804e-05	Tagln	transgelin	2	8	50222896	50231357	protein_coding
ENSRNOG00000016221	4.7036	9.1834e-05	Scn2b	sodium channel, voltage-gated, type II, beta	1	8	49418965	49427689	protein_coding
ENSRNOG00000008526	-5.928	0.0015	Pdzd3	PDZ domain containing 3	1	8	48577952	48582353	protein_coding
ENSRNOG00000039107	-4.6952	0.0019	Mfrp	membrane frizzled-related protein	2	8	48437918	48443421	protein_coding
ENSRNOG00000057221	14.4408	0.0002	Scn3b	sodium channel, voltage-gated, type III, beta	1	8	44136496	44159010	protein_coding
ENSRNOG00000010688	-3.1289	0.0038	Nrgn	neurogranin	1	8	40015049	40023193	protein_coding
ENSRNOG00000058081	-9.6171	9.8536e-06	AABR07069733.1		1	8	38418274	38422399	lincRNA
ENSRNOG00000043131	-894.904	5.0419e-05	LOC100360095	urinary protein 1-like	1	8	38150659	38154344	protein_coding
ENSRNOG00000058251	-5.6872	0.0095	AABR07069728.1		1	8	38128673	38130535	lincRNA
ENSRNOG00000047150	-9.2413	4.0089e-07	LOC100912026	urinary protein 3-like	1	8	37446784	37450340	protein_coding
ENSRNOG00000039445	-4.3757	4.9977e-06	LOC100361828	rCG22807-like	1	8	37024363	37026142	protein_coding
ENSRNOG00000005903	3.8353	1.3538e-05	St14	suppression of tumorigenicity 14 (colon carcinoma)	1	8	32240133	32280869	protein_coding
ENSRNOG00000023720	-7.1269	0.0019	Ntm	neurotrimin	1	8	30039408	30222036	protein_coding
ENSRNOG00000014343	19.1206	0.0011	Anln	anillin, actin binding protein	2	8	23337621	23390773	protein_coding
ENSRNOG00000029862	9.3594	0.0005	Spc24	SPC24, NDC80 kinetochore complex component	1	8	22780725	22785671	protein_coding
ENSRNOG00000009946	3.4301	1.3581e-07	Ldlr	low density lipoprotein receptor	1	8	22750336	22774903	protein_coding
ENSRNOG00000020694	-3.3198	0.0026	Icam5	intercellular adhesion molecule 5, telencephalin	1	8	22050222	22057209	protein_coding
ENSRNOG00000005731	3.0314	2.0537e-05	Birc3	baculoviral IAP repeat-containing 3	2	8	6048969	6076598	protein_coding
ENSRNOG00000010507	4.1978	9.8231e-06	Mmp7	matrix metallopeptidase 7	1	8	5893249	5901049	protein_coding
ENSRNOG00000021896	28.3128	1.1932e-07	Mmp20	matrix metallopeptidase 20	1	8	5833359	5875232	protein_coding
ENSRNOG00000037225	3.2413	6.3869e-06	Tyms	thymidylate synthetase	1	9	121918947	121931564	protein_coding
ENSRNOG00000013727	34.3142	1.8122e-05	Ndc80	NDC80 kinetochore complex component	2	9	119839016	119871382	protein_coding
ENSRNOG00000014876	3.1281	0.0002	Lpin2	lipin 2	2	9	119517101	119591533	protein_coding
ENSRNOG00000016196	11.9759	5.7544e-05	Dlgap1	discs, large (Drosophila) homolog-associated protein 1	3	9	118586179	119158196	protein_coding
ENSRNOG00000017237	3.4164	0.0092	Lama1	laminin, alpha 1	1	9	115916907	116042123	protein_coding
ENSRNOG00000018214	3.7001	0.0002	Bok	BCL2-related ovarian killer	2	9	100829552	100840504	protein_coding
ENSRNOG00000023427	6.9879	1.6162e-05	Ano7	anoctamin 7	1	9	100511610	100551798	protein_coding
ENSRNOG00000016888	3.532	4.3644e-06	Pask	PAS domain containing serine/threonine kinase	1	9	100450586	100479868	protein_coding
ENSRNOG00000023856	-3.5397	3.318e-08	Agxt	alanine-glyoxylate aminotransferase	2	9	100281339	100291291	protein_coding
ENSRNOG00000046386	-3.2776	0.0089	Olr1353	olfactory receptor 1353	1	9	99795678	99796732	protein_coding
ENSRNOG00000020254	3.1372	0.0067	Per2	period circadian clock 2	1	9	98555169	98597359	protein_coding
ENSRNOG00000015992	10.285	7.1425e-06	Ccl20	chemokine (C-C motif) ligand 20	1	9	88918433	88921001	protein_coding
ENSRNOG00000015365	-5.2922	8.3972e-06	Col4a3	collagen, type IV, alpha 3	1	9	88357556	88485830	protein_coding
ENSRNOG00000014718	5.0832	6.0676e-07	Acsl3	acyl-CoA synthetase long-chain family member 3	1	9	84569597	84593565	protein_coding
ENSRNOG00000020138	7.3216	0.0006	Slc4a3	solute carrier family 4 (anion exchanger), member 3	1	9	82741920	82755153	protein_coding
ENSRNOG00000015408	11.3581	0.0003	Vil1	villin 1	1	9	81689802	81717621	protein_coding
ENSRNOG00000014797	3.5223	3.2981e-06	Tmbim1	transmembrane BAX inhibitor motif containing 1	6	9	81569289	81586553	protein_coding
ENSRNOG00000017206	-3.5478	0.0008	Igfbp5	insulin-like growth factor binding protein 5	2	9	80150211	80167033	protein_coding
ENSRNOG00000016091	9.8451	0.0006	Tmem169	transmembrane protein 169	2	9	79630604	79654688	protein_coding
ENSRNOG00000015774	-5.8241	1.0271e-09	Mreg	melanoregulin	2	9	79490050	79545024	protein_coding
ENSRNOG00000059494	-6.466	0.0047	AABR07068046.1		1	9	79374335	79450320	lincRNA
ENSRNOG00000059671	-15.3542	0.0001	AABR07068044.1		1	9	79352316	79358355	lincRNA
ENSRNOG00000060393	-35.1339	1.3709e-06	AABR07068044.2		1	9	79323408	79325098	lincRNA
ENSRNOG00000051933	-75.9387	1.5206e-06	AABR07068043.1		1	9	79293740	79309691	lincRNA
ENSRNOG00000014960	10.5375	0.0011	Bard1	BRCA1 associated RING domain 1	2	9	78294834	78369031	protein_coding
ENSRNOG00000011841	7.8784	2.5707e-05	Map2	microtubule-associated protein 2	11	9	73319710	73462972	protein_coding
ENSRNOG00000016119	-3.1266	3.3067e-06	Fzd7	frizzled family receptor 7	1	9	66305731	66308550	protein_coding
ENSRNOG00000027035	6.117	0.0028	Sgol2	shugoshin-like 2 (S. pombe)	1	9	64898405	64922863	protein_coding
ENSRNOG00000016623	-3.5147	0.0054	Tmeff2	transmembrane protein with EGF-like and two follistatin-like domains 2	2	9	55384100	55673829	protein_coding
ENSRNOG00000038738	4.8945	0.0086	LOC685203	hypothetical protein LOC685203	1	9	53440272	53440595	protein_coding
ENSRNOG00000013408	-4.5921	3.1887e-06	Npas2	neuronal PAS domain protein 2	1	9	45901741	46081880	protein_coding
ENSRNOG00000015366	20.6158	3.6826e-07	Neurl3	neuralized E3 ubiquitin protein ligase 3	1	9	42831742	42839837	protein_coding
ENSRNOG00000013781	-5.5797	0.0084	Kcnq5	potassium voltage-gated channel, KQT-like subfamily, member 5	2	9	27562959	27761733	protein_coding
ENSRNOG00000056847	6.8254	1.5439e-05	Gsta3	glutathione S-transferase alpha 3	2	9	27402381	27417023	protein_coding
ENSRNOG00000052150	17.4303	4.9933e-06	LOC102549948		1	9	27210509	27213172	lincRNA
ENSRNOG00000012830	4.1821	0.0014	Paqr8	progestin and adipoQ receptor family member VIII	1	9	27034022	27051002	protein_coding
ENSRNOG00000012543	5.516	0.0013	Mcm3	minichromosome maintenance complex component 3	1	9	26914057	26932201	protein_coding
ENSRNOG00000048967	4.83	0.0044	LOC688459	hypothetical protein LOC688459	1	9	23420654	23424832	protein_coding
ENSRNOG00000056226	12.0399	3.9911e-05	Cenpq	centromere protein Q	1	9	23354770	23368328	protein_coding
ENSRNOG00000011517	3.5908	2.0031e-05	Tnfrsf21	tumor necrosis factor receptor superfamily, member 21	1	9	20546159	20621051	protein_coding
ENSRNOG00000025691	6.0378	0.0011	Pla2g7	phospholipase A2, group VII (platelet-activating factor acetylhydrolase, plasma)	1	9	19935768	19978013	protein_coding
ENSRNOG00000039976	4.4402	0.0034	Ptk7	protein tyrosine kinase 7	1	9	16702460	16729030	protein_coding
ENSRNOG00000016349	-3.7441	3.1709e-05	Gnmt	glycine N-methyltransferase	1	9	16565225	16568627	protein_coding
ENSRNOG00000048623	-9.2744	0.0006	LOC100911564	glycine N-methyltransferase-like	1	9	16314173	16317413	protein_coding
ENSRNOG00000050521	5.87	0.0022	Tspo2	translocator protein 2	1	9	14513037	14514416	protein_coding
ENSRNOG00000046601	10.5747	2.8657e-07	Unc5cl	unc-5 homolog C (C. elegans)-like	3	9	14491584	14508235	protein_coding
ENSRNOG00000049983	-4.5801	0.0093	Shd	src homology 2 domain-containing transforming protein D	1	9	11089106	11096704	protein_coding
ENSRNOG00000046479	3.6182	0.0002	Chaf1a	chromatin assembly factor 1, subunit A (p150)	1	9	11001129	11027506	protein_coding
ENSRNOG00000047046	-6.0987	0.0028	Plin4	perilipin 4	1	9	10963723	10971277	protein_coding
ENSRNOG00000047860	-3.7869	1.5265e-05	Plin5	perilipin 5	1	9	10956056	10961782	protein_coding
ENSRNOG00000048834	3.7309	8.9942e-07	Plin3	perilipin 3	1	9	10773901	10781109	protein_coding
ENSRNOG00000048411	21.3511	4.1224e-05	Uhrf1	ubiquitin-like with PHD and ring finger domains 1	2	9	10738222	10757954	protein_coding
ENSRNOG00000048651	-3.7112	3.7559e-05	Nrtn	neurturin	1	9	10305470	10306597	protein_coding
ENSRNOG00000047505	5.3299	0.0028	Tubb4a	tubulin, beta 4A class IVa	1	9	9961021	9968486	protein_coding
ENSRNOG00000031939	-3.3714	0.001	AABR07066416.1		1	9	8629216	8632017	protein_coding
ENSRNOG00000011269	-5.5854	2.4817e-05	Sult1c3	sulfotransferase family, cytosolic, 1C, member 3	2	9	4930818	4978892	protein_coding
ENSRNOG00000040195	-21.5658	1.888e-06	Sult1c2a	sulfotransferase family, cytosolic, 1C, member 2a	3	9	4866705	4896476	protein_coding
ENSRNOG00000050885	-16.633	2.8817e-06	LOC100910526	sulfotransferase 1C2-like	2	9	4807717	4834335	protein_coding
ENSRNOG00000040215	-12.2889	0.0024	Sult1c2	sulfotransferase family, cytosolic, 1C, member 2	2	9	4654294	4685383	protein_coding
ENSRNOG00000054742	-20.7834	0.009	AABR07066188.1		1	9	4621425	4624425	lincRNA
ENSRNOG00000047720	-14.0315	0.0014	LOC100910235	sulfotransferase 1C1-like	1	9	4324211	4327679	protein_coding
ENSRNOG00000042111	-3.3542	0.0058	Sult1c2a	sulfotransferase family, cytosolic, 1C, member 2a	1	9	4152589	4168221	protein_coding
ENSRNOG00000047369	-4.6559	2.0899e-05	LOC100910057	sulfotransferase 1C2-like	4	9	4072823	4114974	protein_coding
ENSRNOG00000054582	-15.349	0.0054	LOC689064	beta-globin	1	AABR07024041.1	18003	19379	protein_coding
ENSRNOG00000060604	10.0725	7.2864e-05	LOC103694910		1	AABR07024421.1	2415	3686	protein_coding
ENSRNOG00000055765	19.0028	8.7028e-08	LOC103694863		1	KL568414.1	23534	32066	protein_coding
ENSRNOG00000060464	4.8232	7.2845e-05	Plxna3	plexin A3	1	X	156363405	156379189	protein_coding
ENSRNOG00000028822	4.1754	5.5965e-06	Ngfrap1	nerve growth factor receptor (TNFRSF16) associated protein 1	1	X	106823491	106825014	protein_coding
ENSRNOG00000033335	21.4738	0.0003	Cenpi	centromere protein I	2	X	105147153	105198797	protein_coding
ENSRNOG00000003715	5.2769	0.0018	Srpx2	sushi-repeat-containing protein, X-linked 2	1	X	104734082	104760547	protein_coding
ENSRNOG00000003929	4.955	0.005	Pcdh19	protocadherin 19	2	X	104391607	104493757	protein_coding
ENSRNOG00000002660	7.5891	1.3846e-05	Magee1	melanoma antigen, family E, 1	1	X	76083549	76087117	protein_coding
ENSRNOG00000002925	191.721	2.6898e-05	Tsx	testis specific X-linked gene	1	X	74273182	74283819	protein_coding
ENSRNOG00000003208	6.8585	0.0041	Ercc6l	excision repair cross-complementing rodent repair deficiency complementation group 6 - like	1	X	72018373	72034099	protein_coding
ENSRNOG00000038299	-6.3238	0.0065	LOC100363193	LRRGT00076-like	1	X	54266687	54295766	protein_coding
ENSRNOG00000034116	-4.0689	1.1526e-10	Gk	glycerol kinase	4	X	54227397	54303864	protein_coding
ENSRNOG00000032739	-5.8488	0.0069	Thoc1	THO complex 1	1	X	48196916	48213505	protein_coding
ENSRNOG00000003883	5.8525	0.0007	LOC317456	hypothetical LOC317456	1	X	43881246	43882204	protein_coding
ENSRNOG00000027331	4.4048	0.002	Ppef1	protein phosphatase, EF-hand calcium binding domain 1	1	X	35869538	35947282	protein_coding
ENSRNOG00000003960	4.513	0.0047	Tmem27	transmembrane protein 27	1	X	32118054	32153794	protein_coding
ENSRNOG00000004275	-7.4693	0.0012	Egfl6	EGF-like-domain, multiple 6	2	X	29430831	29488739	protein_coding
ENSRNOG00000011702	-3.9966	0.0045	Foxp3	forkhead box P3	3	X	15753175	15768522	protein_coding
ENSRNOG00000039496	4.02	5.2358e-07	Plp2	proteolipid protein 2 (colonic epithelium-enriched)	1	X	15679254	15682652	protein_coding
ENSRNOG00000010092	-3.3327	4.4266e-06	Magix	MAGI family member, X-linked	1	X	15669191	15676050	protein_coding
ENSRNOG00000046021	-4.2395	0.0069	LOC103690091		1	X	15425078	15428518	protein_coding
ENSRNOG00000010208	8.5328	1.9475e-10	Timp1	TIMP metallopeptidase inhibitor 1	1	X	1364786	1369384	protein_coding
								First column : Gene ID
								Second column : Fold change value
								Third column : p-value
								Fourth and fifth columns : gene name
								Seventh column : Chromosome location at this gene is modulated
								Eigth and nineth columns : start and end of this gene
								tenth column : RNA-type
								Nearest cis-DEGs of lncRNA can be idenfied by computng distance between start/end of lncRNA to other protein coding DEGs

## Sheet: CCl4_Cis_DEGs_of_lncRNA
geneid	Treatment2 => CCl4 vs Vehicle.Es	Treatment2 => CCl4 vs Vehicle.Ra	GeneName	Chromosome	Start	End	Source
ENSRNOG00000050024	3.4483	0.0007	Ms4a4a	1	227592635	227607042	protein_coding
ENSRNOG00000026764	-3.3162	0.0015	Pla2g4cl1	1	75428027	75620911	protein_coding
ENSRNOG00000052810	-6.1056	1.2153e-07	Cyp2c11	1	257970345	258004434	protein_coding
ENSRNOG00000036641	3.9643	0.0085	LOC689065	1	219743747	219745654	protein_coding
ENSRNOG00000054181	-3.6283	0.0061	LOC100361547	1	148240504	148287217	protein_coding
ENSRNOG00000056571	3.0352	0.0054	AABR07005779.5	1	198162429	198168448	lincRNA
ENSRNOG00000019851	3.8415	0.0007	Cox6a2	1	199624037	199624783	protein_coding
ENSRNOG00000050922	3.1154	1.8018e-07	Nupr1l1	1	198043073	198045154	protein_coding
ENSRNOG00000054438	-3.3092	0.0021	LOC292543	1	64618506	64632131	protein_coding
ENSRNOG00000011460	3.094	5.9471e-05	Arfgef3	1	13838707	13915594	protein_coding
ENSRNOG00000046222	-3.2044	0.0004	LOC103689942	1	83003841	83010171	protein_coding
ENSRNOG00000011151	3.9569	2.328e-06	Tenm4	1	161401527	161880923	protein_coding
ENSRNOG00000037366	-5.3479	0.0014	Zfp939	1	95397991	95405285	protein_coding
ENSRNOG00000017006	-3.425	7.509e-05	Nkx1-2	1	204603116	204605552	protein_coding
ENSRNOG00000013241	3.239	0.0052	Cyp2c24	1	258074860	258139176	protein_coding
ENSRNOG00000013925	-4.5777	3.3381e-05	Nox4	1	150797084	150976194	protein_coding
ENSRNOG00000015267	7.1685	0.0017	Aldh18a1	1	259057402	259089642	protein_coding
ENSRNOG00000053079	3.6501	0.0005	AC117889.1	10	975697	1003352	protein_coding
ENSRNOG00000047321	-3.0236	0.0046	Hba-a2	10	15589364	15590220	protein_coding
ENSRNOG00000006565	4.9981	4.6545e-10	Fstl4	10	38104558	38532196	protein_coding
ENSRNOG00000019183	-4.0643	0.0023	Alox15	10	56953691	56962161	protein_coding
ENSRNOG00000002948	3.0037	7.0444e-05	Abcc3	10	82047863	82117109	protein_coding
ENSRNOG00000036682	3.1249	9.8151e-06	Pycr1	10	109818177	109821807	protein_coding
ENSRNOG00000004805	4.1515	2.9234e-06	Stac2	10	85988367	86004209	protein_coding
ENSRNOG00000003280	3.3555	8.3464e-05	Grin2c	10	103798291	103816287	protein_coding
ENSRNOG00000002753	-3.447	0.0007	Adam11	10	90731865	90746936	protein_coding
ENSRNOG00000003464	3.7089	5.2752e-08	Hid1	10	103899150	103919605	protein_coding
ENSRNOG00000031273	3.5434	0.0038	RGD1559972	11	82366074	82366505	protein_coding
ENSRNOG00000047848	3.9605	0.0003	Cbr1	11	33812989	33815418	protein_coding
ENSRNOG00000001757	3.9596	5.2343e-05	Tm4sf19	11	71606239	71619167	protein_coding
ENSRNOG00000050854	-6.0725	0.0008	LOC100912455	11	82862695	82876051	protein_coding
ENSRNOG00000000924	3.09	9.7846e-07	Slc7a1	12	8032809	8108972	protein_coding
ENSRNOG00000021691	4.415	5.7592e-05	Ccdc92	12	37211316	37237848	protein_coding
ENSRNOG00000001036	3.0244	0.0045	Rsph10b	12	12665194	12712742	protein_coding
ENSRNOG00000025164	4.421	9.1395e-09	Bhlha15	12	12403385	12407561	protein_coding
ENSRNOG00000026940	-3.6421	0.0047	Rgsl2h	13	71280652	71282802	protein_coding
ENSRNOG00000003745	3.4913	0.0002	Atf3	13	109817728	109849632	protein_coding
ENSRNOG00000003537	-3.0893	0.0003	Spta1	13	92264231	92340083	protein_coding
ENSRNOG00000056209	4.1395	9.4539e-06	Exo1	13	93939022	93960342	protein_coding
ENSRNOG00000004487	4.5419	0.0004	Nek2l1	13	110511668	110522769	protein_coding
ENSRNOG00000004356	3.3452	0.0005	Lrrc52	13	85672014	85695421	protein_coding
ENSRNOG00000003738	-3.2318	0.0083	Ush2a	13	106751625	107427329	protein_coding
ENSRNOG00000034191	-3.5758	1.0084e-06	Fmo1	13	80712882	80745347	protein_coding
ENSRNOG00000004870	4.1314	9.707e-05	Dyrk3	13	47906231	47916877	protein_coding
ENSRNOG00000049955	4.3644	1.8696e-12	Npc1l1	14	86345953	86560694	protein_coding
ENSRNOG00000058780	4.0709	8.5371e-06	Igfbp1	14	87448692	87453785	protein_coding
ENSRNOG00000059922	-3.5912	8.6652e-06	AABR07019442.2	15	105941836	105943359	lincRNA
ENSRNOG00000060401	3.8704	0.0001	Dusp13	15	2526368	2541729	protein_coding
ENSRNOG00000057795	4.4959	0.0026	LOC100909469	15	2526368	2541732	protein_coding
ENSRNOG00000011518	5.0544	0.0002	Dusp26	16	64798766	64806044	protein_coding
ENSRNOG00000060949	3.3943	0.0014	Anxa8	16	10417185	10432393	protein_coding
ENSRNOG00000028636	3.0512	0.0068	Xkr5	16	75744786	75762693	protein_coding
ENSRNOG00000017156	3.2825	0.0028	Ankle1	16	19800463	19803796	protein_coding
ENSRNOG00000007748	4.8324	3.8272e-06	Tex15	16	62313263	62373253	protein_coding
ENSRNOG00000019741	3.6484	1.5197e-11	Isyna1	16	20589481	20592449	protein_coding
ENSRNOG00000029047	3.1776	0.0046	Cubn	17	80584878	80807243	protein_coding
ENSRNOG00000020467	-3.8971	5.7874e-06	Nrep	18	26185259	26211445	protein_coding
ENSRNOG00000015588	4.0738	7.6589e-09	Nol3	19	37235001	37236649	protein_coding
ENSRNOG00000051743	-3.2859	0.0037	AABR07043822.1	19	41654261	41655649	lincRNA
ENSRNOG00000016760	4.2046	5.4227e-06	Kctd19	19	37337639	37370429	protein_coding
ENSRNOG00000009555	3.1211	0.0001	Lrriq3	2	261402980	261499891	protein_coding
ENSRNOG00000050075	-3.8629	0.0045	AABR07013425.1	2	236822072	236823145	protein_coding
ENSRNOG00000009508	-4.5114	0.002	LOC103689977	2	230186205	230199584	protein_coding
ENSRNOG00000019328	4.3308	8.4806e-06	Phgdh	2	200484246	200513564	protein_coding
ENSRNOG00000056746	3.5859	3.2794e-05	Tchh	2	193778042	193783761	protein_coding
ENSRNOG00000009514	-3.9765	0.0005	Mme	2	153803349	153880738	protein_coding
ENSRNOG00000010698	-3.0857	0.0049	Car1	2	88217188	88227479	protein_coding
ENSRNOG00000010210	4.8091	2.9298e-05	Slc7a11	2	139453774	139528162	protein_coding
ENSRNOG00000010079	-6.3607	9.0377e-06	Car3	2	88126667	88135410	protein_coding
ENSRNOG00000010450	3.522	0.0003	Elovl7	2	40373211	40386669	protein_coding
ENSRNOG00000000567	4.4791	1.5151e-10	Unc5b	20	30339673	30406295	protein_coding
ENSRNOG00000028243	5.7423	1.5005e-08	LOC103694875	20	13704314	13706205	protein_coding
ENSRNOG00000057078	3.0042	5.0641e-05	Ddit4	20	29509289	29511382	protein_coding
ENSRNOG00000001165	3.7124	0.0002	Tmprss3	20	9910522	9929705	protein_coding
ENSRNOG00000037134	6.3145	4.1244e-05	Shc4	3	117897738	117990289	protein_coding
ENSRNOG00000057458	3.1906	0.0002	Oip5	3	111416536	111422203	protein_coding
ENSRNOG00000005888	3.3765	0.002	Fsip1	3	109969152	110021149	protein_coding
ENSRNOG00000005479	-3.121	8.6017e-05	Slc1a2	3	92640752	92665644	protein_coding
ENSRNOG00000013657	-3.4316	4.0803e-06	Stmn3	3	176808017	176816162	protein_coding
ENSRNOG00000058726	-3.201	5.4533e-05	AABR07054837.1	3	171242108	171243708	lincRNA
ENSRNOG00000008245	-3.1668	0.0016	Ptgis	3	163950777	163986059	protein_coding
ENSRNOG00000019118	-3.006	6.5565e-06	Slc13a3	3	162084315	162147393	protein_coding
ENSRNOG00000007319	3.4672	3.3008e-06	Trib3	3	147813473	147819571	protein_coding
ENSRNOG00000009528	3.7241	4.125e-05	Sdcbp2	3	147073160	147101911	protein_coding
ENSRNOG00000048961	3.5905	0.0008	Bhlhe41	4	180232382	180234804	protein_coding
ENSRNOG00000009031	6.0642	0.0027	Gucy2c	4	170659998	170740274	protein_coding
ENSRNOG00000007247	-4.6222	0.0079	A2ml1	4	161866078	161907767	protein_coding
ENSRNOG00000011156	-3.6774	0.0016	Clstn3	4	157043925	157078130	protein_coding
ENSRNOG00000059373	4.5112	0.0007	M6pr	4	155088317	155092827	protein_coding
ENSRNOG00000005954	6.6551	4.3394e-08	Il5ra	4	138795327	138830117	protein_coding
ENSRNOG00000026306	3.1182	0.0001	Clec5a	4	68808359	68819928	protein_coding
ENSRNOG00000005830	5.4443	1.2458e-12	Fam19a4	4	129196659	129430251	protein_coding
ENSRNOG00000015903	-3.0693	0.0065	Add2	4	117743710	117882464	protein_coding
ENSRNOG00000010378	3.4936	0.0002	Slc4a5	4	114918488	115002300	protein_coding
ENSRNOG00000011250	-6.0359	0.0053	Inmt	4	85381889	85386231	protein_coding
ENSRNOG00000008628	3.6692	5.1022e-06	Ica1	4	34635506	34780193	protein_coding
ENSRNOG00000058022	-3.2739	0.0016	AABR07059499.1	4	22048221	22069044	lincRNA
ENSRNOG00000050595	-4.381	7.2768e-05	LOC100912565	5	77405142	77903113	protein_coding
ENSRNOG00000033130	-6.6814	0.0003	Obp3	5	77404914	77408363	protein_coding
ENSRNOG00000046529	-4.2139	0.0035	RGD1566134	5	77338853	77342299	protein_coding
ENSRNOG00000050499	-4.1794	0.0002	Mup4	5	77313357	77433854	protein_coding
ENSRNOG00000009273	-4.3195	0.0001	LOC259245	5	77245143	77492013	protein_coding
ENSRNOG00000051912	-3.2423	2.2875e-07	Acnat2	5	64669999	64702892	protein_coding
ENSRNOG00000008431	3.758	0.0032	Gabbr2	5	62276100	62621737	protein_coding
ENSRNOG00000050117	-4.9893	2.3781e-06	LOC298111	5	52653327	52767592	protein_coding
ENSRNOG00000015160	3.6593	0.0022	Gem	5	25349928	25353661	protein_coding
ENSRNOG00000059459	3.0526	0.0003	AABR07047256.1	5	25339368	25341042	lincRNA
ENSRNOG00000009488	3.7411	0.0044	Cyp7a1	5	19358734	19368431	protein_coding
ENSRNOG00000056723	3.1202	0.0003	AABR07050498.1	5	167266912	167270415	lincRNA
ENSRNOG00000061263	3.8209	0.0003	AABR07050283.2	5	159213152	159214241	lincRNA
ENSRNOG00000033153	3.0672	0.0002	Sfn	5	151823887	151824633	protein_coding
ENSRNOG00000052753	4.1613	0.0006	AABR07049961.1	5	146318568	146321925	lincRNA
ENSRNOG00000011332	3.9081	0.0019	Clspn	5	144581427	144616335	protein_coding
ENSRNOG00000047573	3.8512	4.7022e-06	Ttc39a	5	129249506	129288805	protein_coding
ENSRNOG00000051227	-4.6439	4.7231e-06	Rn50_5_0819.1	5	78041977	78042556	protein_coding
ENSRNOG00000047520	-4.9515	5.9015e-06	Rn50_5_0815.11	5	77917409	77918924	protein_coding
ENSRNOG00000047613	-7.8573	9.2397e-07	Mup5	5	77744450	77749613	protein_coding
ENSRNOG00000026605	3.4595	3.423e-08	Ifi27l2b	6	127336305	127337791	protein_coding
ENSRNOG00000032508	-3.1911	0.0001	Acot5	6	107550904	107557688	protein_coding
ENSRNOG00000025648	-4.0508	4.8763e-06	Dhrs7l1	6	95387718	95502845	protein_coding
ENSRNOG00000034203	-3.0813	0.0063	RGD1559724	6	75469895	75470347	protein_coding
ENSRNOG00000022268	4.2386	0.0003	Pnpla3	7	125034764	125055976	protein_coding
ENSRNOG00000061376	4.3565	6.182e-06	Psca	7	116090189	116091955	protein_coding
ENSRNOG00000008050	-7.3943	3.1734e-07	Stac3	7	70807867	70815270	protein_coding
ENSRNOG00000047631	5.5683	2.5131e-05	LOC679247	7	70321077	70328148	protein_coding
ENSRNOG00000007509	4.6104	0.0001	Slc1a6	7	13730253	13751271	protein_coding
ENSRNOG00000003254	6.0384	3.6428e-05	Il23a	7	2710609	2712723	protein_coding
ENSRNOG00000025676	-3.038	0.0012	Fam198a	8	130581062	130612510	protein_coding
ENSRNOG00000030101	3.0842	0.0003	Traip	8	116730641	116750709	protein_coding
ENSRNOG00000026577	-4.015	0.0001	Cpne4	8	113105814	113586418	protein_coding
ENSRNOG00000013889	3.7881	3.3445e-10	Tmed3	8	97075160	97083120	protein_coding
ENSRNOG00000059084	-4.0724	0.0062	AABR07073400.1	8	50538642	50539331	protein_coding
ENSRNOG00000058081	-4.0934	2.8875e-06	AABR07069733.1	8	38418274	38422399	lincRNA
ENSRNOG00000043131	-8.0337	4.5968e-06	LOC100360095	8	38150659	38154344	protein_coding
ENSRNOG00000047150	-3.6469	9.2456e-08	LOC100912026	8	37446784	37450340	protein_coding
ENSRNOG00000030187	3.3617	0.0042	Mmp12	8	5606592	5616493	protein_coding
ENSRNOG00000008478	3.4835	7.0603e-06	Mmp13	8	5522739	5533018	protein_coding
ENSRNOG00000013727	3.5915	0.0009	Ndc80	9	119839016	119871382	protein_coding
ENSRNOG00000049962	-3.4314	0.0047	LOC100911860	9	91038064	91100482	protein_coding
ENSRNOG00000019704	-3.1444	0.0042	Resp18	9	82470759	82477181	protein_coding
ENSRNOG00000024917	-3.2689	2.1936e-06	Als2cr12	9	65665664	65693822	protein_coding
ENSRNOG00000014555	-3.6364	1.0595e-06	Aox3	9	65013862	65167185	protein_coding
ENSRNOG00000025691	3.5863	3.3355e-05	Pla2g7	9	19935768	19978013	protein_coding
ENSRNOG00000013748	4.0856	0.0009	Trem3	9	14713935	14724093	protein_coding
ENSRNOG00000011269	-4.5583	2.2258e-08	Sult1c3	9	4930818	4978892	protein_coding
ENSRNOG00000040195	-3.2665	6.0089e-06	Sult1c2a	9	4866705	4896476	protein_coding
ENSRNOG00000047720	-7.0909	4.7737e-08	LOC100910235	9	4324211	4327679	protein_coding
ENSRNOG00000004222	4.0745	8.1148e-05	S100g	X	33443186	33445709	protein_coding
ENSRNOG00000000167	-3.0852	0.0045	Alas2	X	23167696	23187341	protein_coding

## Sheet: APAP_Cis_DEGs_of_lncRNA
geneid	Treatment2 => acetaminophen_0001	Treatment2 => acetaminophen_0002	GeneName	Chromosome	Start	End	Source
ENSRNOG00000061299	-71.3784	4.4711e-05	LOC100134871	1	168957460	168958836	protein_coding
ENSRNOG00000014787	-3.6737	0.0091	Cabp5	1	75693232	75706069	protein_coding
ENSRNOG00000050450	5.3286	0.0017	Kcnip2	1	265549593	265573409	protein_coding
ENSRNOG00000013925	-3.139	0.005	Nox4	1	150797084	150976194	protein_coding
ENSRNOG00000061295	-6.1894	0.0015	AABR07004085.1	1	124059034	124076367	lincRNA
ENSRNOG00000018237	12.5187	7.1337e-08	Gstp1	1	219291679	219294147	protein_coding
ENSRNOG00000058087	-4.9188	0.0076	Lilrc2	1	63679769	63684189	protein_coding
ENSRNOG00000047098	-39.0745	0.0028	LOC103694857	1	168945449	168965566	protein_coding
ENSRNOG00000040242	4.5874	0.0037	Epm2a	1	5448958	5571512	protein_coding
ENSRNOG00000020774	9.5836	0.0012	LOC103690114	1	87790104	87801872	protein_coding
ENSRNOG00000017914	2.6248	0.0022	Prkcdbp	1	170317113	170318935	protein_coding
ENSRNOG00000016687	-2.8121	0.0039	Ssc5d	1	72443758	72461547	protein_coding
ENSRNOG00000027784	3.8428	0.0055	Tsku	1	163317282	163328591	protein_coding
ENSRNOG00000046983	2.6876	0.006	Adat2	1	7726529	7742484	protein_coding
ENSRNOG00000036588	4.7423	0.0076	AC121209.1	1	264705994	264706476	protein_coding
ENSRNOG00000020035	-7.386	0.0003	Cyp17a1	1	266422132	266428239	protein_coding
ENSRNOG00000017619	3.6196	5.2046e-05	Aldh1a1	1	238222521	238264330	protein_coding
ENSRNOG00000013971	7.6286	1.3464e-06	Psat1	1	233124092	233145941	protein_coding
ENSRNOG00000054391	56.4428	0.0013	Snurf	1	195074330	195096694	protein_coding
ENSRNOG00000058105	-156.419	0.0004	Hbb	1	168971274	168972725	protein_coding
ENSRNOG00000061774	2.8419	0.0052	AABR07002910.1	1	88970768	88977882	lincRNA
ENSRNOG00000032857	-2.9608	0.0055	Klk1c9	1	100059967	100203329	protein_coding
ENSRNOG00000027096	-6.2179	0.0015	Ctsw	1	220844558	220848153	protein_coding
ENSRNOG00000016807	-3.5314	0.0001	Oat	1	204562289	204582070	protein_coding
ENSRNOG00000025060	-5.5573	0.0014	Nanos1	1	282134981	282135772	protein_coding
ENSRNOG00000022189	2.6311	4.406e-05	Htatip2	1	105094411	105109461	protein_coding
ENSRNOG00000056577	-3.4282	0.001	AABR07007023.1	1	277459200	277460299	protein_coding
ENSRNOG00000029082	2.6279	0.0077	RGD1566189	1	176078574	176079125	protein_coding
ENSRNOG00000020995	2.8119	0.0063	Fut1	1	101599018	101602436	protein_coding
ENSRNOG00000021108	17.4278	4.3846e-06	Slc22a12	1	221910767	221919301	protein_coding
ENSRNOG00000021800	-5.2929	0.001	Zfp541	1	77967755	77992027	protein_coding
ENSRNOG00000026035	5.1523	0.0082	Fam24a	1	201913148	201915352	protein_coding
ENSRNOG00000017487	4.2393	0.0028	Otoa	1	191029861	191097290	protein_coding
ENSRNOG00000047061	6.0804	0.0033	Zfp773	1	69841998	69846125	protein_coding
ENSRNOG00000014465	-2.7711	0.0024	Oca2	1	114679537	114987433	protein_coding
ENSRNOG00000018503	-8.6635	0.005	Bcl2l1-ps1	1	167765040	167765552	protein_coding
ENSRNOG00000020884	-4.4952	0.0085	Cd6	1	226848403	226887156	protein_coding
ENSRNOG00000014925	7.3262	0.0071	Mesp2	1	141550633	141553230	protein_coding
ENSRNOG00000020165	-12.1639	3.3874e-05	Ahsp	1	199720038	199721010	protein_coding
ENSRNOG00000048904	3.4162	0.0012	AABR07004232.1	1	131584306	131585731	protein_coding
ENSRNOG00000002948	29.2334	6.0633e-07	Abcc3	10	82047863	82117109	protein_coding
ENSRNOG00000052569	-2.8258	0.004	AABR07030834.1	10	105452303	105456414	lincRNA
ENSRNOG00000036682	4.914	0.0003	Pycr1	10	109818177	109821807	protein_coding
ENSRNOG00000057152	-3.2015	0.0019	AABR07028998.1	10	1771460	1783495	lincRNA
ENSRNOG00000003870	-2.5008	0.0095	C1qtnf2	10	29067102	29084035	protein_coding
ENSRNOG00000010665	-5.4719	0.0005	Ccr7	10	87057136	87067456	protein_coding
ENSRNOG00000042255	-4.1439	0.0018	Efcab3	10	93305969	93332702	protein_coding
ENSRNOG00000047321	-74.0421	3.6239e-05	Hba-a2	10	15589364	15590220	protein_coding
ENSRNOG00000002753	-6.1284	0.0019	Adam11	10	90731865	90746936	protein_coding
ENSRNOG00000003218	4.5032	0.0079	Zfp286a	10	49185812	49196177	protein_coding
ENSRNOG00000027924	-5.6788	0.0021	Fam83g	10	47961056	47983724	protein_coding
ENSRNOG00000003721	-2.6165	0.0065	Paqr4	10	13070146	13075864	protein_coding
ENSRNOG00000047531	6.5099	0.0005	Ccdc57	10	110008603	110101872	protein_coding
ENSRNOG00000014496	7.5488	4.5812e-07	Coro6	10	62691953	62699723	protein_coding
ENSRNOG00000028075	4.1487	0.0003	LOC360479	10	10794445	10808585	protein_coding
ENSRNOG00000023476	23.8217	0.0011	Slc16a5	10	104019888	104034595	protein_coding
ENSRNOG00000049642	-5.1133	0.0055	Smim5	10	104451222	104457001	protein_coding
ENSRNOG00000011227	-2.7683	0.0071	Atp1b2	10	56205625	56211891	protein_coding
ENSRNOG00000045989	-13.576	0.0023	Hba-a1	10	15577249	15577977	protein_coding
ENSRNOG00000051364	2.5365	0.0009	LOC102547954	10	70133510	70134565	lincRNA
ENSRNOG00000029886	-108.15	1.1139e-05	Hba-a3	10	15602794	15603649	protein_coding
ENSRNOG00000005465	2.5274	0.0032	Kcnmb1	10	18906010	18919639	protein_coding
ENSRNOG00000038894	9.6586	0.01	Timd4	10	31880918	31915247	protein_coding
ENSRNOG00000020770	2.5653	0.0009	Arl4d	10	89578212	89580368	protein_coding
ENSRNOG00000002718	3.8414	0.0009	Scgb3a1	10	35133252	35135466	protein_coding
ENSRNOG00000012557	-7.5099	0.0063	Lgals5	10	66225995	66229311	protein_coding
ENSRNOG00000028812	11.0431	0.0002	Trim80	10	103992309	104004059	protein_coding
ENSRNOG00000002187	7.4925	0.004	Ropn1	11	69326719	69355854	protein_coding
ENSRNOG00000056037	-2.6444	0.0004	AABR07034636.1	11	81936176	81939050	lincRNA
ENSRNOG00000001726	-2.766	0.0068	Tmem44	11	73738433	73774190	protein_coding
ENSRNOG00000038610	9.4186	0.0066	AABR07034445.1	11	72108963	72109964	protein_coding
ENSRNOG00000022893	-4.9205	0.0039	Rimbp2	12	31530699	31620760	protein_coding
ENSRNOG00000000693	5.182	0.0057	Svop	12	48292273	48351084	protein_coding
ENSRNOG00000001422	-6.1839	0.0009	Col26a1	12	22835019	22980603	protein_coding
ENSRNOG00000000924	4.6529	6.8379e-05	Slc7a1	12	8032809	8108972	protein_coding
ENSRNOG00000021691	9.7784	0.0006	Ccdc92	12	37211316	37237848	protein_coding
ENSRNOG00000025164	3.9662	0.0005	Bhlha15	12	12403385	12407561	protein_coding
ENSRNOG00000056032	-5.3991	0.0035	AABR07035780.1	12	22373883	22379737	lincRNA
ENSRNOG00000042747	2.636	0.0015	Fam72a	13	48287873	48298664	protein_coding
ENSRNOG00000007917	-2.6114	0.005	Cd46	13	113787349	113817995	protein_coding
ENSRNOG00000003515	7.8787	4.7204e-09	Ephx1	13	99271366	99300579	protein_coding
ENSRNOG00000003298	-7.0144	0.0029	Cd247	13	83996080	84071400	protein_coding
ENSRNOG00000003291	2.5943	1.2136e-06	Creg1	13	83972212	83984675	protein_coding
ENSRNOG00000034191	-3.9094	0.0002	Fmo1	13	80712882	80745347	protein_coding
ENSRNOG00000052673	5.3635	0.0002	AABR07021596.1	13	80456056	80460617	lincRNA
ENSRNOG00000049560	-2.7923	2.9872e-06	Glul	13	71331052	71340229	protein_coding
ENSRNOG00000002369	-8.2814	0.0022	Rgs8	13	71086745	71141075	protein_coding
ENSRNOG00000051753	2.5996	0.0009	AABR07014272.1	14	6556245	6557298	lincRNA
ENSRNOG00000025670	-2.5085	0.0012	Shisa3	14	42216654	42221225	protein_coding
ENSRNOG00000055015	3.6138	0.0021	AABR07015559.1	14	63405408	63440383	protein_coding
ENSRNOG00000012367	-6.44	0.0016	Pcdh7	14	55072200	55081551	protein_coding
ENSRNOG00000052870	4.9633	0.0008	AC131411.1	14	11285145	11313617	lincRNA
ENSRNOG00000001990	3.5567	0.0002	Ugt2b10	14	22724070	22825444	protein_coding
ENSRNOG00000002643	4.1608	2.2567e-10	Ugdh	14	44479614	44502845	protein_coding
ENSRNOG00000025645	4.4125	7.924e-07	Abca13	14	89384512	89714917	protein_coding
ENSRNOG00000004626	-5.1223	0.0031	Slc34a2	14	60256712	60276794	protein_coding
ENSRNOG00000018148	363.87	0.0002	Cd99l2	15	5715592	5894854	protein_coding
ENSRNOG00000030110	-3.1852	0.0011	LOC103693384	15	28050975	28051406	protein_coding
ENSRNOG00000060401	28.5841	6.0514e-06	Dusp13	15	2526368	2541729	protein_coding
ENSRNOG00000013287	-3.5267	0.0001	Sall2	15	28728140	28746042	protein_coding
ENSRNOG00000059922	-3.2604	0.0025	AABR07019442.2	15	105941836	105943359	lincRNA
ENSRNOG00000051611	-4.3464	0.0075	AABR07019392.1	15	103672871	103675575	lincRNA
ENSRNOG00000010064	3.9026	1.2132e-06	Abcc4	15	103696557	103927592	protein_coding
ENSRNOG00000026056	3.7293	0.0089	Ccnb1ip1	15	27720223	27733785	protein_coding
ENSRNOG00000006422	3.1877	0.0057	Kcnk16	15	4475051	4482194	protein_coding
ENSRNOG00000008989	6.9071	6.0534e-09	Cryl1	15	37543727	37663584	protein_coding
ENSRNOG00000008834	-4.8987	0.0062	Dach1	15	82099159	82482009	protein_coding
ENSRNOG00000049919	-4.5097	8.199e-05	LOC691670	15	35163388	35166211	protein_coding
ENSRNOG00000020503	4.3461	0.0002	Cbln3	15	34548295	34550860	protein_coding
ENSRNOG00000013112	43.7467	4.5529e-06	Dusp13	15	2734068	2748466	protein_coding
ENSRNOG00000014502	3.0668	0.0008	Triml1	16	52169450	52177586	protein_coding
ENSRNOG00000056001	5.2439	0.0048	Sftpd	16	18745458	18766174	protein_coding
ENSRNOG00000030719	9.2242	1.1174e-07	Csmd1	16	78539489	78850222	protein_coding
ENSRNOG00000016064	2.5844	1.4642e-06	Tkt	16	6609668	6634595	protein_coding
ENSRNOG00000053232	-2.7406	0.0059	Ror2	17	11953552	12134386	protein_coding
ENSRNOG00000018471	-10.3206	0.0046	LOC100362339	17	54057964	54058460	protein_coding
ENSRNOG00000046636	3.1598	0.0042	RGD1562378	17	43673294	43673605	protein_coding
ENSRNOG00000032745	5.5074	1.9225e-10	Slc17a3	17	43518655	43543185	protein_coding
ENSRNOG00000061436	5.1373	0.0037	AABR07026778.1	17	445236	449347	lincRNA
ENSRNOG00000047080	-2.7106	0.003	Gng4	17	90266794	90315492	protein_coding
ENSRNOG00000039469	-2.9503	0.0041	Pcdhb19	18	30574627	30577035	protein_coding
ENSRNOG00000017421	-2.9663	0.0006	Alpk2	18	60960662	61057365	protein_coding
ENSRNOG00000019577	-5.6891	0.0007	Adamts19	18	53915807	54099120	protein_coding
ENSRNOG00000020467	-5.0529	0.0004	Nrep	18	26185259	26211445	protein_coding
ENSRNOG00000014426	-12.4939	0.0026	Lox	18	47500330	47577819	protein_coding
ENSRNOG00000048674	6.0443	0.0004	LOC102553180	18	29951094	29953481	protein_coding
ENSRNOG00000020066	-4.5097	0.005	Pcdhb11	18	30496318	30498636	protein_coding
ENSRNOG00000019177	-4.1439	0.0016	Psd2	18	28781349	28832428	protein_coding
ENSRNOG00000061610	-4.9188	2.6313e-05	AABR07044148.1	19	59656229	59660731	lincRNA
ENSRNOG00000018824	3.4315	0.0002	Slc7a5	19	54693959	54722563	protein_coding
ENSRNOG00000015084	2.6593	0.0051	Necab2	19	52086325	52112629	protein_coding
ENSRNOG00000060265	5.488	0.0069	AABR07043825.1	19	42455947	42516312	lincRNA
ENSRNOG00000016953	-3.7574	0.0066	Chst4	19	41631715	41640367	protein_coding
ENSRNOG00000061467	-3.4282	0.0098	AABR07043772.1	19	39502153	39537050	lincRNA
ENSRNOG00000020093	15.4736	0.007	LOC100360573	19	38619764	38620298	protein_coding
ENSRNOG00000012772	8.5867	8.0986e-09	Nqo1	19	38422164	38437180	protein_coding
ENSRNOG00000016890	-2.6537	0.0083	Tppp3	19	37424324	37427989	protein_coding
ENSRNOG00000014117	3.8337	1.3533e-05	Hmox1	19	14508616	14515456	protein_coding
ENSRNOG00000029726	3.2163	1.6662e-05	Gstm1	2	210803869	210809306	protein_coding
ENSRNOG00000046022	-51.0873	0.0003	LOC100911453	2	208420206	208586356	protein_coding
ENSRNOG00000019328	11.7572	6.5325e-06	Phgdh	2	200484246	200513564	protein_coding
ENSRNOG00000043445	3.1598	0.0011	Them5	2	195582781	195588000	protein_coding
ENSRNOG00000018054	3.7785	0.0037	F2rl2	2	26240385	26245533	protein_coding
ENSRNOG00000061857	2.8848	8.3778e-10	Mgst2	2	140708397	140727281	protein_coding
ENSRNOG00000016353	-3.4832	0.0042	Nim1k	2	52448715	52492509	protein_coding
ENSRNOG00000010210	16.6396	0.0002	Slc7a11	2	139453774	139528162	protein_coding
ENSRNOG00000013555	-3.3003	0.0054	Ankrd55	2	44096061	44196605	protein_coding
ENSRNOG00000053901	5.1639	0.0029	AABR07008108.1	2	44012095	44013489	lincRNA
ENSRNOG00000010698	-7.0705	0.009	Car1	2	88217188	88227479	protein_coding
ENSRNOG00000009629	3.2521	2.2779e-06	Car2	2	88097720	88113029	protein_coding
ENSRNOG00000010047	27.6624	0.0001	Ddit4l	2	242882306	242885131	protein_coding
ENSRNOG00000013409	3.599	3.5909e-09	Gclm	2	225827504	225847874	protein_coding
ENSRNOG00000001298	7.678	0.0022	Slc5a4b	20	13498926	13547508	protein_coding
ENSRNOG00000057078	3.509	0.0063	Ddit4	20	29509289	29511382	protein_coding
ENSRNOG00000000521	-3.4793	0.0028	Cdkn1a	20	6351458	6358864	protein_coding
ENSRNOG00000062065	3.1598	0.0033	Rn60_20_0062.2	20	6175617	6187411	lincRNA
ENSRNOG00000054936	-5.376	0.01	AABR07045400.1	20	46316613	46322813	lincRNA
ENSRNOG00000053658	5.1639	0.0084	AABR07044569.1	20	10680622	10684291	lincRNA
ENSRNOG00000000275	4.9304	0.0084	Fam13c	20	19360230	19479325	protein_coding
ENSRNOG00000000500	-3.4399	0.0066	Scube3	20	7718282	7746331	protein_coding
ENSRNOG00000027949	-3.4854	0.0065	Rfx6	20	32717564	32764035	protein_coding
ENSRNOG00000019118	-3.9707	0.0002	Slc13a3	3	162084315	162147393	protein_coding
ENSRNOG00000015067	-3.6857	0.005	Abhd16b	3	176985900	176987796	protein_coding
ENSRNOG00000012987	-6.3367	0.0082	Ptk6	3	176698305	176706896	protein_coding
ENSRNOG00000007319	4.0781	0.0011	Trib3	3	147813473	147819571	protein_coding
ENSRNOG00000005148	3.9456	0.0023	Scrt2	3	147585947	147597660	protein_coding
ENSRNOG00000052276	3.7627	3.0074e-05	AABR07054025.1	3	136596178	136597033	lincRNA
ENSRNOG00000018997	2.564	0.0008	Myh7b	3	151126591	151150344	protein_coding
ENSRNOG00000038259	3.1598	2.9908e-05	RGD1564425	3	123996660	123997277	protein_coding
ENSRNOG00000021248	-5.9491	0.0005	Cdc25b	3	123731539	123741339	protein_coding
ENSRNOG00000023935	-3.435	0.002	Nrsn2	3	147843077	147851768	protein_coding
ENSRNOG00000059542	2.9972	0.0035	AABR07053437.1	3	107015384	107017324	lincRNA
ENSRNOG00000005479	-3.6867	0.0008	Slc1a2	3	92640752	92665644	protein_coding
ENSRNOG00000059850	-4.1599	0.0003	AABR07053091.1	3	90965617	90974880	lincRNA
ENSRNOG00000009862	-4.4195	0.0088	Olfm1	3	6773813	6798737	protein_coding
ENSRNOG00000007989	3.3313	0.0021	Chst1	3	81498022	81512807	protein_coding
ENSRNOG00000048914	2.7926	0.0035	Traf1	3	14003340	14019204	protein_coding
ENSRNOG00000006814	-5.0466	0.0045	Klrg2	4	66371511	66380734	protein_coding
ENSRNOG00000014018	-7.5475	0.0006	St8sia1	4	177065168	177196180	protein_coding
ENSRNOG00000008168	-4.9013	0.009	Wnt5b	4	151500957	151516894	protein_coding
ENSRNOG00000014751	-8.1303	2.1383e-05	Ret	4	150202058	150244372	protein_coding
ENSRNOG00000005830	4.3518	5.6789e-06	Fam19a4	4	129196659	129430251	protein_coding
ENSRNOG00000053093	3.0646	0.0014	Vom1r99	4	121968622	121969446	protein_coding
ENSRNOG00000057086	31.0101	0.0063	LOC102549803	4	117757455	117758135	protein_coding
ENSRNOG00000013962	4.5032	0.0013	Magi2	4	10995234	11610518	protein_coding
ENSRNOG00000010833	4.8592	0.0011	Mthfd2	4	115004448	115015965	protein_coding
ENSRNOG00000057713	-2.7375	8.0979e-06	Cav2	4	44573264	44580638	protein_coding
ENSRNOG00000059602	-4.1599	0.0023	AABR07072984.1	4	43161564	43163914	lincRNA
ENSRNOG00000054508	2.8622	0.0015	Foxp2	4	41364441	41942023	protein_coding
ENSRNOG00000006859	-2.6873	0.0017	Insig1	4	342302	350515	protein_coding
ENSRNOG00000007546	7.7208	2.2378e-06	Asns	4	33743364	33761163	protein_coding
ENSRNOG00000060381	4.92	0.0079	LOC100909752	5	62840360	62950240	protein_coding
ENSRNOG00000017212	2.6657	0.0003	Spsb1	5	166913735	166926636	protein_coding
ENSRNOG00000015850	-8.7983	0.0009	Rbp7	5	166278187	166282831	protein_coding
ENSRNOG00000008911	4.5032	0.0002	Draxin	5	164913906	164927869	protein_coding
ENSRNOG00000023008	-4.0287	0.005	Fam131c	5	159914931	159931090	protein_coding
ENSRNOG00000006855	-4.6764	0.0027	Padi4	5	159260675	159293673	protein_coding
ENSRNOG00000054390	4.8145	0.0066	AABR07050283.1	5	159207273	159214241	lincRNA
ENSRNOG00000017899	25.1288	3.9061e-10	Akr7a3	5	157801163	157813756	protein_coding
ENSRNOG00000022601	-4.0522	0.0071	LOC100360821	5	58416432	58420342	protein_coding
ENSRNOG00000013166	-2.5012	0.0002	Wnt4	5	155649217	155672579	protein_coding
ENSRNOG00000029310	3.1598	0.0009	AABR07049918.1	5	144927759	144928559	protein_coding
ENSRNOG00000015283	-2.6444	0.0068	Nt5c1a	5	140888973	140904207	protein_coding
ENSRNOG00000045614	4.3518	0.0008	LOC102552337	5	121452303	121453672	protein_coding
ENSRNOG00000021663	-5.0787	0.0013	RGD1561849	5	9355507	9381214	protein_coding
ENSRNOG00000047613	-7.7116	0.0037	Mup5	5	77744450	77749613	protein_coding
ENSRNOG00000055851	3.1016	0.0026	AABR07063901.2	6	55013091	55036186	lincRNA
ENSRNOG00000055375	-5.4739	0.0025	AABR07065837.1	6	143194515	143195445	protein_coding
ENSRNOG00000050561	-2.6605	0.0018	AABR07065821.1	6	142791766	142880382	protein_coding
ENSRNOG00000006204	-4.4883	0.0006	Slc30a3	6	26642783	26650105	protein_coding
ENSRNOG00000006146	19.1696	9.6164e-05	Trim54	6	26603369	26624092	protein_coding
ENSRNOG00000033206	2.5931	2.7352e-08	Entpd5	6	108087418	108120579	protein_coding
ENSRNOG00000009448	-3.4716	0.0024	Papln	6	107245820	107276755	protein_coding
ENSRNOG00000034139	-7.6677	0.0031	Lyc2	7	60316045	60323609	protein_coding
ENSRNOG00000033262	2.6198	3.012e-07	Reep6	7	12240060	12246729	protein_coding
ENSRNOG00000009563	-5.7964	0.0088	Krt2	7	143412858	143420027	protein_coding
ENSRNOG00000037060	-3.9703	0.0015	Odf3b	7	130347945	130350570	protein_coding
ENSRNOG00000029830	6.0323	0.0003	Adm2	7	130296897	130298644	protein_coding
ENSRNOG00000052157	-3.0586	0.0025	Nav3	7	52165233	52404774	protein_coding
ENSRNOG00000055530	2.7661	3.3417e-05	Panx2	7	130042947	130053032	protein_coding
ENSRNOG00000012215	-3.592	0.0017	Baiap2l2	7	120492729	120518653	protein_coding
ENSRNOG00000007332	-4.5391	0.0037	Sstr3	7	119760888	119768082	protein_coding
ENSRNOG00000056959	2.8139	0.0011	AABR07058173.1	7	103556864	103582886	lincRNA
ENSRNOG00000037687	-11.9931	5.3754e-05	Rspo2	7	81924050	82059789	protein_coding
ENSRNOG00000005266	-2.7082	0.0008	Amdhd1	7	34361633	34406318	protein_coding
ENSRNOG00000042978	-3.8281	0.0013	Ncald	7	76199306	76488216	protein_coding
ENSRNOG00000008050	-4.0329	0.0015	Stac3	7	70807867	70815270	protein_coding
ENSRNOG00000056092	-4.1592	0.0065	Hephl1	8	13614800	13680870	protein_coding
ENSRNOG00000025359	-2.6444	0.004	Spesp1	8	67217802	67232298	protein_coding
ENSRNOG00000008058	5.343	0.0099	Tmprss5	8	53411316	53429420	protein_coding
ENSRNOG00000045679	-2.6501	0.0009	Apoa1	8	50525091	50526875	protein_coding
ENSRNOG00000016069	-5.9017	0.0092	Cd3e	8	49297608	49308806	protein_coding
ENSRNOG00000037172	-3.2015	0.0016	RGD1564138	8	119214541	119214984	protein_coding
ENSRNOG00000053889	3.4756	0.0024	Celsr3	8	117620317	117648028	protein_coding
ENSRNOG00000011490	2.5407	0.0069	LOC100361444	8	22856539	22858565	protein_coding
ENSRNOG00000010899	-2.9608	0.0057	Bfsp2	8	111908614	111965889	protein_coding
ENSRNOG00000030069	-89.3667	0.0018	Faim	8	106816152	106827580	protein_coding
ENSRNOG00000020653	-2.5145	0.0033	S1pr2	8	21984914	21995806	protein_coding
ENSRNOG00000009715	3.2195	2.807e-06	Me1	8	94256839	94368834	protein_coding
ENSRNOG00000012479	-2.8173	0.0013	Impg1	8	87733545	87879888	protein_coding
ENSRNOG00000029861	2.5515	0.003	Gsta2	8	85640055	85645718	protein_coding
ENSRNOG00000000201	4.2019	1.2082e-05	Gsta5	8	85553734	85565179	protein_coding
ENSRNOG00000006331	-2.8748	2.6391e-05	Elovl5	8	85259982	85285983	protein_coding
ENSRNOG00000006302	2.9305	3.0167e-08	Gclc	8	85059051	85097468	protein_coding
ENSRNOG00000053126	3.7627	0.0069	AC111781.1	8	36396914	36398713	lincRNA
ENSRNOG00000009772	-4.1439	0.0045	Kirrel3	8	36125999	36254753	protein_coding
ENSRNOG00000050979	-3.8971	0.0012	Ubap1l	8	70884491	70896501	protein_coding
ENSRNOG00000054129	-4.6864	0.006	Ctla4	9	67699379	67706065	protein_coding
ENSRNOG00000056847	38.243	9.0299e-09	Gsta3	9	27402381	27417023	protein_coding
ENSRNOG00000049797	-3.1841	0.0086	NEWGENE_1311658	9	101307764	101319845	protein_coding
ENSRNOG00000054665	3.5111	0.0082	AABR07066861.1	9	19446638	19448202	lincRNA
ENSRNOG00000042182	3.3173	3.3993e-06	Mroh2a	9	95309759	95347384	protein_coding
ENSRNOG00000017072	-5.5265	0.0066	Slc16a14	9	92503597	92530938	protein_coding
ENSRNOG00000056466	7.0763	0.0013	AABR07066160.1	9	4107246	4107837	protein_coding
ENSRNOG00000018059	-2.7603	0.0003	Ihh	9	82208223	82214440	protein_coding
ENSRNOG00000054582	-72.9778	0.0008	LOC689064	AABR07024041.1	18003	19379	protein_coding
ENSRNOG00000060103	5.4876	0.0056	Bex4	KL568122.1	30542	30898	protein_coding
ENSRNOG00000054022	-3.1852	0.0011	LOC103693384	KL568405.1	80361	80792	protein_coding
ENSRNOG00000054548	-4.8481	0.0095	Srpk3	X	157008824	157013443	protein_coding
ENSRNOG00000060936	2.543	0.0002	Ikbkg	X	156257173	156270748	protein_coding
ENSRNOG00000000167	-41.1663	0.0001	Alas2	X	23167696	23187341	protein_coding
ENSRNOG00000003713	-20.4092	0.0018	LOC103689993	X	45244038	45259492	protein_coding
ENSRNOG00000048990	24.9985	0.004	LOC685025	X	19384166	19386541	protein_coding
ENSRNOG00000030868	-4.291	0.0095	LOC367746	X	18163358	18164065	protein_coding
ENSRNOG00000030759	-4.6864	0.0079	Nhs	X	34623405	34673742	protein_coding
ENSRNOG00000003674	4.7851	1.4333e-07	Pir	X	31852323	31968152	protein_coding

## Sheet: DCLF_Cis_DEGs_of_lncRNA
geneid	Treatment2 => Diclofenac vs_0001	Treatment2 => Diclofenac vs_0002	GeneName	Chromosome	Start	End	Source
ENSRNOG00000052189	7.4771	0.0003	AABR07000452.1	1	13344901	13382067	lincRNA
ENSRNOG00000039076	9.6411	0.0004	LOC688452	1	59704998	59715763	protein_coding
ENSRNOG00000020830	28.5826	0.0006	Syne4	1	90951771	90957082	protein_coding
ENSRNOG00000020443	3.7721	0.0087	Tsks	1	100939740	100953975	protein_coding
ENSRNOG00000054954	6.8609	0.0062	Pirb	1	63734135	63741982	protein_coding
ENSRNOG00000027240	7.8134	0.0052	Kndc1	1	212230259	212277694	protein_coding
ENSRNOG00000050104	10.5183	0.0003	LOC100911911	1	90962707	90978907	protein_coding
ENSRNOG00000015724	6.0194	0.007	Gucy2g	1	276187242	276228574	protein_coding
ENSRNOG00000011815	4.0769	0.0049	Sgk1	1	24185435	24302298	protein_coding
ENSRNOG00000058420	3.9281	0.0086	AABR07006033.1	1	214747625	214756309	protein_coding
ENSRNOG00000021499	4.9441	0.0022	Siglech	1	114046478	114149708	protein_coding
ENSRNOG00000025805	3.8123	0.0032	Ms4a14	1	227471436	227486976	protein_coding
ENSRNOG00000003244	17.7227	0.0097	Ltc4s	10	35737664	35739625	protein_coding
ENSRNOG00000021685	13.8896	4.4867e-05	Cdk5r1	10	67862054	67863255	protein_coding
ENSRNOG00000018611	11.9575	8.5552e-06	Tpsb2	10	14722756	14724600	protein_coding
ENSRNOG00000019208	50.9085	0.0054	P2rx5	10	59725619	59740865	protein_coding
ENSRNOG00000011452	3.9241	0.0007	Aldoc	10	65586504	65590126	protein_coding
ENSRNOG00000058343	7.567	0.0026	AABR07030593.1	10	95135641	95145693	lincRNA
ENSRNOG00000060153	6.2526	0.0076	Spry3	12	18931477	18940614	protein_coding
ENSRNOG00000031540	6.2543	0.004	LOC100362384	13	89253617	89254171	protein_coding
ENSRNOG00000060237	13.7765	0.0005	Inhbb	13	35436532	35442222	protein_coding
ENSRNOG00000005565	5.2519	7.9791e-05	Traf3ip3	13	111892760	111917587	protein_coding
ENSRNOG00000021347	4.5582	0.0091	Mthfd2l	14	18640277	18720357	protein_coding
ENSRNOG00000052080	6.8496	0.001	Camk2b	14	86208901	86297652	protein_coding
ENSRNOG00000000060	5.4891	0.0018	Cplx1	14	2194933	2226598	protein_coding
ENSRNOG00000004090	23.0263	0.0004	LOC100361025	14	93040982	93042182	protein_coding
ENSRNOG00000009649	4.815	0.0035	Slitrk5	15	96821832	96826653	protein_coding
ENSRNOG00000025597	5.4891	0.0085	LOC103694852	15	28081004	28081465	protein_coding
ENSRNOG00000019216	7.4299	0.0095	Il12rb1	16	20371338	20383337	protein_coding
ENSRNOG00000055838	5.4891	0.0035	AABR07025263.1	16	31164258	31183494	lincRNA
ENSRNOG00000012333	4.1309	0.0097	Kbtbd11	16	79696891	79700992	protein_coding
ENSRNOG00000031955	6.8496	0.0068	Calml3	17	70072156	70073530	protein_coding
ENSRNOG00000027277	9.2767	0.0012	Pcdhga8	18	30875011	30877434	protein_coding
ENSRNOG00000016928	3.2095	0.0029	Cplx4	18	61656758	61672663	protein_coding
ENSRNOG00000015275	7.592	0.0003	Ska1	18	70173944	70184337	protein_coding
ENSRNOG00000039471	6.3764	0.0096	Pcdhb17	18	30562178	30564577	protein_coding
ENSRNOG00000039001	5.1035	0.0053	Agrp	19	37526419	37528011	protein_coding
ENSRNOG00000059155	6.7367	0.0053	AABR07043844.1	19	43534650	43536304	lincRNA
ENSRNOG00000022101	7.4459	0.0086	LOC100911902	2	187322416	187326789	protein_coding
ENSRNOG00000013282	5.5492	0.0042	Mctp1	2	3662763	4088106	protein_coding
ENSRNOG00000001219	4.3984	1.026e-05	Tspear	20	11501925	11528332	protein_coding
ENSRNOG00000001174	7.9827	0.0099	Pde9a	20	10123651	10216548	protein_coding
ENSRNOG00000022107	6.1248	0.0015	RT1-M6-1	20	2057689	2079467	protein_coding
ENSRNOG00000059375	3.4053	0.0009	AC142138.2	3	9499002	9502005	lincRNA
ENSRNOG00000060628	4.6566	8.2805e-08	AABR07054753.1	3	168643498	168646515	lincRNA
ENSRNOG00000021274	7.0951	0.0011	Fermt1	3	125566643	125607735	protein_coding
ENSRNOG00000033429	8.2065	0.0027	LOC100363112	3	119354904	119382754	protein_coding
ENSRNOG00000037302	11.3982	0.0017	Rad51	3	110918243	110942917	protein_coding
ENSRNOG00000005727	4.2878	0.0074	Galnt3	3	52175547	52212412	protein_coding
ENSRNOG00000005359	5.4012	0.0097	Csrnp3	3	51883559	52120290	protein_coding
ENSRNOG00000004680	8.8346	3.5732e-05	Kif5c	3	35014538	35257407	protein_coding
ENSRNOG00000045966	5.3214	0.0079	Igkv8-24	3	16749942	16753987	protein_coding
ENSRNOG00000056179	3.3986	0.0069	AABR07061072.1	4	103568436	103569159	protein_coding
ENSRNOG00000006925	3.6276	0.005	Zfp786	4	77495663	77510202	protein_coding
ENSRNOG00000009700	4.6216	0.0095	Dync1i1	4	30807879	31121090	protein_coding
ENSRNOG00000019589	8.9319	0.0078	Tas1r3	5	173308870	173312023	protein_coding
ENSRNOG00000054301	5.1035	0.0076	AABR07049799.1	5	138677593	138684921	lincRNA
ENSRNOG00000057760	4.5941	0.0074	Stil	5	133819726	133851416	protein_coding
ENSRNOG00000007810	5.6261	0.0044	Gdf6	5	23056347	23074599	protein_coding
ENSRNOG00000010777	10.3608	0.0021	Tox	5	19892698	20189721	protein_coding
ENSRNOG00000042634	8.9734	0.0005	Serpina12	6	127696252	127711212	protein_coding
ENSRNOG00000005530	4.5647	0.0061	Rps6kl1	6	108961994	108976489	protein_coding
ENSRNOG00000026344	3.301	0.0095	Fam179a	6	23359009	23404368	protein_coding
ENSRNOG00000062019	6.1243	0.0021	Rn60_6_0136.1	6	13575280	13585292	lincRNA
ENSRNOG00000019187	8.0229	0.0087	Dnajb7	7	122642740	122644054	protein_coding
ENSRNOG00000054460	4.5845	0.0048	Khdc3	8	79781983	79783592	protein_coding
ENSRNOG00000025624	4.8518	0.0051	Arhgap20	8	56179637	56264263	protein_coding
ENSRNOG00000028856	3.1787	0.002	Pknox2	8	39361218	39551700	protein_coding
ENSRNOG00000009907	9.9733	0.001	Mmp8	8	5768811	5778702	protein_coding
ENSRNOG00000014378	4.5647	0.0067	Il1r2	9	46840992	46881264	protein_coding
ENSRNOG00000012830	5.9368	0.0022	Paqr8	9	27034022	27051002	protein_coding
ENSRNOG00000020193	7.0427	0.0025	Runx2	9	18564927	18773092	protein_coding
ENSRNOG00000055367	5.4891	0.0085	Rnase6	KL568405.1	51014	51475	protein_coding
ENSRNOG00000046862	13.2508	0.0005	Armcx1	X	105911925	105915821	protein_coding
